# Supplementary material for: Genome-Wide Analysis of the Liriodendron chinense Hsf Gene Family under Abiotic Stress and Characterization of the LcHsfA2a Gene
Source: Int J Mol Sci. 2024 Feb 27;25(5):2733. doi: 10.3390/ijms25052733 (PMC10931991; doi:10.3390/ijms25052733)
Supplement: Supplementary file 1 [file ijms-25-02733-s001.zip]

Archive with 23 entries (23 files):
- Figure S1.pdf
- Figure S2.pdf
- Figure S3.pdf
- Figure S4.pdf
- Figure S5.pdf
- Table S1.xlsx
- Table S10. Tissue specific LcHsf gene expression data.xlsx
- Table S11.xlsx
- Table S12.Expression of LcHsf, LcHsp70 and redox genes under heat stress.xlsx
- Table S13 result_correlation_filtered.xlsx
- Table S14 The FPKM of all genes under heat stress.xlsx
- Table S15. Genes with the edge weight higher than 0.60 in blue4 module.xlsx
- Table S16.  The primer sequences used for qPCR.xlsx
- Table S17.  the raw qPCR data of  four highly responsive genes .xlsx
- Table S18.xlsx
- Table S2 lchi.all-kaks.csv
- Table S3.xlsx
- Table S4.xlsx
- Table S5 CytoscapeInput-edges-blue4 module.xlsx
- Table S6. The edges of LcHsf genes with genes in blue4 module.xlsx
- Table S7. Hsf gene numbers in various species.xlsx
- Table S8.xlsx
- Table S9. The IDs of Hsf TFs.xlsx
