# Supplementary material for: Genome-Wide Analysis of the Liriodendron chinense Hsf Gene Family under Abiotic Stress and Characterization of the LcHsfA2a Gene
Source: Int J Mol Sci. 2024 Feb 27;25(5):2733. doi: 10.3390/ijms25052733 (PMC10931991; doi:10.3390/ijms25052733)
Supplement: Supplementary file 1 [file ijms-25-02733-s001.zip › Table S1.xlsx]

## Sheet: Table S1
Table S1. The gene duplication of LcHsf family members
Hsf	Rename	Code	Type of duplication
Lchi08322	LcHsfA1a	4	WGD or segmental
Lchi01220	LcHsfA1b	4	WGD or segmental
Lchi03447	LcHsfA2a	4	WGD or segmental
Lchi00789	LcHsfA2b	4	WGD or segmental
Lchi25496	LcHsfA3	1	Dispersed
Lchi18071	LcHsfA4a	4	WGD or segmental
Lchi03976	LcHsfA4b	4	WGD or segmental
Lchi25374	LcHsfA5	1	Dispersed
Lchi25021	LcHsfA7	1	Dispersed
Lchi19584	LcHsfA8	1	Dispersed
Lchi01929	LcHsfB1a	4	WGD or segmental
Lchi02207	LcHsfB1b	4	WGD or segmental
Lchi11893	LcHsfB2a	4	WGD or segmental
Lchi17678	LcHsfB2b	1	Dispersed
Lchi28762	LcHsfB3	1	Dispersed
Lchi01911	LcHsfB4	1	Dispersed
Lchi28762	LcHsfB5	1	Dispersed
Lchi01028	LcHsfC1a	4	WGD or segmental
Lchi08814	LcHsfC1b	4	WGD or segmental
Note: MCscanX classification results.Code "0" respresnts singleton. Code "1" respresnts dispersed. Code "2" respresnts Proximal. Code "3" respresnts Tandem duplication. And code "4" respresnts dispersed whole-genome duplication (WGD) or segmental.
