# Supplementary material for: Genome-Wide Analysis of the Liriodendron chinense Hsf Gene Family under Abiotic Stress and Characterization of the LcHsfA2a Gene
Source: Int J Mol Sci. 2024 Feb 27;25(5):2733. doi: 10.3390/ijms25052733 (PMC10931991; doi:10.3390/ijms25052733)
Supplement: Supplementary file 1 [file ijms-25-02733-s001.zip › Table S10. Tissue specific LcHsf gene expression data.xlsx]

## Sheet: Table
Table S10. Tissue specific LcHsf gene expression data.
Gene_ID	ID_Rename	bud	leaf	bark	phloem	xylem	stigma	stamen	sepal
Lchi08322	LcHsfA1a	18.47	9.86	12.24	0	0	21.8	16.49	16.59
Lchi01220	LcHsfA1b	38.69	16.9	27.88	5.12	4.2	35.19	36.28	33.35
Lchi03447	LcHsfA2a	53.73	55.36	192.62	2.18	0	9.19	8.97	16.88
Lchi00789	LcHsfA2b	40.94	11.02	26.15	2.2	0	22.5	10.91	10.93
Lchi25496	LcHsfA3	0.56	0.15	1.05	0	0	0.08	1.05	0.09
Lchi18071	LcHsfA4a	33.11	19.57	26.49	0	0	31.89	16.05	19.5
Lchi03976	LcHsfA4b	5.8	3.27	6.15	0	0	2.04	2.69	1.95
Lchi25374	LcHsfA5	18.28	8.86	12.35	0	0	9.01	5.3	6.32
Lchi25021	LcHsfA7	1.99	4.92	1.33	0	0	0.1	0.74	0.11
Lchi19584	LcHsfA8	11.89	8.02	14.31	0	0	10.17	10.61	10.74
Lchi01929	LcHsfB1a	4.6	7.15	22.13	0	8.82	0.79	21.71	0.83
Lchi02207	LcHsfB1b	2.98	8.33	3.08	2.93	0	0.14	2.49	0.15
Lchi04992	LcHsfB2a	0	0	0	0	0	0	0	0
Lchi11893	LcHsfB2b	6.57	2.55	20.28	0	0	0.78	2.29	0.55
Lchi17678	LcHsfB3	0	0.44	2.19	0	0	0	77.94	1.7
Lchi28762	LcHsfB5	0	0.81	0.16	0	0	0	0.65	0
Lchi01911	LcHsfB4	9.69	2.56	6.29	0	0	61.11	3.85	8.62
Lchi01028	LcHsfC1a	0.35	0.15	0.63	0	0	0.13	0	0.13
Lchi08814	LcHsfC1b	5.97	0.9	7.22	0	0	0	0	0.62
