# Supplementary material for: Genome-Wide Analysis of the Liriodendron chinense Hsf Gene Family under Abiotic Stress and Characterization of the LcHsfA2a Gene
Source: Int J Mol Sci. 2024 Feb 27;25(5):2733. doi: 10.3390/ijms25052733 (PMC10931991; doi:10.3390/ijms25052733)
Supplement: Supplementary file 1 [file ijms-25-02733-s001.zip › Table S11.xlsx]

## Sheet: Table 
Table S11-1. LcHsf gene expression data following heat stress.
gene_id	GeneID	Col	heat_1h	heat_3h	heat_6h	heat_12h	heat_1d	heat_3d
Lchi03447	LcHsfA2a	7.15911	4899.43	1223.45	339.442	130.26	84.9518	28.4389
Lchi00789	LcHsfA2b	11.8829	1188.11	192.427	106.885	169.862	24.5241	24.4184
Lchi01028	LcHsfC1a	0	0	0.268514	0.234769	0.318775	0	0.505887
Lchi01911	LcHsfB4	0.327151	0.237974	0.721847	3.57836	1.65114	0.131393	0.109525
Lchi01929	LcHsfB1a	6.11882	10.7741	23.3114	26.129	33.821	29.1466	42.2555
Lchi02207	LcHsfB1b	4.71159	99.7222	36.3194	13.1889	12.4856	32.3855	32.2568
Lchi04992	LcHsfB2a	24.4752	583.844	182.519	156.3	142.711	124.675	55.8955
Lchi08322	LcHsfA1a	5.4152	7.44544	8.93386	8.76512	6.2109	5.02104	5.7793
Lchi08814	LcHsfC1b	8.57268	3.51902	1.76836	5.55096	20.6508	9.80567	8.44951
Lchi11893	LcHsfB2b	8.86442	947.254	131.789	44.0549	48.3864	28.3847	16.4786
Lchi17678	LcHsfB1c	0.033809	0	0.130156	0.0768704	0.207672	4.50073	25.5931
Lchi18071	LcHsfA4a	16.7311	30.0522	38.1921	57.3836	52.5004	26.6946	28.1792
Lchi19584	LcHsfA8	7.82799	27.5351	13.6761	13.9303	13.012	29.0189	25.9672
Lchi25021	LcHsfA7	15.2773	1641.39	111.189	36.0546	11.5972	6.88167	1.94189
Lchi25374	LcHsfA5	9.21344	17.7186	14.4362	9.62141	12.1829	25.4698	18.9301
Lchi25496	LcHsfA3	1.37279	161.599	77.0917	33.5567	25.1458	20.9663	15.5277
Lchi28762	LcHsfB5	0.362236	0	0	0.0309067	0.99139	50.5703	25.161
Lchi01220	LcHsfA1b	16.0315	22.9358	17.5484	20.45	28.2064	24.3895	24.3679
Lchi03976	LcHsfA4b	4.20978	1.19402	5.47635	6.84446	4.67128	35.3057	24.9421
Table S11-2. LcHsf gene expression data following cold stress.
gene_id	GeneID	Col	cold_1h	cold_3h	cold_6h	cold_12h	cold_1d	cold_3d
Lchi03447	LcHsfA2a	7.15911	5.23858	5.25194	4.72712	4.70571	4.84983	8.02531
Lchi00789	LcHsfA2b	11.8829	10.5212	8.40173	10.7708	9.98806	9.96568	8.1967
Lchi01028	LcHsfC1a	0	0.0707513	0.0243781	0	0	0.052746	3.44594
Lchi01911	LcHsfB4	0.327151	1.10012	0.946095	0.728351	1.25761	0.354567	0.194484
Lchi01929	LcHsfB1a	6.11882	4.5582	3.89887	4.11251	2.20989	20.3603	33.1985
Lchi02207	LcHsfB1b	4.71159	2.08338	2.69605	2.91244	3.04735	34.7103	54.6882
Lchi04992	LcHsfB2a	24.4752	28.2036	22.6982	22.2223	13.1611	106.216	127.101
Lchi08322	LcHsfA1a	5.4152	5.89104	7.43386	7.30969	5.8185	4.51096	4.84121
Lchi08814	LcHsfC1b	8.57268	10.9084	8.14536	11.5527	14.8472	47.5428	12.6169
Lchi11893	LcHsfB2b	8.86442	8.56898	5.92328	5.18654	2.1895	14.2019	23.039
Lchi17678	LcHsfB1c	0.033809	0	0	0.0382877	0	0.0367606	16.2003
Lchi18071	LcHsfA4a	16.7311	19.2037	17.7773	16.6977	12.7869	15.5287	12.8569
Lchi19584	LcHsfA8	7.82799	8.86231	7.16138	8.08676	4.74576	10.7388	11.8687
Lchi25021	LcHsfA7	15.2773	20.081	19.1253	23.7535	15.5881	13.3014	2.19383
Lchi25374	LcHsfA5	9.21344	8.04515	8.16614	7.70968	7.09221	11.0894	8.98251
Lchi25496	LcHsfA3	1.37279	3.28472	3.43743	4.64855	4.02689	27.5162	20.9977
Lchi28762	LcHsfB5	0.362236	0.115112	0	0.438113	0.0932938	0.488261	26.7345
Lchi01220	LcHsfA1b	16.0315	19.1653	18.7538	19.4309	15.1654	15.2728	20.9649
Lchi03976	LcHsfA4b	4.20978	4.88727	5.40447	7.16216	5.77803	35.8017	80.2314
Table S11-3. LcHsf gene expression datafollowing drought stress.
gene_id	GeneID	Col	drought_1h	drought_3h	drought_6h	drought_12h	drought_1d	drought_3d
Lchi03447	LcHsfA2a	7.15911	3.69377	7.49504	40.3431	25.6767	19.3548	3.54502
Lchi00789	LcHsfA2b	11.8829	3.02199	16.9537	25.1517	14.3787	19.9406	6.75933
Lchi01028	LcHsfC1a	0	0	0	0	0.0213052	0.123907	0.0728212
Lchi01911	LcHsfB4	0.327151	0.391972	1.63484	0.828852	1.18154	0.234522	0.472887
Lchi01929	LcHsfB1a	6.11882	3.3734	11.2167	4.26623	24.1336	9.765	3.19015
Lchi02207	LcHsfB1b	4.71159	3.10035	5.89824	3.26503	9.86716	16.2057	1.81834
Lchi04992	LcHsfB2a	24.4752	15.5595	19.4489	29.5804	34.0573	76.348	32.038
Lchi08322	LcHsfA1a	5.4152	6.48382	6.30423	7.2682	8.23782	6.9544	6.04682
Lchi08814	LcHsfC1b	8.57268	23.4174	14.4295	8.19366	12.6358	8.56018	36.2205
Lchi11893	LcHsfB2b	8.86442	5.25682	7.13292	3.9877	1.5451	17.2369	6.28664
Lchi17678	LcHsfB1c	0.033809	0	0.199747	0.248552	0.500711	0.0281476	0.843381
Lchi18071	LcHsfA4a	16.7311	18.8271	13.5915	21.6167	23.4879	19.6573	17.9357
Lchi19584	LcHsfA8	7.82799	6.5044	8.49529	7.2048	9.71938	12.2709	8.95679
Lchi25021	LcHsfA7	15.2773	7.21247	20.7292	28.774	3.30147	17.7332	12.8982
Lchi25374	LcHsfA5	9.21344	6.34202	7.88983	5.84523	7.93034	20.2299	6.39916
Lchi25496	LcHsfA3	1.37279	1.58362	2.90362	0.678687	2.66094	7.59213	0.896456
Lchi28762	LcHsfB5	0.362236	0	1.5806	0.239124	3.46632	4.62504	0.0405396
Lchi01220	LcHsfA1b	16.0315	16.0315	17.5257	17.9661	17.6783	19.4133	22.1176
Lchi03976	LcHsfA4b	4.20978	4.20978	6.09872	3.42694	10.9868	20.3376	3.99628
