# Supplementary material for: Genome-Wide Analysis of the Liriodendron chinense Hsf Gene Family under Abiotic Stress and Characterization of the LcHsfA2a Gene
Source: Int J Mol Sci. 2024 Feb 27;25(5):2733. doi: 10.3390/ijms25052733 (PMC10931991; doi:10.3390/ijms25052733)
Supplement: Supplementary file 1 [file ijms-25-02733-s001.zip › Table S12.Expression of LcHsf, LcHsp70 and redox genes under heat stress.xlsx]

## Sheet: Sheet1
Table S12. Expression of LcHsf, LcHsp70 and redox genes under heat stress.
gene_id	GeneID	Col	heat_1h	heat_3h	heat_6h	heat_12h	heat_1d	heat_3d
Lchi03447	LcHsfA2a	7.15911	4899.43	1223.45	339.442	130.26	84.9518	28.4389
Lchi00789	LcHsfA2b	11.8829	1188.11	192.427	106.885	169.862	24.5241	24.4184
Lchi01028	LcHsfC1a	0	0	0.268514	0.234769	0.318775	0	0.505887
Lchi01911	LcHsfB4	0.327151	0.237974	0.721847	3.57836	1.65114	0.131393	0.109525
Lchi01929	LcHsfB1a	6.11882	10.7741	23.3114	26.129	33.821	29.1466	42.2555
Lchi02207	LcHsfB1b	4.71159	99.7222	36.3194	13.1889	12.4856	32.3855	32.2568
Lchi04992	LcHsfB2a	24.4752	583.844	182.519	156.3	142.711	124.675	55.8955
Lchi08322	LcHsfA1a	5.4152	7.44544	8.93386	8.76512	6.2109	5.02104	5.7793
Lchi08814	LcHsfC1b	8.57268	3.51902	1.76836	5.55096	20.6508	9.80567	8.44951
Lchi11893	LcHsfB2b	8.86442	947.254	131.789	44.0549	48.3864	28.3847	16.4786
Lchi17678	LcHsfB1c	0.033809	0	0.130156	0.0768704	0.207672	4.50073	25.5931
Lchi18071	LcHsfA4a	16.7311	30.0522	38.1921	57.3836	52.5004	26.6946	28.1792
Lchi19584	LcHsfA8	7.82799	27.5351	13.6761	13.9303	13.012	29.0189	25.9672
Lchi25021	LcHsfA7	15.2773	1641.39	111.189	36.0546	11.5972	6.88167	1.94189
Lchi25374	LcHsfA5	9.21344	17.7186	14.4362	9.62141	12.1829	25.4698	18.9301
Lchi25496	LcHsfA3	1.37279	161.599	77.0917	33.5567	25.1458	20.9663	15.5277
Lchi28762	LcHsfB5	0.362236	0	0	0.0309067	0.99139	50.5703	25.161
Lchi01220	LcHsfA1b	16.0315	22.9358	17.5484	20.45	28.2064	24.3895	24.3679
Lchi03976	LcHsfA4b	4.20978	1.19402	5.47635	6.84446	4.67128	35.3057	24.9421
Lchi03740	cHsp70-1	140.784	1281.4	305.81	195.01	153.092	37.5935	43.3562
Lchi21178	cHsp70-2	523.281	455	49.5797	36.3243	35.9192	66.4717	50.8026
Lchi34042	cHsp70-3	142.582	246.141	20.6081	16.2911	20.8232	23.9865	17.9602
Lchi28433	cHsp70-4	0.0282211	0	0	0.0213884	0	0	0
Lchi29183	cHsp70-5	0.0323792	0	0	0	0	0.0284697	0.0527884
Lchi29179	cHsp70-6	270.581	471.132	70.8274	141.921	97.849	29.7296	39.7824
Lchi29184	cHsp70-7	0.115615	0	0	0.166644	0.118388	0.0596581	0.0492457
Lchi29180	cHsp70-8	1242.51	319.85	242.927	184.671	185.139	216.227	223.278
Lchi24313	cHsp70-9	1199.63	5111.11	1356.66	528.298	708.851	382.004	216.124
Lchi18956	cHsp70-10	703.441	371.742	368.527	279.858	203.819	171.518	116.246
Lchi21185	cHsp70-11	406.65	2243.56	616.731	212.16	246.714	144.767	93.7412
Lchi18963	cHsp70-12	59.1104	7.89313	7.0971	10.8854	7.77648	11.1244	13.9598
Lchi28755	BiP1	0.286426	0	0.0548765	0	0.0429316	0.284594	0.0385662
Lchi28754	BiP2	2.04553	0.144339	0.46714	0.338716	0.31112	0.421745	0.645159
Lchi17994	mtHsp70-1	72.3738	244.023	156.179	78.7179	86.8423	39.1989	49.2643
Lchi18241	mtHsp70-2	146.338	68.6372	103.15	90.19	88.5628	42.5239	64.4708
Lchi06739	mtHsp70-3	4.97698	60.8558	44.7958	73.2328	39.0291	42.1198	38.1063
Lchi16202	cpHsp70-1	395.106	1935.45	1407.69	583.192	750.373	723.325	629.7
Lchi01584	cpHsp70-2	155.273	99.0632	90.8814	64.3907	60.5595	41.1273	26.0954
Lchi06856	Hsp110-1	11.4388	829.094	328.131	83.4047	162.957	62.1369	44.461
Lchi17471	Hsp110-2	81.5273	150.57	62.9251	45.8108	31.9021	34.6415	37.2525
Lchi01579	Hsp110-3	0	178.206	135.422	78.0277	52.8407	69.9855	78.4415
Lchi12038	Hsp110-4	68.8615	16.6654	15.0117	10.6738	11.7669	143.829	63.8237
Lchi21749	Hsp110-5	167.542	706.906	301.192	58.0724	29.8587	32.8734	55.8822
Lchi08024	PPOX1	16.1596	37.212	12.9165	15.0408	22.7329	19.2099	18.1219
Lchi33031	PPOX2	0.602569	1.51263	1.21206	1.88813	2.53041	1.27302	3.35143
Lchi02655	RBOH	5.004	1.39347	0.98181	2.44462	3.11868	0.377233	0.423925
Lchi07378	SOD1	256.369	477.246	286.968	269.356	444.488	305.098	209.791
Lchi01321	SOD2	17.2524	13.4269	12.4401	21.4906	34.1391	9.83456	18.9258
Lchi00497	SOD3	56.2308	778.876	295.911	148.203	252.2	120.774	104.86
Lchi22268	SOD4	172.776	207.933	175.225	130.794	229.76	196.885	149.825
Lchi15667	SOD5	52.0203	42.1622	44.8271	46.965	52.3075	15.4835	43.6542
Lchi12015	SOD6	42.8742	49.1407	53.9476	78.9136	63.8941	60.7266	40.7123
Lchi20532	PAO	84.1216	138.999	191.17	129.61	227.856	459.57	215.896
Lchi26357	MPAO	3.07625	3.05792	1.79924	1.21184	1.03248	0.463859	0.255186
Lchi18902	PAO4-1	0	0	0	0	0	0.014093	0.0554156
Lchi12459	PAO4-2	37.509	24.5627	8.53886	7.24851	5.09664	19.9729	19.1015
Lchi31074	CAT1	33.8915	88.5086	105.226	21.4326	16.9632	67.1358	56.9764
Lchi05515	APX1	53.2269	56.1411	62.5609	48.0187	47.046	37.4427	24.5464
Lchi24054	APX2	794.672	3450.26	1095.41	376.387	717.423	347.879	456.782
Lchi08429	APX3	301.016	279.041	299.027	154.227	125.825	42.0639	59.3082
Lchi01714	APX4	298.41	395.787	390.437	285.14	251.85	86.7834	107.588
Lchi29541	APX5	2.37494	15.4695	4.46634	13.8863	4.36661	0.718044	0.253613
Lchi27677	GPX1	115.131	184.191	148.256	164.777	134.386	98.3436	114.241
Lchi07829	GPX2	234.782	412.087	459.063	316.957	359.634	674.536	474.196
Lchi09622	GPX3	373.45	480.336	526.307	384.069	510.016	316.697	283.524
Lchi13189	GPX4	29.5743	27.4973	26.0906	24.1648	29.0298	11.4233	8.16814
Lchi12752	GSR1	23.6277	5.63894	8.57211	5.06129	5.05579	37.221	37.0187
Lchi13492	GSR2	37.576	19.2205	23.0165	14.3728	12.1337	12.0958	15.9332
Lchi10576	NADPH-1	285.35	305.701	234.405	234.832	418.865	212.307	321.711
Lchi13164	NADPH-2	29.8669	61.9117	71.8774	60.1291	64.0091	63.7155	65.4489
Lchi14375	NADPH-3	83.0931	79.1135	52.7797	34.2894	53.6191	67.0664	45.8383
