# Supplementary material for: Genome-Wide Analysis of the Liriodendron chinense Hsf Gene Family under Abiotic Stress and Characterization of the LcHsfA2a Gene
Source: Int J Mol Sci. 2024 Feb 27;25(5):2733. doi: 10.3390/ijms25052733 (PMC10931991; doi:10.3390/ijms25052733)
Supplement: Supplementary file 1 [file ijms-25-02733-s001.zip › Table S13 result_correlation_filtered.xlsx]

## Sheet: Sheet1
Omics_1	Omics_2	Correlation	P-Value
LcHsfA1a	mtHsp70-2	-0.929308	0.00245598
LcHsfA1a	RBOH	-0.83831	0.01847
LcHsfA1a	GPX2	0.832864	0.0200028
LcHsfA1b	cHsp70-5	-0.83186	0.0202931
LcHsfA1b	Hsp110-4	-0.837411	0.0187184
LcHsfA1b	GPX1	0.849544	0.0155255
LcHsfA2a	cHsp70-5	-0.802718	0.029762
LcHsfA2a	cHsp70-7	-0.801109	0.0303444
LcHsfA2a	BiP2	-0.85827	0.0134372
LcHsfA2a	cpHsp70-1	0.916525	0.00369528
LcHsfA2a	Hsp110-1	0.959691	0.000613074
LcHsfA2a	SOD1-1	0.937346	0.00182428
LcHsfA2a	GPX1	0.80675	0.0283298
LcHsfA2b	cHsp70-1	0.851098	0.0151409
LcHsfA2b	cHsp70-5	-0.866437	0.0116377
LcHsfA2b	BiP2	-0.859896	0.0130671
LcHsfA2b	mtHsp70-1	0.867438	0.0114273
LcHsfA2b	cpHsp70-1	0.867457	0.0114233
LcHsfA2b	Hsp110-1	0.95431	0.000836182
LcHsfA2b	SOD1-1	0.976164	0.000166334
LcHsfA2b	GPX1	0.872345	0.0104276
LcHsfA2b	GSR1	-0.813878	0.0258947
LcHsfA3	cHsp70-12	-0.923159	0.00301524
LcHsfA3	BiP2	-0.921169	0.00321073
LcHsfA3	mtHsp70-3	0.88634	0.00786147
LcHsfA3	cpHsp70-1	0.894326	0.00658161
LcHsfA3	Hsp110-1	0.953211	0.000886828
LcHsfA3	Hsp110-3	0.86903	0.0110971
LcHsfA3	SOD1-1	0.905758	0.00497485
LcHsfA3	NADPH-2	0.835589	0.0192273
LcHsfA4	cHsp70-8	-0.803151	0.0296061
LcHsfA4	PAO4-2	-0.939967	0.00164179
LcHsfA5	mtHsp70-2	-0.896703	0.00622596
LcHsfA5	RBOH	-0.908137	0.00467291
LcHsfA5	PAO	0.803927	0.0293282
LcHsfA5	GPX2	0.937157	0.00183789
LcHsfA7	cHsp70-1	0.956104	0.00075723
LcHsfA7	cHsp70-7	-0.813017	0.0261824
LcHsfA7	cHsp70-9	0.931269	0.00229172
LcHsfA7	cHsp70-11	0.95425	0.00083889
LcHsfA7	mtHsp70-1	0.928617	0.00251556
LcHsfA7	Hsp110-2	0.838409	0.0184428
LcHsfA7	Hsp110-5	0.837945	0.0185705
LcHsfA7	SOD1-1	0.805393	0.0288074
LcHsfA7	APX2	0.85884	0.0133068
LcHsfA7	APX5	0.812197	0.0264579
LcHsfA7	GPX1	0.831409	0.0204242
LcHsfB1a	cHsp70-2	-0.922656	0.00306401
LcHsfB1a	cHsp70-3	-0.886854	0.00777503
LcHsfB1a	cHsp70-8	-0.888255	0.00754257
LcHsfB1a	cHsp70-10	-0.90747	0.00475653
LcHsfB1a	cpHsp70-2	-0.877852	0.00936797
LcHsfB1a	Hsp110-2	-0.806546	0.0284014
LcHsfB1a	PPOX2	0.82755	0.0215658
LcHsfB1a	MPAO	-0.831884	0.0202861
LcHsfB1a	GSR2	-0.823942	0.0226648
LcHsfB1b	cpHsp70-1	0.866709	0.0115802
LcHsfB1c	cHsp70-1	-0.930066	0.00239171
LcHsfB1c	cHsp70-3	-0.800965	0.0303967
LcHsfB1c	cHsp70-6	-0.881575	0.0086884
LcHsfB1c	cHsp70-9	-0.940869	0.00158162
LcHsfB1c	cHsp70-11	-0.938699	0.00172863
LcHsfB1c	mtHsp70-1	-0.852869	0.0147093
LcHsfB1c	Hsp110-2	-0.887078	0.00773764
LcHsfB1c	APX2	-0.886534	0.00782877
LcHsfB2b	cHsp70-1	0.835303	0.0193078
LcHsfB2b	cHsp70-7	-0.836726	0.0189088
LcHsfB2b	cHsp70-11	0.805958	0.0286081
LcHsfB2b	BiP2	-0.837142	0.018793
LcHsfB2b	mtHsp70-1	0.859614	0.0131309
LcHsfB2b	cpHsp70-1	0.94597	0.00126579
LcHsfB2b	Hsp110-1	0.954252	0.000838814
LcHsfB2b	SOD1-1	0.974646	0.000193921
LcHsfB4	Hsp110-4	-0.806894	0.0282794
LcHsfB5	cHsp70-1	-0.901268	0.00557485
LcHsfB5	cHsp70-7	0.914948	0.0038689
LcHsfB5	cHsp70-9	-0.83615	0.0190698
LcHsfB5	cHsp70-11	-0.879923	0.00898634
LcHsfB5	mtHsp70-1	-0.951469	0.000970756
LcHsfB5	Hsp110-5	-0.872054	0.0104853
LcHsfB5	APX2	-0.810309	0.0270986
LcHsfB5	APX4	-0.826722	0.0218152
LcHsfB5	GPX1	-0.810017	0.0271984
LcHsfC1a	cHsp70-2	-0.810362	0.0270805
LcHsfC1a	NADPH-3	-0.854495	0.0143195
LcHsfC1b	cHsp70-7	0.826371	0.0219215
