# Supplementary material for: Genome-Wide Analysis of the Liriodendron chinense Hsf Gene Family under Abiotic Stress and Characterization of the LcHsfA2a Gene
Source: Int J Mol Sci. 2024 Feb 27;25(5):2733. doi: 10.3390/ijms25052733 (PMC10931991; doi:10.3390/ijms25052733)
Supplement: Supplementary file 1 [file ijms-25-02733-s001.zip › Table S14 The FPKM of all genes under heat stress.xlsx]

## Sheet: Sheet1
gene_id	Col_1	Col_2	Col_3	H_1_1	H_1_2	H_1_3	H_3_1	H_3_2	H_3_3	H_6_1	H_6_2	H_6_3	H_12_1	H_12_2	H_12_3	H_1d_1	H_1d_2	H_1d_3	H_3d_1	H_3d_2	H_3d_3
Lchi16252	102720	86172	74846.8	25870.2	35628.9	74368.8	58686.2	66073.6	41212.7	16718	18412.4	5707.51	17563.9	12957.8	6536.57	7141.22	3934.14	8506.53	14077.6	11615.4	12193.1
Lchi04179	15785.4	17402.3	16320.4	9196.25	12463.1	14562.3	6712.78	9887.86	8236.3	1611.02	1533.64	671.074	2342.1	2018.96	1096.51	1411.99	1523.57	1552.15	2526.89	1956.76	2721.46
Lchi07059	34213.9	73120.8	62362.8	50191.9	89135.3	51891.9	23496.8	48126.7	69956.7	40372.7	24083.9	23965	60785.7	100729	76315.4	72147.4	79487.7	78867.9	31853.9	43710.3	23133.9
Lchi29177	8404.14	9227.28	8029.3	7954.78	9043.66	9342.94	4787.93	7165.78	5441.61	1102.88	1168.82	350.275	1353.29	1295.8	773.591	2517.31	1952.3	2621.89	4127.94	2374.07	3564.3
Lchi25169	12959.6	11033.4	8648.64	4780.65	5172.18	11098.1	6904.91	6950.79	6278.83	3113.6	2236.63	1913.06	3946.63	3771.85	5815.36	1644.81	762.678	773.526	1712.47	614.445	962.078
Lchi09014	8372.95	9129.56	7254.36	6685.22	6340.3	8754.7	5065.46	6158.99	7218.09	3092.71	3024.2	1606.39	2342.72	1557.2	961.615	2317.51	1969.32	2218.46	1483.87	834.477	2193.66
Lchi03036	4893.84	6118.3	5873.48	2990.17	2955.35	2602.22	541.232	666.036	349.922	22.8357	20.2757	77.208	621.105	704.025	734.966	1281.26	1111.7	1510.13	1506.97	1022.39	343.174
Lchi30801	7849.14	8790.02	6957.62	8939.38	5920.77	11155.8	6730.4	5418.68	7352.89	3942.39	2736.74	2150.7	4092.06	4453.51	2749.16	1511.43	1506.94	1142.31	971.637	561.073	958.761
Lchi14372	2749.26	6510.7	6023.7	5160.81	5107.54	2987.34	2548.75	4457.19	5845.84	769.161	1076.17	526.794	1060.75	1419.98	530.87	1181.01	973.487	1805.89	796.509	1570.9	1488.39
Lchi14337	6828.53	6708.38	4696.27	8669.68	5613.55	9894.49	8715.85	9512.21	10556.8	7667.25	6606.53	3986.93	2575.54	1490.56	1348.95	2075.45	1138	1603.18	1115.23	578.575	811.593
Lchi02543	7485.18	7891.37	5785.51	4274.05	3587.78	8065.35	4786.51	5162.89	4513.83	1818.36	1892.87	1110.49	1454.35	1345.05	771.716	1277.03	910.896	1063.31	945.058	506.496	716.365
Lchi01982	7933.09	8019.8	5552.74	5547.72	3586.56	6559.24	4924.04	4461.72	3863.37	1217.69	1107.7	817.105	644.955	630.141	397.612	655.881	271.985	356.133	818.48	411.442	305.994
Lchi11799	4697.44	4467.08	3911.98	3198.41	2663.65	3625.54	2354.19	2460.47	2461.99	1014.46	836.271	426.08	1333.09	1127.74	833.474	523.831	625.28	706.731	1033.23	787.059	1111.33
Lchi25649	7249.35	7524.44	5335.61	4626.43	2710.09	5797.56	4903.56	4495.81	4968.15	3612.65	3276.09	1534.04	2362.69	2045.02	1074.89	377.24	376.342	376.67	477.03	211.6	326.963
Lchi07183	7851.03	9141.03	6199.81	3048.75	2580.96	3990.12	4141.64	4638.72	5127.91	801.442	1238.04	940.409	478.584	239.324	169.718	951.39	327.916	809.23	268.104	161.361	240.226
Lchi11159	9260.65	8585.07	9202.29	10677	10779.3	15082.3	7397.7	6601.13	9069.07	5652.81	3836.13	1628.36	6365.5	6039.73	2923.52	3784.91	3089.85	3073.38	1181.07	1210.71	1728.64
Lchi03421	1690.03	1608.97	1810.85	1186.06	774.327	983.428	402.689	854.489	469.64	199.258	177.243	93.3463	277.646	256.835	196.862	136.408	108.177	136.06	202.644	149.403	161.14
Lchi12409	7294.65	8576.59	4854.02	5986.65	2947.45	8642	6702.6	5659.38	7455.52	2894.58	2212.69	2417.33	201.21	405.27	276.442	100.877	63.678	62.8047	241.095	138.527	105.858
Lchi05364	6059.68	6221.64	4437.61	7313.85	3991.02	8580.05	4829.96	5137.09	7094.5	5708.91	3836.86	2592.45	2009.37	2468.37	1363.83	765.765	387.591	325.903	547.89	325.356	462.21
Lchi16553	6466.65	6540.17	4912.55	5044.29	3999.65	9869.7	5021.61	5003.47	5652.57	3441.15	2394.56	1725.48	1688.88	1532.65	1066.84	1184.83	954.095	781.979	580.239	425.881	809.034
Lchi06950	2799.82	3001.76	1985.64	4925.42	3255.42	5707.65	3656.33	3728.53	4976.05	3584.14	1788.81	1308.86	353.601	506.18	432.035	129.349	43.8174	37.8582	414.901	138.128	104.277
Lchi17115	6038.83	5141.59	4857.58	3086.9	3055.95	5348.67	1418.16	1427.47	1154.18	632.607	481.793	171.386	1451.41	1190.17	751.076	349.785	468.722	417.145	741.769	468.848	438.953
Lchi17373	6464.4	6872.11	4064.97	4899.89	2615.99	7798.77	5648.97	4498.94	5029.75	1676.47	1255.85	1134.89	401.305	487.884	336.721	188.905	106.106	133.718	263.25	131.708	111.455
Lchi11727	3021.8	3581.21	3668.14	1847.29	2172.54	2833.56	1908.4	2988.13	2026.32	726.449	774.412	369.053	708.903	553.759	305.962	302.274	314.55	362.328	536.724	412.049	637.037
Lchi11185	7194.31	7623.85	6335.59	16147	8132.29	14246	6058.02	5096.35	11592.2	8207.94	4175.36	4524.33	4739.75	4959.91	3568.75	1603	1546.98	973.152	1198.17	1027.86	2106.06
Lchi22690	3902.35	3514.52	2794.14	2316.65	4885.58	4597.37	1408.4	2582.27	4045.61	1240.88	1017.24	795.383	796.433	594.467	579.074	2847.53	3023.6	1941.21	6139.05	4971.14	7844.38
Lchi09194	4296.3	4008.71	2350.85	3909.27	1825.39	4255.31	2362.86	1456.33	2455.51	775.572	418.08	609.031	72.5592	132.536	100.292	20.2911	5.65191	4.37382	75.6327	20.9533	9.62534
Lchi04045	6392.11	9274.97	9920.85	10557	18934	13674.3	7814.15	14865.9	18057.6	6176.31	7322.84	2424.61	15911.4	13182.8	7059.52	25292.1	20195.2	16533.1	10269	10839.2	14305.3
Lchi00994	6804.11	6996.59	5446.11	9748.13	6032.16	11787.3	5657.9	5177.36	6166.49	3964.49	2658.7	1838.83	3565.95	3677.01	2257.83	749.244	893.325	829.64	791.713	556.121	1192.12
Lchi00755	933.986	1112.54	1180.29	916.329	609.238	605.798	322.519	593.295	504.455	288.331	250.991	135.3	286.699	296.102	192.996	61.396	66.5826	71.2376	131.612	85.7636	165.673
Lchi11061	1414.83	2091.93	2441.95	1502.92	2222.05	1104.27	1205.67	2343.65	1729.5	1206.36	1443.63	739.736	2984.6	1960.35	1585.91	2947.56	3209.01	2919.12	1399.39	1591.93	1318.41
Lchi01187	2119.61	2222.02	2032.28	1551.21	1249.07	1917.26	1174.71	1609.22	1231.65	546.052	555.939	297.609	788.228	557.591	400.582	189.661	180.449	214.03	404.386	281.601	334.252
Lchi15415	2218.01	4369.39	3412.31	4842.33	4056.91	1484.46	4032.17	5739.1	8099.89	6925.61	5290.06	3056.62	8724.46	5503.79	4418.49	15183.9	19715.6	12719.8	4461.21	6102.31	11855.8
Lchi11389	1755.92	2046.32	1847.13	1092.32	1061.67	1201.49	679.716	1004.01	842.924	362.593	284.482	159.57	391.412	376.703	230.928	319.172	278.225	323.971	396.775	328.041	508.001
Lchi06952	3341.53	3417.69	1392.98	752.523	248.381	1507.61	1271.32	1009.31	1029.83	275.62	210.466	296.087	49.4634	82.4259	54.1955	44.8043	8.29853	4.3407	13.0447	4.45225	1.68606
Lchi20085	6618.45	7160.39	5122.65	5181.76	4269.89	11469.6	5960.77	3546.87	5010.09	3897.14	2898.53	1676.55	3152.44	2771.65	1621.15	1021.01	957.885	964.334	712.917	506.755	583.012
Lchi18570	2114.48	1893.47	1493.34	1543.04	1059.37	2293.72	1163.88	1116.32	1123.43	816.132	512.537	359.944	694.112	815.412	503.271	142.284	158.085	203.626	282.791	208.832	341.622
Lchi33921	2418.18	2636.81	2446.79	2061.37	2046.64	3771.25	1588.51	1748.82	1482.36	1067.52	921.705	319.541	1582.65	1374.92	837.823	730.619	698.747	922.308	821.944	490.174	769.587
Lchi09285	567.189	689.053	661.857	890.707	1043.53	696.05	821.849	1373.41	1016.97	929.54	1057.99	270.191	1204.67	1125.2	528.372	1372.29	1344.41	1429.62	596.365	613.468	1017.31
Lchi17550	1464.2	1459.15	1215.66	337.281	351.148	512.942	346.886	536.131	295.436	161.096	169.65	59.811	283.977	174.033	120.214	111.606	102.664	148.991	243.324	212.308	180.081
Lchi29830	1701.95	2050.45	1962.73	1496.31	1588.45	1439.15	603.12	851.17	847.83	350.551	276.638	172.5	624.184	578.002	344.954	254.789	306.227	330.526	426.894	365.235	417.252
Lchi04333	2770.27	3069.1	3234.4	1187.28	1829.6	1413.31	723.8	693.454	578.559	381.375	284.151	355.082	440.84	361.603	347.839	1983.74	1029.67	1087.22	2535.07	2058.01	1615
Lchi28609	1734.81	1931.87	1942.2	2171.94	1511.58	1673.93	898.209	1018.15	1230.89	979.105	528.188	557.038	817.908	1129.93	1041.83	369.841	406.721	354.536	362.757	301.467	511.633
Lchi00122	1846.79	1723.69	1544.61	2545.34	1303.21	2410.79	1248.85	1327.94	1451.42	830.242	585.224	436.027	984.767	982.707	778.46	285.021	288.432	268.801	311.929	240.414	413.629
Lchi04241	20.5142	15.8848	12.0223	19235.7	21481.6	22006.7	11683.6	9640.27	12385.3	5588.81	3277.94	1891.03	5496.73	4631.49	3056.22	3677.03	4438.72	3907.37	2059.4	1709.75	1720.81
Lchi00626	3535.41	3769.93	2960.58	2365.95	2635.55	4066.86	1890.23	2337.9	2438.94	1315.52	974.359	655.523	1403.02	1228.06	741.399	586.344	568.141	487.861	301.271	205.148	411.606
Lchi07869	1700.51	1628.29	1627.49	1070.19	1047.33	1344.3	826.245	1000.49	771.189	428.343	478.19	206.151	885.99	752.125	408.514	476.404	361.857	383.183	454.665	258.782	462.316
Lchi01482	683.435	816.759	892.32	369.903	566.907	587.192	402.876	728.051	416.049	262.417	291.219	107.064	362.519	364.663	183.088	190.067	208.433	243.254	249.331	240.05	255.69
Lchi14552	8568.76	6879.85	5081.1	4499.94	2890.29	8350.86	5771.27	5520.75	5350.79	2006.06	2008.07	1292.91	1103.32	991.512	617.529	297.639	218.845	198.333	708.338	350.285	432.332
Lchi02404	546.059	654.208	648.27	425.642	473.482	384.083	326.187	586.975	382.83	273.972	318.76	170.812	435.818	395.252	284.61	489.308	532.966	586.563	388.648	425.276	497.555
Lchi04291	1979.82	1873.12	1823.7	929.543	1071.84	1355.37	761.208	916.846	790.784	318.008	248.395	137.874	360.261	369.17	257.381	114.059	134.299	150.284	263.442	239.36	278.068
Lchi18514	6781.1	7338.1	5279.96	5003.25	3367.78	7708.85	3722.96	3794.41	3881.48	2571.83	2131.78	1216.23	2718.95	3155.87	2066.35	907.499	872.844	836.888	503.113	342.234	558.64
Lchi27970	2553.77	2545.55	1535.81	782.325	687.542	1782.69	2004.92	2202.21	1445.94	467.911	543.52	332.485	239.679	251.529	155.373	68.5834	87.8601	112.721	354.675	232.917	214.678
Lchi21160	4936.36	4147.69	4574.2	5185.06	3506.06	8064.68	3610.13	3568.5	6247	13397.4	7290.63	9947.25	7992.85	7218.48	6634.76	7375.9	3457.67	3193.25	2759.51	2544.52	4045.52
Lchi19806	4686.97	4576.8	3292.47	3680.73	2379.53	7104.07	5405.25	4572.31	4809.83	2413.96	1960.78	1432.95	1559.12	1361.85	936.289	517.991	368.961	421.456	413.512	211.907	492.451
Lchi21226	2591.28	3250.71	3225.62	8845.45	13236.9	9412.17	922.418	656.778	1561.77	2149.4	1414.24	852.582	2954.17	1703.54	2681.5	15881.5	18804	10643	6975.66	6534.41	6391.22
Lchi09517	2654.43	2383.83	1780.29	2329.38	1629.01	3229.47	2512.66	1670.97	2197.34	1203.37	1097.75	687.446	1281	1372.26	801.628	808.729	584.003	753.865	406.528	308.014	460.261
Lchi09189	3034.74	2342.89	1253.49	1293.45	601.724	1708.54	804.211	584.486	674.838	238.433	116.865	108.519	21.4841	35.8351	18.4344	11.5224	4.18555	3.3146	42.0805	13.0291	4.50177
Lchi18521	2307.04	2660.81	2337.2	2182.85	2096.52	2840.74	1165.26	1144.96	1375.98	600.595	526.924	292.654	1081.95	1108.3	619.95	524.371	467.534	455.298	339.046	271.041	360.263
Lchi17988	842.327	992.484	1054.35	651.201	660.009	731.927	467.198	974.139	717.426	381.86	350.414	115.94	563.677	440.438	278.348	632.831	523.659	665.973	501.462	340.453	577.917
Lchi28059	1648.13	1769.22	1465.41	674.379	767.532	1420.2	925.318	1118.72	991.026	393.455	448.141	181.205	664.421	554.629	234.396	225.895	214.334	224.036	358.986	267.777	331.03
Lchi13358	4388.46	5002.46	3886.78	4340.38	3077.98	6696.44	2536.71	2411.09	3499.52	1777.81	1290.24	1451.23	1542.5	1473.12	1145.09	297.334	362.623	229.468	338.691	249.074	335.436
Lchi28805	573.228	1097.63	1262.7	127.184	75.2955	50.1197	89.1001	90.6078	71.6409	44.8934	42.1771	32.8289	84.6243	121.492	81.0887	85.6846	92.6847	96.0584	206.441	172.827	118.041
Lchi32968	921.77	873.845	597.644	60.4225	83.4361	113.891	194.487	345.168	110.503	36.1857	65.359	20.8347	17.1762	13.014	10.1761	6.90672	7.70872	14.5397	52.8759	25.3849	14.6766
Lchi13489	4583.27	3995.21	2983.77	4406.89	2976.13	6168.18	3230.92	3397.13	4752.55	3012.48	1601.57	1452.88	2307.16	2265.96	1278.66	333.432	328.368	388.495	461.659	279.007	717.85
Lchi02087	3453.43	3699.56	2634.37	3365.58	1910.23	6277.34	2207.93	2238.85	2360.2	1329.9	698.069	556.355	553.916	428.175	324.203	251.633	316.099	268.799	507.687	297.465	516.877
Lchi21634	1168.73	1168.79	793.27	273.982	354.625	824.666	963.435	1046.79	657.92	289.086	343.468	130.747	311.756	197.284	104.603	128.682	91.1443	165.321	191.459	106.526	107.372
Lchi00947	380.319	249.8	175.76	9245.47	7894.23	6633.1	3876.93	4998.41	4364	2412.02	2369.92	738.871	1680.69	1852.84	1107.25	347.366	646.184	881.76	612.25	541.245	1016.96
Lchi05414	834.344	602.993	930.635	164.519	28.1736	221.378	95.4029	38.6544	40.0541	65.8465	76.8885	51.6375	171.118	355.934	213.336	169.869	58.1243	65.5555	215.709	74.2289	25.2875
Lchi20021	1366.66	1500.93	1541.76	1064.41	979.962	1387.03	596.239	809.873	858.753	495.033	392.655	209.286	823.978	895.432	495.753	247.964	313.005	287.248	278.584	228.15	421.062
Lchi29974	870.421	940.614	964.975	315.141	848.613	420.017	763.354	1181	567.184	501.094	991.41	499.415	904.473	529.869	450.536	918.718	922.517	1474.27	913.437	876.572	725.614
Lchi13457	1491.63	1745.05	1628.85	433.985	304.097	621.395	78.3666	98.9697	120.417	31.2903	74.328	16.8963	57.3635	30.4552	23.3878	45.184	11.942	11.6682	50.8639	30.3218	23.5769
Lchi15652	2189.39	2662.43	2535.26	1681.3	1738.4	2727.62	1599.96	2197.33	1676.25	1010.93	1193.57	392.723	1990.16	1520.94	822.852	1542.57	1211.25	1569.93	1044.83	678.247	907.084
Lchi17168	2071.46	1890.57	1455.02	238.281	248.449	666.102	637.809	590.613	367.684	298.932	459.312	405.641	564.254	563.339	325.818	163.052	128.52	166.94	226.435	192.662	138.672
Lchi06106	4801.19	4853.04	3802.21	5995.55	3215.5	8289.99	2485.52	1992.34	3274.21	2583.78	1436.47	1246.76	2195.64	2380.49	1516.56	729.282	737.032	493.983	570.061	391.554	577.463
Lchi00742	1598.98	1898.16	2000.75	2637.38	3369.49	2897.01	1684.66	2170.1	3428.07	2640.4	2244.54	1866.69	3010.6	3637.66	2451.31	6040.03	5544.06	4989.56	3337.57	3459.6	6442.53
Lchi07078	1098.68	1930.13	1755.17	619.845	574.078	601.509	1280.25	1757.49	1211	1171.93	1293.25	1321.68	1620.52	1400.47	1199.27	439.216	476.497	509.958	559.779	490.184	326.998
Lchi04265	515.158	669.932	688.993	286.195	464.984	353.251	429.863	751.071	527.811	283.247	220.842	52.5323	102.588	102.506	66.4987	122.301	136.094	297.647	126.437	152.99	249.017
Lchi00212	2352.83	2944.15	2566.84	2401.16	2168.49	3344.94	1433.39	1594.88	2064.45	1914.14	1486.33	760.494	2805.25	3422.11	1499.33	875.538	811.315	676.839	458.569	413.23	470.169
Lchi17047	2756.26	4166.14	4717.61	2485.91	3950.91	2483.37	2113.04	2959.9	4051.42	2806.44	2753.09	975.721	5016.94	5055.29	2063.79	3786.54	5750.97	3461.56	1936.7	2579.33	3041.93
Lchi21161	2654.25	3293.36	5726.9	4016.14	4393.16	5217.85	2298.9	2886.69	6090.12	10667.7	5197.98	5990.69	11503.5	9487.66	8764.27	6391.05	4578.07	2708.24	6122.81	5541.73	5248.9
Lchi00335	1561.1	1740.41	1854.53	2905.73	3344.8	2693.9	2272.7	2091.08	2789.92	2522.6	2535.73	2788.41	4023.29	3914.74	3574.33	3757.03	4563.34	3215.94	1636.47	1640.09	2165.28
Lchi04255	1245.63	1208.15	1071.65	808.49	881.462	1079.13	700.725	695.006	662.133	311.493	264.314	100.057	371.069	330.704	152.391	86.3603	88.7862	123.683	191.779	149.587	197.598
Lchi18956	396.37	391.354	411.907	4568.82	4411.77	6352.75	1394.51	1302.77	1372.7	653.651	608.578	322.666	661.808	730.919	733.825	364.014	426.699	355.3	228.529	192.376	227.467
Lchi20964	184.155	161.28	125.489	1680.61	1443.88	1572.57	1398.08	1828.98	1543.14	1060.03	1001.37	410.665	868.145	910.025	624.874	308.788	374.19	558.816	402.26	396.064	485.8
Lchi09881	887.897	938.577	946.953	1221.97	1155.4	965.934	789.319	956.254	1543.89	1434.49	842.11	882.877	685.501	629.076	734.851	363.638	370.804	374.872	223.729	215.167	455.767
Lchi07387	1454.97	1890.15	2465.91	2569.26	2436.13	4369.42	476.827	924.998	689.548	108.311	88.2205	18.404	74.4632	95.6138	60.0615	480.323	404.772	459.955	238.08	227.452	406.303
Lchi24385	470.386	597.851	541.977	417.183	432.57	374.327	305.503	511.851	297.698	114.273	138.333	45.8007	149.113	114.06	72.3975	110.403	103.155	144.987	150.309	150.319	181.584
Lchi30204	3897.78	3970.25	2849.84	5997.26	2793.34	5755.4	2548.82	1693.45	2862.91	1586	1072.78	848.3	1026.83	833.807	623.34	442.531	371.275	319.168	312.854	163.901	264.033
Lchi22495	389.535	268.851	186.928	3001.18	2476.45	3031.04	1416.39	1656.46	1292.15	1064.33	1267.11	437.621	847.334	843.747	580.873	413.256	579.722	873.51	690.905	595.925	675.075
Lchi05635	1769.55	1217.02	1280.28	173.442	294.898	402.025	115.553	135.899	102.303	115.919	156.585	119.41	198.524	290.671	165.878	1383.19	809.956	876.18	1046.92	928.091	1082.69
Lchi12248	472.237	790.625	828.635	302.433	347.085	286.278	172.967	220.245	192.284	75.8308	115.543	92.0493	95.5177	109.858	110.037	1297.93	1215.11	1001.13	880.01	1074.3	1518.91
Lchi09107	593.502	792.589	713.183	366.951	774.804	315.284	722.794	958.507	877.933	2236.86	2887.89	2005.06	12029.8	8089.7	8656.53	5791.42	6946.81	4937.24	3165.13	2289.45	1600.44
Lchi09196	1685.36	1372.97	859.567	982.957	487.824	1431.63	828.06	623.446	795.238	251.207	144.169	174.597	27.6558	47.4985	24.7112	3.86286	1.34349	0.967288	16.6305	4.61874	0.558614
Lchi03056	248.786	292.034	364.597	852.99	312.55	804.318	2462.32	1339.07	2673.62	2833.92	1265.81	2206.78	1476.96	2443.47	2873.78	806.661	950.427	520.232	1125.89	1029.97	988.937
Lchi25736	770.4	984.449	1047.85	1455.59	1281.71	884.674	141.422	350.74	383.617	274.789	231.598	54.6726	603.006	381.347	200.371	258.917	126.179	196.951	162.342	127.355	396.983
Lchi29165	348.255	285.003	288.772	41.0272	24.7675	20.6937	50.2333	33.4524	15.9131	16.7774	43.1847	29.7672	44.6782	49.6603	37.4106	946.692	773.285	751.538	282.055	346.604	370.768
Lchi26660	230.037	176.926	169.874	3237.89	3551.97	4357.36	1388.53	1833.94	2902.74	2553.04	1282.02	1711.21	1149.69	1279.77	1537.36	2278.35	2959.04	1900.84	3096.98	3934.02	3214.4
Lchi03690	949.923	1218.86	1160.37	68.8316	117.752	113.644	73.0264	103.88	60.9789	17.1522	57.7007	71.8759	41.4457	29.0445	32.1338	303.855	179.516	266.974	444.258	273.977	94.5979
Lchi30428	269.81	198.952	165.822	289.64	557.912	315.755	134.012	319.599	196.764	68.4099	70.9857	52.2478	62.4884	48.1165	52.506	448.093	475.064	411.322	533.92	567.288	471.823
Lchi02869	1197.92	1376.67	1206.78	324.777	515.058	624.291	632.956	820.411	508.824	204.56	279.832	90.7096	403.605	350.438	132.327	344.577	212.196	289.097	201.615	157.254	195.067
Lchi24852	4.77812	2.40101	2.07814	14962.5	18537.7	21622.1	5321.66	3433.47	4287.33	1167.95	799.472	923.616	801.692	866.304	586.43	218.876	328.547	427.031	156.742	118.591	159.769
Lchi04666	54.185	89.6036	92.4789	2336.59	2223.17	2145.63	2011.77	2461.01	5834.24	3798.13	2870.05	2891.42	1703.49	1844.2	2281.76	2572.31	2864.89	2771.63	837.313	925.287	1790.59
Lchi15157	90.599	119.797	113.497	170.24	147.44	237.455	163.054	175.709	157.937	129.03	153.075	65.2498	99.6919	125.284	73.8921	146.801	170.992	204.016	116.788	152.856	203.135
Lchi19677	435.994	642.903	1094.2	398.589	596.123	303.327	183.759	567.047	652.749	494.86	532.923	505.117	1279.08	1695.04	959.618	1008.99	1810.48	951.407	759.843	1113.92	667.211
Lchi30585	760.556	1157.19	879.656	457.747	759.763	618.894	608.91	841.002	959.823	229.227	280.455	157.597	430.913	379.043	216.1	399.874	278.323	425.736	417.004	196.899	437.777
Lchi06311	654.25	409.421	440.916	453.281	333.949	544.763	321.431	259.294	216.133	256.802	292.825	577.727	258.779	140.799	484.472	1549.13	844.369	877.644	740.19	441.176	662.983
Lchi07483	895.05	944.024	935.671	548.076	568.384	780.878	516.793	714.528	632.985	346.861	252.182	212.794	379.421	367.341	440.947	242.915	204.545	173.759	234.122	171.228	213.153
Lchi32391	813.03	864.94	849.011	631.948	503.016	562.163	527.394	778.463	701.499	325.81	264.816	194.345	416.341	401.092	226.76	152.151	137.17	168.468	246.775	188.151	241.91
Lchi13510	1268.48	1083.15	891.215	612.132	646.937	945.176	315.099	222.497	303.377	382.649	222.466	384.387	333.193	312.193	378.745	143.404	118.33	78.1843	270.358	77.4287	274.812
Lchi09408	429.867	286.625	457.195	228.81	277.77	264.8	198.938	332.891	194.87	97.5974	119.182	46.5709	125.498	107.371	80.9335	106.3	97.471	123.593	149.923	130.996	167.425
Lchi07712	2453.83	2962.75	2320.85	2948.06	3175.94	3669.05	2542.87	1928.1	1409.46	1102.52	893.817	394.187	1014.23	803.773	1511.27	1498.38	826.02	924.781	3869.6	1468.92	1067.02
Lchi09745	272.232	432.376	402.724	682.141	538.356	384.249	245.124	288.371	519.523	292.584	258.044	160.315	203.723	335.938	363.526	957.416	843.065	489.164	552.898	489.925	489.346
Lchi16202	149.735	143.072	102.298	2059.71	1647.51	2099.12	1223.42	1674.69	1324.96	699.944	762.992	286.64	862.118	817.443	571.559	639.971	582.364	947.64	667.867	556.075	665.159
Lchi07561	264.932	664.105	875.106	223.437	150.408	138.868	102.906	137.508	222.004	324.78	217.897	130.661	70.4862	130.73	70.7252	9.5784	4.95001	8.24781	8.99723	11.9352	14.762
Lchi06582	1.70243	0.920892	0.492013	7948.7	4374.39	6632.03	6610.58	4270.83	5408.27	5049.64	3224.42	2002.36	3025.41	2922.38	2144.24	4005.04	3155.91	4110.89	1794.28	1002.56	2218.15
Lchi01922	480.455	717.139	610.249	363.744	307.752	301.504	301.404	518.502	460.506	169.569	128.916	100.816	58.3629	71.9389	68.3441	127.651	109.854	98.1531	90.4476	77.6163	114.906
Lchi19230	161.652	383.597	502.844	57.5165	91.1142	100.251	12.2787	88.2131	53.5363	73.1878	87.133	23.5206	116.129	105.136	69.3707	372.413	393.805	435.512	104.415	222.991	288.34
Lchi24541	376.819	403.46	393.148	198.359	298.713	199.497	230.958	333.532	219.655	180.109	312.397	212.368	188.148	156.769	146.995	249.752	205.896	309.399	254.519	286.208	191.767
Lchi26009	762.814	927.527	860.962	1156.96	434.66	878.126	416.575	308.343	298.684	138.181	119.422	83.026	383.579	475.07	419.818	192.804	195.613	190.62	175.389	118.47	88.2125
Lchi03941	1.25282	0.426689	0.889086	11705.2	10913.5	15826	5183.26	4051.87	3875.12	1344.57	857.395	372.098	1118.47	1187.98	826.403	199.932	289.189	299.509	142.215	132.91	163.345
Lchi08184	1144.46	1025.44	1023.38	963.459	1290.59	901.062	948.584	1058.82	933.957	871.517	1329.4	608.507	1980.68	1339.26	855.275	605.947	737.108	846.966	414.329	449.793	431.865
Lchi05941	2244.43	1893.85	1939.89	2152.71	2266.61	2849.91	1524.65	1314.16	1589.98	775.578	614.182	281.307	932.613	747.324	539.963	173.861	134.84	148.485	216.905	141.616	301.602
Lchi10565	2372.89	2999.11	3099.05	5688.39	3730.87	4349.83	1442.27	1403.1	2560.59	1451.1	1309.88	1940.05	3812.91	4226.83	3130.55	4051.96	2861.53	2001.6	1761.81	920.712	903.719
Lchi19038	2375.09	2623.06	1624.72	2471.78	1310.15	3525.45	1765.58	1235.26	1760.86	1284.62	820.902	725.597	892.116	947.896	715.188	65.0892	85.799	68.7115	128.148	60.5103	72.6095
Lchi20044	1013.21	997.966	697.457	270.658	324.815	649.245	360.131	406.475	237.363	74.0953	92.2084	40.9668	94.9587	56.3626	45.2967	80.3609	44.2136	85.3013	111.602	64.6224	44.717
Lchi15246	1081.64	447.903	443.672	471.69	355.99	680.092	464.098	334.581	183.28	179.694	188.362	111.203	140.029	99.1207	136.718	90.3506	25.1506	82.2585	147.219	12.7448	45.2861
Lchi01684	0.245948	0.125648	0.725018	14003.6	7423.76	11221.4	10435.7	6881.8	8720.34	4552.75	3138.8	5616.05	3290.77	2831.17	2683.18	1275.02	1081.24	1732.06	831.554	657.122	771.844
Lchi01989	4.04259	0.799456	1.2814	13590.8	12124.3	16476.7	9038.16	8141.1	8274.96	4578.09	3251.82	3387.37	3767.53	3708.05	3230.38	769.49	942.612	1190.97	996.836	696.838	780.321
Lchi06116	75.9191	53.3503	73.5566	125.222	93.3542	85.7356	210.316	140.111	127.009	141.236	86.609	175.669	155.941	121.902	187.921	841.602	535.824	659.434	1093.02	1195.65	1271.3
Lchi08147	1418.43	1239.14	1134.61	396.556	535.85	464.305	277.409	188.48	215.521	153.303	118.457	125.339	235.399	244.41	172.91	848.088	564.376	489.414	1168.68	961.252	653.47
Lchi19505	61.6337	66.1483	36.8747	13638.4	14341.8	14489.9	7522.66	7509.42	6824.48	2731.29	2662.55	764.459	3499.14	2865.34	1899.66	1600.52	1584.92	1793.97	1434.36	864.793	686.348
Lchi19551	945.443	926.756	832.598	3313.1	1562.75	2461.05	1634.55	1272.92	1217.63	653.386	709.926	816.476	415.535	378.629	301.925	359.924	381.377	479.146	626.604	697.644	622.537
Lchi14760	540.849	620.899	412.662	424.534	160.703	289.216	452.852	530.788	562.956	158.974	145.005	173.391	103.411	115.168	77.3999	66.6796	41.9988	52.4896	49.7912	35.79	55.518
Lchi08392	1756.85	1820.4	1679.66	10625.6	5792.34	8942.14	2092.46	1101.93	3901.17	3880.45	1828.07	3392.04	4026.25	6598.84	5000.94	4592.2	4640.75	2626.7	1540.55	1376.61	1617.95
Lchi06689	1687.73	1871.42	1487.16	1967.47	1423.65	2737.93	1888.94	1570.17	2108.9	1103.86	702.911	523.52	541.946	556.217	324.326	194.041	176.596	195.37	206.064	178.146	403.474
Lchi14298	8.06195	11.3401	10.3552	2284.3	1515.17	2000.58	1382.06	1490.39	1397.03	325.353	166.533	56.6561	346.895	462.559	356.136	152.324	173.842	191.611	138.771	60.6082	90.9821
Lchi05086	499.084	615.29	669.61	195.397	177.241	182.126	71.1537	123.667	83.2286	71.3769	78.1163	102.248	128.155	152.859	149.568	509.534	309.215	326.672	310.907	384.001	188.496
Lchi12835	22.8128	30.0082	20.2864	2858.46	1878.3	2777.88	2392.32	3073.11	2436.73	138.062	203.244	92.3523	252.461	222.782	217.957	2199.65	1796.53	2115.31	3188.69	1456.51	2375.02
Lchi16839	2061.4	2243.25	1707.76	404.58	506.78	959.999	1087.68	1276.52	702.853	298.809	333.344	114.592	141.248	71.4682	43.5148	96.2787	66.5089	72.6861	188.457	91.9344	82.3447
Lchi01584	459.619	412.497	370.391	251.923	354.288	353.338	202.321	301.477	224.984	206.347	248.126	99.5404	212.229	219.426	123.76	192.018	200.726	255.938	208.085	231.136	230.613
Lchi20065	286.304	257.314	281.37	927.538	469.189	493.577	188.799	217.662	204.141	86.626	187.655	33.912	160.416	128.673	111.462	1141.51	792.016	1341.83	570.137	419.025	776.328
Lchi05835	856.948	944.737	842.51	862.803	876.57	943.831	388.329	497.91	739.316	396.703	250.266	323.447	237.706	452.524	429.189	93.995	140.523	86.7614	156.022	160.471	176.729
Lchi18321	142.46	160.744	193.679	5532.19	4104.97	5059.98	1991.43	2265.29	2449.14	662.085	1073.05	362.471	612.362	576.91	432.497	612.981	639.941	757.191	483.586	397.477	627.76
Lchi15650	503.883	541.329	530.893	1642.87	741.707	854.355	187.368	212.561	373.848	64.4253	42.6729	37.7722	19.4532	26.2178	48.4229	194.29	178.089	126.028	313.57	239.511	440.123
Lchi25429	527.88	803.908	835.148	396.063	601.03	530.819	433.958	784.72	716.004	177.525	231.223	78.4293	175.584	130.934	109.308	498.617	467.485	535.077	350.478	363.428	547.653
Lchi25403	1811.75	2046.19	2651.14	1323.68	1467.58	1986.03	888.665	1043.32	1079.68	1007.8	1080.42	841.794	870.707	899.486	640.068	375.778	469.847	364.547	775.688	686.161	546.158
Lchi14409	296.07	399.819	366.532	99.3042	150.589	132.987	175.052	283.446	158.813	54.7051	61.0092	25.0128	51.1386	40.3644	37.117	42.2018	33.4928	50.36	85.5556	82.6797	66.5268
Lchi09801	492.479	410.629	400.16	555.984	791.992	596.825	476.497	610.031	550.868	687.845	783.99	766.246	417.165	525.476	437.628	430.548	380.458	417.21	433.335	504.292	493.135
Lchi11693	436.011	492.496	508.485	1156.49	1093.5	1074.21	249.222	330.423	340.839	168.302	170.277	154.09	245.375	319.342	283.517	1629.25	2370.53	1414.62	712.33	848.929	1091.95
Lchi00914	424.448	530.522	561.625	229.825	248.571	252.71	198.516	219.929	183.188	114.183	175.631	201.938	135.336	114.829	158.731	317.54	200.925	201.746	249.003	208.025	161.039
Lchi28127	15.7815	11.4007	8.29878	4792.18	5575.96	7203.35	3416.69	5218.08	3388.03	1152.57	1127.99	717.174	971.583	883.244	929.493	341.319	437.907	437.991	509.453	454.652	442.424
Lchi13149	542.179	674.777	802.627	675.314	1025.08	487.484	428.304	742.851	790.006	351.606	396.774	225.064	475.218	406.977	287.633	682.464	697.959	793.07	334.177	224.361	548.196
Lchi28052	1292.67	812.196	721.9	628.083	318.596	652.752	285.354	367.265	261.241	369.589	575.114	899.051	429.705	192.183	498.507	124.575	47.8493	64.7662	238.302	66.0893	34.8059
Lchi19755	709.202	788.335	700.15	307.593	338.114	420.984	395.558	496.684	335.021	152.796	182.621	73.1121	330.068	272.13	133.843	233.947	179.146	210.298	203.411	145.891	218.44
Lchi06712	227.091	291.509	271.016	176.83	148.857	128.108	108.794	136.529	124.872	101.865	87.7472	50.4241	61.6451	78.6041	77.2442	34.9259	40.7565	40.4311	77.7618	66.6324	60.0373
Lchi28058	594.946	1161.21	947.88	5992.48	3066.78	6044.82	5481.38	4306.77	7641.06	6475.21	2955.34	4469.35	3046.62	3809.11	3553.52	1116.45	1049.33	825.053	1320.81	1653.56	3556.64
Lchi12047	1901.05	2062.46	1276.7	1274.95	920.975	2289.8	1139.35	951.562	1075.73	571.14	513.668	243.265	503.179	388.922	202.52	147.209	135.362	139.63	218.804	134.496	153.112
Lchi09636	188.242	206.447	116.594	43.7289	34.1563	30.9913	90.1288	163.847	158.71	70.915	58.6498	31.7174	31.1595	22.9779	27.7023	21.3263	20.4259	37.5527	43.3551	45.6863	56.4511
Lchi23141	446.765	357.423	500.237	660.315	562.257	757.822	672.607	681.722	938.692	792.553	671.484	584.311	853.391	804.154	912.764	2260.99	1610.37	1557.19	711.903	734.813	817.685
Lchi06345	616.802	567.492	492.045	552.347	296.863	500.048	250.89	235.116	210.977	135.541	101.517	69.0925	126.101	162.693	81.8848	61.7011	47.6194	64.5518	87.469	59.9296	76.5302
Lchi25690	1401.34	699.081	465.31	306.061	110.391	626.331	409.13	438.361	135.163	128.166	107.848	89.6785	113.426	51.8792	108.095	50.6477	6.78355	15.5891	35.65	0.461407	2.728
Lchi18779	236.934	308.534	381.418	80.769	165.526	136.135	49.2049	69.4754	41.5526	12.5153	19.114	7.41303	37.8808	43.4087	29.8764	749.596	579.256	562.458	341.582	291.658	214.53
Lchi21144	784.334	830.458	744.012	905.761	735.456	1006.48	483.067	440.228	560.091	489.993	378.845	550.33	613.052	750.209	468.408	267.37	328.729	308.483	328.431	287.16	475.591
Lchi19496	1060.61	889.055	605.847	517.442	438.088	1032.33	934.53	782.957	639.697	487.671	512.355	237.804	702.894	548.876	306.15	146.989	176.011	281.832	274.777	229.948	240.663
Lchi06692	406.408	426.133	444.376	374.878	318.515	302.198	76.1315	50.6187	93.4322	16.0422	12.7562	25.4543	6.86764	6.59887	6.90529	81.2561	76.4829	59.5089	137.9	115.409	133.38
Lchi24054	732.159	857.257	794.6	3119.7	3697.42	3533.67	1053.55	1256.86	975.821	391.653	377.741	359.765	633.215	831.267	687.786	272.286	372.323	399.027	641.975	433.557	294.814
Lchi11233	490.611	552.346	428.149	348.547	432.77	549.271	473.174	672.585	699.029	372.501	372.779	207.776	472.687	480.423	270.122	362.964	325.355	339.617	340.349	301.815	396.864
Lchi08687	806.301	720.957	610.729	338.109	418.687	515.752	306.223	479.927	274.261	177.935	189.86	68.8754	324.955	284.094	154.958	86.5513	94.607	175.525	151.612	114.364	143.493
Lchi19611	307.682	484.948	467.8	348.533	306.055	294.776	351.941	420.16	414.815	169.882	154.075	90.6418	201.691	273.88	138.309	598.051	422.076	419.207	520.026	351.739	475.338
Lchi14377	2148.31	1540.76	1248.08	1423.64	1161.58	2174.39	1256.73	788.103	986.75	648.517	711.395	389.523	1143.86	1138.73	687.479	274.561	293.305	301.146	331.956	299.915	359.833
Lchi02236	166.292	229.241	229.021	85.9311	124.522	100.724	96.8016	198.698	86.204	62.6042	83.2368	37.9413	80.3318	77.2863	55.7786	77.1876	64.393	86.7226	72.4879	70.2191	78.0888
Lchi18244	222.361	302.804	333.703	115.166	105.289	59.1714	47.6796	102.323	61.6575	44.1045	66.6943	59.9339	54.0945	44.8619	66.2784	76.6794	44.8539	61.1877	86.3574	34.5133	39.0008
Lchi31846	622.338	1139.09	1223.45	723.578	483.954	836.327	226.632	349.65	338.71	241.762	216.973	125.604	399.469	421.451	295.354	221.753	331.504	198.005	309.444	390.167	148.57
Lchi09342	260.873	331.163	1166.56	89.7131	135.59	72.928	36.53	107.061	98.1161	326.306	258.81	566.803	531.247	251.491	605.082	606.501	830.435	474.225	340.486	515.465	175.501
Lchi26929	1481.49	1528.35	1403.27	1025.1	746.556	1283.71	786.499	578.151	483.218	443.857	716.546	538.209	370.152	311.182	310.831	501.603	546.468	452.817	427.495	345.874	350.721
Lchi09721	4.1078	2.91468	3.47579	13188.2	13300.5	11433.2	4535.51	3112.43	3592.11	1910.58	1778.36	1140.13	1538.99	1439.7	1057.88	501.541	623.588	979.478	331.999	355.946	465.188
Lchi02969	287.584	337.442	310.584	421.128	342.719	384.442	260.848	401.634	386.433	148.423	119.926	89.7205	101.483	136.137	101.86	210.514	184.288	175.584	207.62	155.472	215.968
Lchi19918	385.207	412.431	397.795	238.889	262.933	209.899	278.212	339.703	285.775	207.647	176.763	155.846	195.277	243.494	184.626	237.583	202.941	223.654	240.705	273.086	221.933
Lchi13633	488.973	927.752	472.082	635.866	786.767	700.485	427.642	713.988	523.759	567.565	263.07	298.657	773.653	851.527	558.937	225.441	426.238	388.737	247.093	310.192	411.418
Lchi14370	677.069	864.478	858.022	1271.36	2076.03	893.446	1069.35	1227.98	1600.3	978.194	1003.75	773.53	1494.55	1272.77	1000.87	1410.1	1831.99	1735.53	751.759	693.25	1243.05
Lchi06914	339.373	388.742	504.942	321.164	381.715	250.807	236.127	325.224	313.441	303.167	232.435	293.891	370.623	358.651	314.527	483.707	500.423	408.692	276.89	326.319	286.36
Lchi09673	1957.86	1180.84	1062.97	1672.58	1032.69	1763.96	1329.84	675.174	1082.45	736.139	359.164	375.367	633.019	540.431	915.475	468.681	313.399	229.959	702.988	259.042	829.251
Lchi22841	541.425	673.294	538.223	895.574	738.042	1108.46	658.243	845.005	969.202	703.182	498.069	257.014	680.781	586.515	377.815	334.961	354.994	359.976	225.71	201.004	479.053
Lchi28756	913.051	989.799	926.805	1485.28	1638.03	1507.43	1038.75	879.471	1329.71	1015.35	723.299	472.496	1251.97	1258.62	798.537	818.376	851.531	869.718	369.141	264.733	534.922
Lchi18112	396.246	382.508	334.729	82.0074	136.358	115.226	108.155	198.52	98.8646	69.2698	86.027	52.5637	56.4765	50.0096	41.0022	120.346	68.4683	139.805	93.8767	92.9551	62.6392
Lchi07400	404.638	543.939	612.115	155.401	151.107	113.689	78.4672	60.1333	56.6684	34.9693	37.7785	59.1512	51.2588	40.0859	63.8629	345.373	247.39	226.08	195.803	174.417	171.395
Lchi07499	410.027	392.032	391.135	132.793	308.405	318.98	147.026	482.713	660.011	235.215	106.965	76.1361	294.047	696.703	312.48	1297.36	1280.71	999.342	558.267	743.608	149.463
Lchi26335	1095.83	2455.5	2338.14	11757.9	1679.94	7533.25	1667.39	730.522	3113.96	2795.6	1776.16	5340.86	3587.65	7074.84	6564.51	2570.68	2147.51	1110.58	610.986	847.396	810.726
Lchi18914	246.205	291.311	256.947	151.193	157.462	151.827	94.0088	153.729	105.582	66.036	68.2121	36.7048	71.4586	74.6731	59.7197	51.6797	45.1485	45.9664	64.3866	58.5699	49.0843
Lchi01359	1484.94	1017.63	910.518	2051.09	1110.25	2379.89	1328.46	1072.65	1466.5	1158.49	856.69	576.096	1212.43	1351.92	927.26	118.673	181.011	199.211	285.897	176.488	405.016
Lchi20436	71.6132	60.2261	59.4554	3980.14	3171.05	4239.82	1520.7	1421.95	1414.25	465.06	337.589	392.204	260.799	269.251	218.468	161.268	166.605	169.915	223.164	191.782	173.084
Lchi18963	121.158	140.039	145.453	1980.02	2069.14	2681.51	672.869	678.313	499.013	226.443	253.818	156.219	245.382	264.051	230.709	129.951	159.731	144.62	87.4679	101.952	91.8037
Lchi30061	230.09	311.743	323.163	175.989	287.456	159.041	217.907	340.795	301.039	174.049	250.382	187.051	242.867	188.448	148.481	425.049	353.106	429.488	234.72	254.802	346.579
Lchi05497	446.948	574.176	552.922	849.944	757.76	632.93	507.565	646.638	852.568	771.494	507.063	275.937	899.486	1008.53	520.821	564.249	611.957	565.871	281.114	291.299	486.618
Lchi24333	309.669	325.164	305.927	443.192	377.081	416.767	306.234	311.065	423.496	338.509	279.596	225.676	254.289	267.793	233.46	119.378	133.664	129.383	120.204	94.1495	207.029
Lchi14042	890.897	890.108	684.749	741.693	529.811	1201.54	558.341	412.642	540.736	361.121	281.365	153.425	421.831	407.573	217.144	146.371	152.111	164.997	202.891	144.411	181.056
Lchi01721	665.285	686.623	575.192	1129.69	825.988	1416.98	811.069	1016.6	1070.29	837.672	564.383	261.993	946.717	982.276	641.951	352.914	355.702	432.148	222.025	206.007	379.614
Lchi03249	281.883	255.53	311.932	258.522	332.465	334.727	377.736	561.339	355.006	112.491	148.05	85.7907	120.176	131.028	99.453	215.559	140.812	202.109	270.972	227.943	282.31
Lchi09260	364.769	352.634	276.163	129.004	151.681	156.158	199.417	228.26	147.226	74.7309	89.8695	48.6982	63.1593	69.224	50.1157	50.7715	44.0481	65.5848	97.9593	87.4778	63.5543
Lchi17638	828.104	1118.83	1244.5	359.068	371.129	420.071	374.169	291.232	315.863	167.85	149.704	86.6398	265.254	281.376	156.759	194.294	159.616	79.7826	190.681	89.7386	133.636
Lchi12106	44.4148	59.4927	55.3571	68.9108	106.463	60.9834	445.612	983.436	2107.37	1959.58	1368.61	760.357	185.498	161.195	196.241	324.593	221.105	300.157	93.7816	152.758	246.497
Lchi00123	422.651	418.13	385.567	318.166	313.664	391.783	304.093	373.043	321.855	218.754	197	98.0932	263.409	259.438	154.91	198.203	188.12	193.261	193.591	170.978	216.865
Lchi06695	879.538	626.266	468.768	361.998	357.334	1117.17	710.154	550.584	505.045	375.059	258.056	410.105	293.704	242.61	404.488	206.454	170.808	156.147	273.248	182.6	204.379
Lchi18306	95.3614	101.528	91.8342	562.817	532.652	606.594	458.89	618.713	514.901	255.229	226.421	116.782	237.685	248.225	179.259	315.908	298.976	339.822	266.334	228.969	279.528
Lchi20646	153.077	130.961	171.391	413.64	238.483	348.66	741.671	759.816	637.335	437.203	566.15	374.857	373.378	264.198	280.695	790.124	633.898	740.932	412.59	474.779	508.84
Lchi06923	22.9263	15.732	10.9823	2319.75	2686.44	3023.76	861.429	1056.95	681.677	214.412	281.228	121.235	160.222	133.066	167.149	98.8438	81.7412	128.839	93.391	80.2044	61.364
Lchi22400	249.968	314.934	294.679	94.7562	152.427	153.763	101.126	173.988	95.6316	51.1717	47.8535	23.254	44.5851	48.0442	38.2882	50.8931	55.9579	62.699	46.9387	46.3089	48.8414
Lchi07130	13.3364	14.3772	15.5111	236.213	57.9466	298.52	2127.23	761.107	1259.63	881.323	751.349	300.704	487.301	296.657	298.204	253.493	152.11	207.695	110.082	21.0428	14.4366
Lchi06622	612.26	581.948	463.659	232.782	239.238	273.115	289.204	517.118	275.29	146.832	236.591	81.3425	172.154	91.2503	79.6606	155.893	113.84	181.688	134.889	101.42	114.49
Lchi06774	488.233	270.021	244.932	239.082	293.264	287.484	534.352	497.52	407.953	242.483	464.77	306.705	538.68	396.664	412.583	502.936	357.079	714.494	1189.65	636.353	387.338
Lchi10834	848.39	964.915	851.167	802.12	888.927	1007.73	885.625	691.703	869.103	699.958	699.234	634.361	934.86	996.257	523.137	472.016	474.091	479.415	443.483	532.683	506.686
Lchi08101	701.575	772.125	836.461	744.342	934.316	997.398	767.892	836.51	837.553	637.328	645.518	633.477	694.636	828.158	570.831	1274.5	1289.44	1083.33	1601.11	1516.15	1317.86
Lchi18318	212.47	206.375	229.655	5254.23	4372.13	5093.32	507.035	579.759	586.998	179.683	200.118	106.603	182.322	203.246	172.352	117.319	120.177	118.193	128.66	120.285	127.157
Lchi19077	493.171	463.728	533.101	2010.52	3185	2198.04	302.605	406.489	353.333	239.446	299.556	253.279	244.59	271.561	234.405	178.597	184.877	192.509	271.977	278.971	252.265
Lchi04244	3.46591	1.30874	1.33265	3880.21	5701.93	7910.13	4555.16	4194.47	3160.51	1099.37	871.46	485.879	746.748	578.625	396.629	248.565	334.832	518.379	307.314	221.423	224.593
Lchi05526	228.879	200.306	200.015	78.5603	102.701	85.4262	66.8531	116.721	83.9166	60.5693	54.2805	38.3485	63.8263	55.6907	43.9072	137.731	134.357	125.295	217.598	191.127	243.422
Lchi18683	1294.58	1495.73	973.762	1477.78	905.566	1474.19	915.212	734.377	895.29	1097.9	722.489	718.029	800.601	910.634	1056.23	130.79	170.115	170.498	281.687	272.188	226.584
Lchi01142	569.021	661.856	567.709	844.499	875.102	739.47	475.7	696.241	662.211	473.267	379.669	170.263	538.264	566.251	272.914	240.656	236.479	336.804	183.939	146.99	276.902
Lchi20626	446.087	337.282	311.468	208.671	178.075	226.681	287.538	243.204	225.006	169.941	217.338	338.414	190.913	235.262	173.049	125.247	113.012	116.362	177.669	203.168	155.513
Lchi21236	298.825	215.121	204.784	105.076	70.9278	144.942	116.439	109.945	56.1876	50.8704	65.5249	78.3647	49.5649	46.9451	65.2265	109.919	69.5511	87.3893	240.237	190.294	148.745
Lchi08755	836.922	546.1	469.332	72.4603	26.6445	38.9681	259.95	213.373	110.686	83.8062	72.2307	43.5051	74.6867	44.4599	67.8347	42.3456	38.4218	19.151	138.746	45.6329	83.9275
Lchi17870	165.481	188.849	171.039	143.095	154.425	193.119	164.597	224.884	193.633	112.943	91.2359	39.8299	94.0748	79.8651	45.3299	72.173	77.413	93.1868	76.2292	66.4622	98.5854
Lchi04324	885.092	968.788	962.567	770.856	599.648	1284.94	121.207	134.155	153.395	129.292	117.29	22.3912	441.953	322.473	134.802	23.6317	53.7881	57.4938	96.5211	64.3095	78.1098
Lchi02561	393.288	231.204	195.69	145.628	59.7317	121.082	159.085	134.665	115.846	191.065	177.722	387.681	109.534	121.061	150.88	79.5495	60.3941	68.6394	216.345	171.379	184.957
Lchi07054	808.712	652.83	509.369	1224.27	892.469	1661.97	1293.97	963.313	1383.92	1285.44	1049.47	634.532	1098.9	1003.24	718.129	246.334	309.21	410.909	513.987	522.368	831.564
Lchi05643	190.254	235.353	239.103	104.109	83.6541	74.6801	64.3773	123.967	50.8936	13.1735	17.8429	4.91281	10.8035	6.66526	5.01107	20.5744	19.8899	28.7347	42.993	34.4099	42.3832
Lchi10576	273.295	278.291	304.465	267.858	289.967	359.279	200.564	257.88	244.772	257.59	235.577	211.331	437.504	497.806	321.287	207.532	215.185	214.203	261.639	352.409	351.086
Lchi00039	100.983	155.721	161.507	121.682	367.246	165.517	172.371	438.434	471.084	285.286	411.718	32.7816	111.518	167.526	129.913	161.629	346.211	340.42	306.508	608.242	1189.71
Lchi02865	208.437	226.242	215.238	291.318	362.871	369.705	226.977	234.612	266.429	181.785	156.787	169.599	159.723	177.662	148.849	701.868	572.481	546.547	1007.98	771.745	1349.72
Lchi12843	512.899	525.87	371.173	213.51	222.616	246.364	259.508	278.379	231.259	90.8416	110.826	49.2473	101.046	75.285	40.667	34.2865	29.0456	34.4867	50.2587	29.1663	42.5241
Lchi15692	797.441	585.145	499.852	827.58	834.002	942.229	658.576	519.942	657.589	572.883	564.828	306.115	838.5	770.285	631.147	392.442	449.051	465.509	434.708	437.005	560.665
Lchi11647	351.805	345.23	294.116	162.86	338.157	178.944	220.832	316.957	196.256	143.3	250.628	118.324	185.777	173.473	96.0796	183.482	170.416	316.637	183.903	182.64	163.915
Lchi17524	268.961	330.136	364.554	518.655	876.895	401.448	444.539	504.292	679.161	478.633	492.184	350.228	641.081	655.167	453.507	794.932	1048.66	864.332	433.348	414.536	587.741
Lchi04999	364.899	196.663	247.963	729.124	447.983	405.179	200.62	201.539	281.961	61.2826	194.637	229.987	88.1449	101.079	190.021	90.9625	17.7908	36.1923	83.6282	6.18017	25.8256
Lchi09038	292.185	325.374	301.759	202.909	317.457	222.179	207.181	335.918	263.912	203.202	223.243	75.329	302.522	219.903	144.782	414.78	392.874	552.769	391.371	248.427	336.088
Lchi03057	191.819	213.534	244.272	164.355	133.822	182.401	130.261	129.215	128.954	76.9579	79.8238	66.0512	142.952	150.667	134.486	1220.57	808.012	946.26	246.669	294.183	410.796
Lchi07329	349.365	190.92	481.46	233.952	130.127	301.571	122.777	72.3983	57.3232	90.765	134.494	64.0394	161.73	235.404	149.5	83.1273	43.2668	46.9222	199.805	62.3397	24.8452
Lchi02822	47.8131	71.6041	49.0597	202.627	167.69	163.986	94.7508	132.938	137.22	58.3342	34.9615	37.0689	58.9134	77.6876	81.7283	488.622	476.608	301.706	755.096	773.115	759.077
Lchi00159	80.6896	73.7288	70.3348	386.386	205.703	283.304	602.923	381.819	517.648	763.269	373.145	474.578	394.18	539.135	615.341	239.424	309.837	194.328	169.567	106.152	197.714
Lchi20851	368.603	485.692	553.16	53.4525	59.0972	48.6593	49.3055	83.6319	85.5877	49.9802	42.1326	30.8402	81.7215	82.5629	81.791	116.819	74.0763	49.726	171.114	133.25	43.8335
Lchi16428	294.301	550.825	457.099	625.162	1395.06	770.369	1555.66	2664.34	4612.85	3937.14	3283.27	1786.92	1290.67	739.17	592.688	1045.35	751.039	929.864	271.509	348.943	653.63
Lchi14068	183.949	255.2	208.526	1229.1	587.854	589.231	276.562	296.836	182.451	49.7348	38.9336	20.9242	506.001	604.108	355.645	226.356	324.343	365.92	322.56	294.359	272.055
Lchi19248	386.965	218.296	222.786	178.22	123.816	196.431	137.138	115.314	69.8408	80.6363	121.742	72.9329	92.8314	132.76	75.9581	66.012	47.3852	66.3767	105.641	72.8547	52.4198
Lchi10597	879.619	341.371	234.697	233.803	178.011	521.039	166.706	99.3331	73.0603	19.039	66.9253	52.5735	21.1848	16.2806	32.4436	9.69029	3.81775	5.86515	63.4501	14.7244	7.74376
Lchi01185	557.653	524.644	474.637	333.373	324.217	281.389	275.036	301.885	272.89	220.399	153.255	139.229	267.667	348.355	393.88	105.844	142.487	150.329	144.047	105.752	136.31
Lchi07824	405.412	392.879	498.622	1106.23	1468.33	813.525	655.852	462.236	717.051	706.928	786.668	775.738	1389.55	1288.03	1416.13	2068.23	2307.55	1736.21	1381.25	1333.64	1280.03
Lchi22188	290.971	342.485	360.924	408.132	409.013	337.647	239.513	250.523	364.506	296.683	224.703	323.794	225.62	285.102	260.853	248.138	247.695	233.909	152.735	165.513	215.486
Lchi26154	443.866	475.076	472.702	736.146	509.298	597.443	317.146	366.402	422.829	559.625	394.677	188.48	522.146	398.532	318.355	62.4829	82.2564	107.443	77.6567	76.4783	129.03
Lchi19345	398.766	305.143	180.784	665.146	464.701	657.782	595.018	833.758	952.993	921.238	691.343	443.044	599.409	600.949	376.16	73.6345	111.354	103.393	179.154	137.731	181.063
Lchi16348	454.491	483.679	453.025	383.535	399.178	447.395	280.27	296.127	337.122	236.249	176.982	213.061	290.576	352.136	251.703	295.574	268.606	283.488	307.078	255.756	300.503
Lchi10346	486.309	480.443	425.632	249.705	242.758	577.847	261.352	276.157	214.237	182.263	217.338	88.2293	273.824	242.85	129.864	92.0345	104.092	143.939	122.962	115.698	167.437
Lchi13800	510.714	658.155	698.291	245.586	173.476	535.139	132.783	151.408	160.825	229.957	158.654	93.6096	164.906	73.7702	110.08	96.7067	46.0701	25.2503	191.679	109.982	39.2837
Lchi06370	12.7526	19.8345	23.6695	1352.6	353.299	1341.44	536.099	578.694	539.762	279.962	139.874	134.231	312.282	308.262	190.319	1097.86	976.764	800.801	589.599	341.597	1357.53
Lchi00966	356.692	316.11	234.246	265.084	289.558	302.414	219.546	323.275	204.099	166.337	255.33	78.6429	334.675	264.051	176.319	134.351	153.765	227.881	206.649	199.799	249.904
Lchi00310	96.1107	83.555	295.327	211.944	353.867	171.715	47.7596	117.898	207.164	216.957	299.023	420.241	610.264	257.633	407.526	7979.75	5791.17	4252.5	3253.39	3148.13	3335.34
Lchi21178	180.436	151.853	190.991	424.465	414.537	525.998	52.5864	55.0435	41.1092	35.9601	40.9088	32.1041	33.8467	36.2103	37.7006	82.4442	53.3776	63.5933	57.3122	38.6153	56.4804
Lchi00090	562.015	463.799	481.133	187.433	62.167	181.864	144.427	89.2217	110.198	163.523	104.47	268.373	175.396	317.322	314.492	103.416	78.407	53.9435	221.943	141.278	73.9195
Lchi17005	514.444	413.423	298.32	282.567	223.066	410.916	425.213	355.033	293.544	169.328	174.828	117.8	198.563	187.615	142.162	60.0879	64.8915	86.9111	151.662	102.41	100.316
Lchi22576	5.70231	2.83443	2.92779	6968.77	5690.66	5411.31	772.873	730.474	998.406	438.793	356.172	181.143	234.052	248.307	255.23	109.626	114.948	129.465	10.7028	16.6556	38.6872
Lchi08440	492.701	593.416	494.364	397.125	292.863	497.101	436.209	439.049	530.464	408.063	183.147	374.792	287.753	391.134	356.278	64.781	55.0748	55.2822	205.677	160.208	115.56
Lchi18237	256.327	284.846	286.27	355.266	295.425	413.751	196.735	214.924	283.89	139.057	123.804	95.2407	159.879	180.635	91.1627	80.5035	83.9546	69.1441	69.21	51.2834	100.359
Lchi19006	740.255	427.301	278.474	154.874	156.394	413.331	746.774	512.12	306.371	237.966	450.19	391.423	282.017	127.234	137.142	264.689	86.9229	159.381	1015.43	813.102	616.897
Lchi11706	730.945	784.6	849.607	935.331	1159.86	1037.91	659.305	586.548	775.484	893.443	700.04	600.114	881.202	953.347	677.718	894.167	939.855	818.425	731.519	838.655	886.964
Lchi28062	166.019	185.887	192.299	125.132	133.055	125.499	203.216	226.34	181.861	146.047	123.502	103.241	134.395	170.198	113.054	144.274	148.46	151.195	160.381	209.884	123.834
Lchi03400	134.96	139.053	134.39	147.687	162.601	112.368	129.782	159.501	173.775	255.816	230.263	196.05	175.951	162.713	240.38	225.496	189.333	221.046	137.25	109.483	105.869
Lchi28031	5.57605	5.40515	3.79324	17856.3	13820.3	20657.9	3188.72	1494.67	2185.71	862.611	455.977	210.459	891.077	1004.58	657.352	153.244	249.48	290.898	65.921	41.5704	70.9294
Lchi16435	84.8799	81.3954	83.4842	668.993	145.752	364.644	791.23	730.085	362.772	314.899	300.915	105.027	210.869	172.161	120.436	269.339	217.192	319.075	150.684	155.422	138.796
Lchi16398	361.708	430.385	414.114	46.1347	46.7222	81.1737	27.0353	22.6634	22.0323	34.8807	62.0548	31.3558	32.3571	22.8372	19.1279	122.99	71.1453	79.7261	97.0458	58.74	75.198
Lchi26085	368.15	400.798	392.648	506.729	345.658	403.254	113.459	166.482	135.23	39.1339	28.7637	17.5342	39.1816	54.1486	51.0585	101.024	119.706	118.734	214.75	166.363	265.992
Lchi03482	230.009	268.009	582.682	171.752	208.013	116.897	128.574	278.158	482.633	355.505	258.199	225.929	304.083	413.677	295.14	108.894	128.761	89.482	39.0487	76.6181	39.3452
Lchi11330	471.834	568.319	586.444	460.694	359.107	281.972	282.008	309.294	257.188	197.726	182.612	202.342	359.359	275.351	291.216	221.131	160.884	213.384	358.473	236.763	210.7
Lchi18139	130.743	109.652	64.5968	41.1942	48.6205	55.0194	73.8237	114.636	88.1953	80.2569	80.0742	52.8372	41.8777	33.8775	40.5764	23.7293	32.7147	43.1744	60.2944	58.9681	56.6667
Lchi05255	192.635	255.872	292.356	238.503	214.199	230.001	87.086	171.695	148.006	66.3973	47.0021	25.7128	57.5576	49.3656	56.417	100.947	122.664	98.7977	107.131	86.1287	128.404
Lchi23732	605.1	466.356	399.543	115.968	32.0587	66.9686	136.22	127.764	107.337	64.1282	60.5294	31.7259	77.9793	54.1618	39.4895	64.2257	38.1358	29.3232	126.533	33.1044	42.3528
Lchi05974	321.934	342.048	345.72	526.231	592.729	412.896	244.359	240.392	356.045	418.194	353.805	424.622	295.305	353.39	341.314	280.325	260.942	250.425	211.843	234.16	211.767
Lchi00088	495.37	345.833	309.539	244.78	73.5794	221.29	160.407	98.5113	89.3106	85.2059	61.5523	101.689	82.1001	85.4989	88.808	43.9742	41.8726	31.7459	120.053	73.3928	59.5053
Lchi18288	308.358	906.993	1162.38	416.276	539.888	656.656	310.156	107.957	281.164	84.1385	70.909	90.1091	104.509	118.077	134.528	203.043	96.0904	61.1306	257.243	139.487	102.384
Lchi05296	182.972	225.811	217.98	258.091	390.126	154.565	233.708	330.354	362.704	255.938	313.572	181.45	239.021	200.445	161.487	295.445	352.537	344.82	125.283	122.645	145.864
Lchi00060	110.544	122.921	116.064	210.868	134.062	180.172	111.477	118.6	151.898	156.697	111.485	78.6259	97.3796	128.102	145.126	61.9167	71.1924	65.3956	67.6386	66.6239	94.5159
Lchi16787	96.4385	79.4649	91.0706	19.0268	19.3429	27.2175	49.4324	45.2	28.8036	21.6586	28.1928	37.9031	23.704	24.2458	27.2402	41.0655	26.3802	31.9737	83.0562	70.9146	33.0748
Lchi11746	671.824	409.045	344.179	655.136	503.511	596.415	478.325	372.633	470.798	266.534	334.165	641.2	337.091	233.619	391.897	255.064	186.973	221.893	192.778	146.258	151.014
Lchi10117	111.835	141.837	175.436	60.0089	50.585	34.7245	11.9165	24.3615	21.8636	17.2424	16.0207	19.7188	20.2804	20.8788	29.3072	140.016	130.77	117.146	55.2313	66.3673	65.1904
Lchi17753	266.807	424.637	371.145	278.627	347.434	359.784	242.674	357.089	393.14	258.292	181.252	95.5137	357.891	426.137	215.409	677.996	705.283	549.104	726.917	569.404	455.677
Lchi00354	601.542	377.032	368.7	4874.98	3055.19	3541.44	1084.22	772.498	1094.86	548.958	214.139	151.958	539.004	684.036	764.121	158.665	274.073	186.996	151.31	103.442	124.783
Lchi02488	565.613	393.02	273.602	917.67	684.564	815.703	593.978	475.21	786.617	790.599	615.027	497.377	700.881	892.493	659.759	160.23	219.99	290.36	323.695	269.398	530.513
Lchi04232	4.05814	2.51297	4.71261	13568.9	13255.4	16153.9	2213.58	1381.58	2005.71	712.518	442.888	249.965	392.623	517.405	466.69	94.0695	155.575	140.72	55.0261	57.7016	92.5041
Lchi05715	613.918	620.069	612.575	954.393	1315.38	938.809	576.245	635.012	654.168	709.265	750.25	733.857	967.066	1049.36	814.632	989.157	1076.02	986.279	525.106	510.105	654.474
Lchi15368	287.571	238.569	222.741	308.955	338.317	307.343	284.625	312.229	285.379	279.165	221.686	171.746	297.983	258.112	204.181	264.91	296.503	288.399	258.237	209.548	406.566
Lchi18933	514.957	368.532	274.495	492.235	341.107	925.654	635.809	390.013	720.285	612.981	408.465	1222.17	610.157	679.838	1068.21	314.319	228.545	133.675	308.338	241.029	202.181
Lchi17962	551.814	509.927	478.251	4156.62	4553.01	5132.5	1648.76	1210.83	1913.89	922.423	608.833	932.581	1132.85	1513.29	781.235	735.608	841.616	601.637	762.165	783.29	1087.22
Lchi15150	121.608	127.44	193.19	46.6662	41.8103	52.9006	58.7929	87.652	66.3081	54.0253	50.1257	20.8123	62.6949	93.9608	51.8349	269.539	279.575	236.292	131.988	216.223	205.615
Lchi21185	211.32	214.165	277.957	306.896	471.211	337.119	325.557	408.002	372.02	229.784	333.105	276.685	265.469	157.097	188.891	192.993	142.457	179.105	142.041	83.7993	122.897
Lchi11294	69.3093	73.1144	75.3461	54.3812	50.1878	38.3387	82.1313	63.4213	49.2846	45.622	35.8657	36.7624	37.4763	39.5085	40.3098	37.743	33.0589	33.2374	52.5064	52.0359	30.673
Lchi09698	744.414	759.189	818.973	1217.79	1568.51	1122.32	741.642	761.14	950.598	1261.41	1050.38	891.713	962.547	1096.68	944.768	1162.23	1261.29	919.783	706.845	759.802	1216.92
Lchi00056	256.011	272.826	306.464	213.976	336.776	205.803	144.216	225.95	217.725	177.438	173.646	152.704	236.043	208.948	186.107	190.714	209.642	221.143	155.389	168.337	191.803
Lchi08975	1145.42	1035.68	857.822	976.056	725.302	1779.74	571.684	621.239	605.157	451.378	337.744	184.768	522.313	448.931	386.196	112.507	159.178	133.331	154.512	92.9578	221.278
Lchi11441	87.0783	94.911	95.2687	30.1391	36.6134	35.1837	28.9893	55.9591	22.8251	15.5585	15.9687	13.1842	18.6856	16.6154	19.9587	52.3364	42.2761	46.4351	52.0743	51.6058	34.9881
Lchi08637	369.373	526.403	305.069	212.544	169.684	264.798	161.896	174.325	273.834	100.991	118.865	555.608	556.23	686.185	468.987	1006.19	326.508	390.874	2604.53	743.875	288.112
Lchi13736	238.352	311.334	367.028	99.7183	102.408	89.2501	419.262	355.492	668.371	948.776	730.64	2111.77	500.685	616.947	933.828	152.886	140.998	68.3987	245.556	318.325	259.162
Lchi04080	99.7725	75.3938	72.1748	7959.19	6672.78	8185.63	2316.39	1729.7	2131.09	863.559	484.048	559.983	801.831	908.079	788.002	343.19	526.595	470.082	389.69	288.069	464.413
Lchi01264	343.202	369.151	373.758	351.442	497.229	442.17	407.615	461.318	459.835	346.165	359.618	175.984	546.405	443.677	249.578	841.662	824.198	915.068	708.601	675.651	834.591
Lchi05121	335.609	380.46	356.139	477.978	599.149	462.182	445.565	427.377	570.83	464.444	352.474	254.919	544.338	577.636	349.999	457.567	452.151	426.86	303.925	292.239	428.44
Lchi01102	294.762	358.17	253.374	556.655	286.763	557.43	587.108	548.467	1024.54	814.256	461.929	589.965	274.05	279.767	303.44	84.0603	96.2278	86.8504	112.078	87.9282	137.757
Lchi11430	268.484	178.953	142.141	3139.05	2384.79	3545.4	1425.55	1655.01	1618.89	1154.98	1012.93	410.805	747.259	881.623	643.934	305.766	401.481	465.016	386.989	334.491	470.496
Lchi16645	346.702	384.912	413.764	266.478	433.294	300.556	187.617	310.404	334.623	327.574	272.049	309.531	354.971	322.728	234.559	571.696	550.108	570.833	287.144	371.779	391.381
Lchi05312	280.237	235.648	196.349	734.732	644.757	644.612	202.886	220.069	246.395	97.0882	71.3362	180.724	111.841	123.154	116.13	324.56	481.119	291.277	672.875	723.657	1061.17
Lchi21465	488.187	401.024	345.922	269.09	284.659	605.676	380.856	473.687	388.883	298.459	333.322	218.782	321.701	255.946	184.927	220.493	177.411	307.299	230.404	223.079	251.314
Lchi06122	296.071	344.503	350.809	280.795	390.804	233.354	259.216	382.275	334.849	191.775	152.286	71.2153	143.516	128.296	86.6202	269.932	192.396	215.252	235.681	216.622	263.975
Lchi01714	346.471	302.957	245.801	407.443	297.814	482.104	376.744	335.942	458.626	348.563	227.368	279.489	247.311	248.403	259.837	88.9828	72.4435	98.9239	106.955	97.6047	118.203
Lchi05370	196.634	185.885	164.096	167.365	155.891	122.819	154.929	164.762	170.581	109.367	118.951	75.2082	106.546	104.633	86.7071	137.074	103.542	119.023	159.757	120.316	100.329
Lchi26034	365.626	382.888	393.369	138.299	256.403	208.016	124.349	188.358	130.414	90.3978	106.306	61.4756	135.681	108.59	73.6413	110.127	109.591	133.212	108.153	115.679	106.292
Lchi02166	718.329	662.464	609.726	1169.41	1123.83	1278.81	727.693	746.687	952.777	660.965	585.691	326.026	927.328	779.247	522.188	548.486	439.88	465.822	265.096	288.4	458.672
Lchi22413	154.574	125.219	107.185	77.8535	89.509	134.227	64.1763	101.878	62.7782	43.571	50.7733	49.0826	32.8121	27.1423	29.5169	36.0903	34.2728	40.6348	74.6936	66.3041	81.7256
Lchi08758	1134.11	166.12	88.9622	138.514	51.7563	173.799	268.391	159.194	27.8506	30.447	86.2511	50.2696	13.7025	0.81299	19.7499	1.71113	0	1.16272	40.3448	0.157298	0.792001
Lchi24637	431.36	509.168	480.29	297.947	383.859	194.492	229.497	304.678	223.632	92.3299	131.197	179.141	308.446	424.613	236.689	381.613	355.46	324.762	505.128	570.81	275.683
Lchi08588	38.0969	74.7191	131.839	1070.25	985.046	1680.4	828.767	1211.74	1064.52	847.722	589.279	281.783	353.54	356.703	332.814	478.354	707.366	649.662	351.566	497.684	998.548
Lchi13019	306.124	254.851	205.79	344.781	254.144	335.436	227.968	231.076	213.985	157.887	139.571	222.538	177.942	152.651	170.893	184.839	113.183	151.652	126.622	66.2158	90.2837
Lchi09190	1455.31	1198.02	639.56	1389.24	348.319	1463.23	541.47	376.184	578.802	114.041	45.8076	120.187	1.77668	10.0697	5.14779	3.00645	0.922617	0.586289	6.55202	1.3461	0.171153
Lchi13461	255.621	240.208	219.978	515.707	567.716	387.854	318.486	407.082	476.088	474.375	601.676	463.174	464.863	451.14	407.723	927.088	808.571	835.46	993.347	863.422	1061.79
Lchi19272	692.015	614.831	533.439	497.286	419.186	838.599	538.54	435.551	453.256	371.782	323.543	170.153	379.931	330.509	186.954	96.0488	103.069	123.777	178.528	177.876	183.969
Lchi04703	517.66	718.577	590.577	502.127	398.744	419.04	204.196	287.354	263.35	239.912	313.934	163.689	483.385	212.578	416.444	643.076	304.833	414.797	754.245	178.596	223.864
Lchi24105	660.34	908.729	852.109	344.599	555.035	523.775	414.944	446.196	374.811	219.124	266.14	83.2486	658.126	470.929	250.553	568.605	490.027	580.024	228.022	184.364	167.866
Lchi32306	301.09	432.499	304.588	7.48172	46.7077	18.8343	57.9054	74.1484	49.1553	50.5664	114.619	23.5649	69.7745	34.7229	30.1177	69.6904	28.7616	107.428	137.003	96.3298	103.094
Lchi03034	86.4486	70.6017	73.2853	103.859	62.6714	60.6344	84.4677	56.1719	45.0238	58.5857	40.4886	50.0954	29.4654	37.2223	60.2936	28.3496	15.5724	13.2967	38.8467	17.585	17.9591
Lchi14371	561.94	744.93	750.055	850.594	966.289	879.78	637.965	742.86	1022.75	648.979	453.354	371.977	696.457	840.736	479.841	572.941	596.497	536.768	262.41	307.322	419.4
Lchi04718	499.638	467.356	477.377	230.916	120.056	207.732	173.711	152.498	116.106	64.5955	71.4018	86.4996	76.1712	84.7486	87.209	85.5796	75.3904	80.5964	143.116	87.1256	94.4852
Lchi31842	221.365	284.706	240.479	355.345	271.582	328.509	171.318	224.929	267.9	145.793	94.2278	96.3363	137.167	152.429	91.4898	59.7957	51.8802	53.8632	54.0805	27.1521	61.7921
Lchi15819	543.02	731.928	577.338	171.43	222.432	76.6959	74.5661	128.506	87.6988	46.9025	35.6238	43.7432	45.8298	42.0667	19.074	47.1066	26.3838	45.3917	65.5329	72.5499	32.5636
Lchi26643	69.6668	24.8232	86.614	181.654	97.8369	83.582	171.042	419.784	440.596	325.312	425.887	314.8	279.705	477.465	695.171	22.0882	176.33	77.2951	63.1707	87.7832	84.0748
Lchi14759	223.649	176.959	183.693	293.185	450.532	291.37	264.992	285.296	326.506	477.896	523.183	425.703	321.191	329.232	251.422	267.819	309.495	347.329	245.893	268.156	327.817
Lchi15201	711.029	428.925	425.13	1474.67	2239.39	2741.97	700.362	891.844	632.183	302.413	217.788	261.9	335.664	166.865	252.256	116.152	127.014	129.922	110.92	129.425	69.6342
Lchi13305	442.245	418.368	362.542	210.46	209.251	280.018	288.231	301.879	225.432	128.591	160.359	64.5622	279.053	223.785	134.314	88.0018	94.3104	98.6577	143.361	126.906	126.566
Lchi08965	372.616	284.395	372.709	649.711	1023.87	558.467	285.216	474.522	410.455	195.744	379.69	105.768	424.129	350.408	294.731	634.9	331.662	552.906	255.775	168.456	210.839
Lchi02721	210.253	249.002	251.931	237.608	118.595	148.005	70.3112	77.2134	88.3385	70.3069	50.4406	70.0559	57.9179	81.5694	93.2903	95.1635	92.722	74.5282	92.2972	101.53	131.161
Lchi04239	100.998	71.6961	60.4582	11935.8	10061.6	10402.6	1555.22	867.92	1434.43	633.005	493.684	332.522	1183.45	1426.71	1097.49	205.621	309.329	189.176	127.717	93.2319	100.87
Lchi22102	607.684	653.94	640.008	960.824	967.545	961.669	704.93	954.345	941.902	633.66	569.328	693.854	547.181	615.42	628.802	1020.45	842.747	789.458	497.902	509.092	725.837
Lchi09691	73.8341	78.9811	87.2936	1018.17	1153.08	1316.92	678.67	1236.25	556.661	169.161	219.044	97.6366	263.858	170.384	131.683	333.198	224.62	392.915	224.948	348.997	279.123
Lchi17855	177.7	177.213	181.638	320.709	509.508	335.042	486.787	619.928	494.527	443.234	589.327	337.816	585.642	368.686	376.145	535.285	610.084	815.234	420.935	501.691	771.009
Lchi17017	13.8282	33.2447	21.563	675.099	654.883	727.207	300.956	242.387	350.284	90.8787	85.3079	65.6597	84.6968	80.4785	77.7597	94.2173	71.2249	67.2627	125.57	95.7312	92.2742
Lchi13753	3.33108	3.68716	3.40956	9197.96	9898.9	10311.8	4545.71	3746.02	4081.88	1006.36	614.947	374.46	1064.73	1228.16	782.78	139.244	221.303	230.145	165.449	75.9622	137.593
Lchi00590	97.7011	115.199	122.512	43.0617	73.9941	58.0631	57.8376	113.304	55.2128	35.5078	44.5236	23.0166	36.993	32.197	23.6066	67.9273	59.3285	67.9127	69.9948	84.9249	63.145
Lchi04334	124.144	244.594	217.037	73.9222	73.1138	40.1321	102.499	146.603	135.499	147.892	160.116	98.4046	82.3092	105.95	81.9188	107.795	68.5413	98.4488	145.36	110.927	103.291
Lchi07549	54.3084	69.8437	65.5355	48.2724	43.6414	37.5907	62.1308	76.2524	68.4604	171.638	159.951	124.317	67.8436	69.2658	71.4366	53.5268	54.6617	46.574	42.5889	49.8446	43.5473
Lchi26155	354.502	377.225	379.682	100.713	122.75	159.697	191.049	280.353	130.528	121.82	157.464	158.579	141.491	119.705	119.174	214.535	133.292	222.659	335.031	460.177	275.959
Lchi14306	205.852	161.616	99.6934	116.851	72.7564	162.915	112.845	121.998	107.327	55.0536	54.1498	37.4278	74.5157	67.3356	48.8475	25.152	24.7998	21.1872	34.1063	21.9342	15.2761
Lchi08861	226.102	224.498	198.894	162.247	181.506	126.15	230.139	303.932	222.886	150.768	226.856	135.956	260.384	203.039	152.78	246.942	240.13	248.202	183.244	189.524	187.272
Lchi07050	633.568	689.636	641.626	238.736	265.028	559.119	148.891	165.835	322.569	321.452	191.928	194.652	275.859	267.48	268.47	294.726	342.803	282.084	234.122	342.631	367.409
Lchi12960	410.273	416.846	379.615	1100	720.775	921.867	473.393	425.172	660.114	778.638	439.391	306.911	870.816	1071.85	616.752	257.131	289.198	250.344	193.799	188.073	370.468
Lchi01672	992.421	1167.76	1081.44	1626	1693.94	2123.15	1090.3	924.144	1352.33	1259.78	640.51	513.715	1378.69	1662.5	1027.26	836.023	785.427	668.998	391.168	309.309	589.433
Lchi15232	885.429	1009.31	1070.34	986.563	657.829	1479.57	407.224	284.725	447.268	91.5723	65.2779	25.9263	95.4314	123.895	58.1966	363.344	389.294	260.788	229.53	207.374	379.49
Lchi20049	262.696	294.317	242.838	246.01	159.425	210.833	310.24	222.575	222.217	306.367	285.754	292.021	313.087	269.641	319.929	139.263	148.117	120.149	176.976	123.006	140.145
Lchi05676	99.3032	98.736	89.2325	69.7645	110.642	68.6217	37.7817	53.601	57.6862	42.5935	33.0666	33.2061	45.1597	52.8056	58.9149	109.946	109.719	124.146	136.015	127.282	159.109
Lchi09622	346.128	423.734	350.487	420.871	479.467	540.669	424.729	571.54	582.651	509.125	417.021	226.062	621.53	577.874	330.646	321.457	313.986	314.647	225.544	237.431	387.599
Lchi01692	174.24	317.794	380.289	47.9533	76.2238	45.825	67.1586	106.015	68.4043	17.4702	9.9851	11.1035	15.1225	27.102	20.7379	4.31951	3.39483	4.96815	41.2012	21.1359	9.908
Lchi11332	323.314	408.871	321.185	399.547	481.856	287.427	275.034	346.448	339.89	203.548	256.906	182.571	469.847	350.189	242.232	706.683	637.438	720.126	567.789	437.499	672.514
Lchi11435	332.227	1139.61	824.947	68.1048	39.4723	21.2664	2.86698	9.03088	15.1054	23.9647	9.32023	6.48158	26.0182	59.5759	55.6003	8.49878	16.023	4.90173	5.0017	14.3753	2.23948
Lchi04288	161.536	157.833	138.933	31.437	36.1803	43.5049	38.3559	59.6812	39.7049	83.6744	79.6723	93.2995	36.6175	54.0396	51.9435	17.3563	15.3478	19.1396	27.436	31.8325	11.6497
Lchi03949	0.224966	0.344789	0.663168	6124.65	5453.35	9572.28	3956.45	2536.93	3028.47	1119.58	582.341	539.443	572.09	521.958	370.682	547.026	555.386	690.041	324.138	228.18	240.151
Lchi14600	506.752	662.783	601.471	740.745	995.667	813.346	725.33	954.966	963.083	555.505	622.034	416.981	932.558	888.981	559.665	1443.16	1397.35	1274.53	846.044	651.576	1050.06
Lchi12508	388.374	460.34	456.49	1561.47	1439.83	2052.07	1502.34	1552.81	1376.6	474.542	274.721	68.2095	253.722	322.835	158.901	134.695	138.56	164.532	192.512	134.873	237.418
Lchi07838	243.196	188.096	216.934	563.107	485.112	383.261	277.742	293.484	446.168	474.797	463.358	332.36	521.021	747.338	541.41	645.427	632.853	454.882	206.332	181.76	599.061
Lchi01783	839.571	871.871	586.581	1403.07	798.674	1880.81	813.004	825.544	1253.35	566.406	313.89	305.446	331.16	315.99	191.397	128.993	101.611	89.8153	119.739	74.4141	192.512
Lchi22123	172.794	263.14	300.878	207.105	151.965	208.305	74.5339	141.585	106.745	42.1506	38.55	18.9304	36.0453	34.5443	27.7284	62.8874	54.666	73.445	68.757	58.3743	88.675
Lchi09155	298.748	362.928	392.388	154.971	126.822	177.969	120.397	163.825	109.111	67.7287	71.4705	37.0399	87.3536	86.1136	63.3389	47.0043	40.5351	50.0874	54.5231	53.5891	66.3234
Lchi11806	87.495	80.4509	80.2143	126.439	116.631	105.974	135.563	147.383	127.506	133.486	156.54	178.572	117.152	108.553	152.007	223.051	176.539	220.797	164.696	161.811	142.634
Lchi11543	502.058	312.481	222.22	1592.22	1886.32	1323.74	404.201	576.508	597.6	472.922	359.175	373.953	582.024	434.826	839.916	263.462	336.094	261.339	145.1	108.099	140.435
Lchi11403	89.222	100.204	104.399	783.713	346.59	581.813	327.158	295.324	396.686	238.583	141.059	139.366	124.869	160.001	154.965	90.9703	131.557	105.957	112.148	127.551	109.308
Lchi02409	835.702	550.752	331.262	1328.86	1033.51	1512.36	1048.94	972.98	1349.74	1949.26	1209.61	856.303	930.131	970.327	882.413	216.619	244.418	296.634	294.728	297.544	535.337
Lchi08947	59.7861	99.4596	110.944	54.5903	64.6081	31.9949	10.0073	39.3106	21.029	12.1845	9.75583	1.65601	14.3122	11.61	9.25545	22.525	20.0888	26.7155	10.5308	13.3279	23.4969
Lchi01132	225.706	251.416	292.359	210.559	204.999	127.682	146.003	164.557	227.124	227.85	169.407	133.927	120.906	117.449	137.864	217.131	253.9	197.101	180.555	175.87	229.05
Lchi31574	370.642	822.591	457.222	139.707	56.599	114.657	271.281	138.168	322.083	428.241	383.422	436.547	215.253	160.903	282.528	316.79	488.6	225.009	164.235	201.834	311.9
Lchi03260	476.151	507.749	478.993	495.264	433.854	591.826	362.26	433.611	567.813	378.967	229.448	237.858	205.044	229.532	249.474	96.5765	97.2224	115.303	95.4322	99.5996	152.018
Lchi01800	873.618	924.894	864.606	1187.02	1035.38	1422.51	719.417	689.818	941.016	339.121	292.432	152.305	325.949	364.835	183.483	34.5248	47.3899	48.3984	87.0843	45.1603	178.794
Lchi17315	5.15955	7.11689	9.12576	587	685.291	189.658	12.426	56.5509	174.352	230.566	318.76	33.4697	252.692	258.745	303.896	1364.38	1557.06	1108.49	235.242	232.504	581.733
Lchi12003	169.986	189.979	170.613	89.9899	99.7824	86.001	84.9501	113.236	81.7536	40.3351	42.6489	32.4206	56.9193	58.2421	49.0131	34.3789	37.8232	34.4332	59.5348	43.1681	50.366
Lchi02203	105.846	113.22	110.764	352.877	243.521	265.526	257.384	196.208	460.43	697.204	435.623	767.343	290.595	445	694.043	488.336	493.823	304.461	234.816	195.637	355.961
Lchi18181	295.124	306.727	299.411	213.379	253.256	181.203	95.1724	102.168	133.111	84.587	73.0616	102.026	79.2891	58.1584	59.33	229.353	195.86	204.987	256.051	259.534	254.825
Lchi09964	43.2185	46.2265	46.623	24.7437	28.7169	21.6555	61.8461	95.8478	42.7709	38.5814	53.2304	27.167	35.6481	30.1661	22.2049	33.476	33.4967	45.143	46.4416	47.1135	37.7701
Lchi13742	950.224	951.774	873.105	455.506	711.302	866.539	412.95	322.287	365.478	428.699	471.619	382.439	456.364	460.468	347.97	676.163	662.113	573.656	548.211	580.093	496.645
Lchi06986	310.551	272.834	258.738	546.266	429.307	425.817	427.597	418.687	438.692	402.763	306.201	185.776	491.987	448.034	351.484	339.059	317.599	343.882	248.35	221.616	463.193
Lchi03447	10.4107	5.95173	5.11488	3356.06	4493.44	6848.79	1174.86	1457.49	1037.99	313.884	556.115	148.328	176.197	101.596	112.987	36.0155	88.63	130.21	21.8279	25.206	38.2828
Lchi00609	424.635	617.182	503.328	243.538	85.1065	294.996	284.79	206.65	162.201	302.391	105.145	156.419	358.763	221.253	527.833	40.0205	67.3268	34.0709	82.8363	34.8332	19.7974
Lchi26979	58.1903	58.7174	39.1255	819.15	649.756	580.76	299.492	500.511	424.342	189.076	193.208	67.2904	212.664	152.709	119.299	390.301	376.067	379.548	141.004	63.6971	182.61
Lchi05067	209.409	178.183	229.333	139.916	169.893	117.579	105.772	135.058	118.658	72.8734	98.518	64.6999	83.2433	79.4327	81.1966	144.745	102.333	116.072	92.7368	79.2755	70.401
Lchi11912	245.743	240.297	266.355	1043.17	935.548	675.006	315.649	289.533	483.369	928.349	631.548	685.088	1021.6	1598.2	1081.88	576.824	804.587	578.898	343.744	402.208	685.022
Lchi00341	84.6875	64.9998	142.319	16.4116	46.1796	23.6271	12.6699	26.0254	14.8964	12.0115	23.3448	5.4522	16.4884	25.5545	19.3753	48.9622	43.7233	59.618	73.6048	93.2297	75.6006
Lchi01505	341.879	311.314	260.683	185.711	202.001	254.041	218.966	260.292	163.9	154.422	137.226	80.2876	189.776	180.344	104.141	83.7959	98.0942	106.168	114.039	126.135	166.565
Lchi26631	37.868	50.7368	75.157	28.3664	29.7119	36.279	35.5974	45.1234	31.0183	30.3028	34.9563	25.7088	25.3506	25.1432	19.5917	213.879	136.696	228.185	58.4312	51.9001	90.9487
Lchi10233	237.392	272.868	220.044	219.945	218.084	278.395	260.468	266.543	281.722	183.407	162.532	84.0686	259.773	203.718	96.7022	117.012	106.147	112.068	102.37	102.781	122.889
Lchi24833	60.2217	63.6718	67.6404	124.47	110.329	91.2718	56.6388	71.2675	74.2661	60.7169	54.8464	42.5337	58.0782	56.603	62.0496	54.6883	57.3556	51.111	40.9382	36.9307	52.2078
Lchi01382	517.288	425.517	487.323	255.223	154.748	330.897	76.6309	65.0732	53.6566	17.5116	17.0219	15.4994	39.3189	38.7457	31.1466	18.3473	22.7967	20.098	50.7481	38.6735	42.4252
Lchi00895	887.146	786.477	682.151	1023.64	720.754	1271.68	745.865	631.05	953.149	574.703	494.798	1004.72	801.182	873.622	707.575	787.936	643.316	619.943	495.087	591.37	617.05
Lchi11509	507.115	366.986	359.616	1626.72	1185.45	1286.06	610.076	445.52	971.359	1208.94	657.989	1301.27	771.973	1034.6	1110.4	551.201	654.374	309.936	399.88	326.621	494.937
Lchi28703	149.851	116.861	112.244	63.8592	62.167	100.502	80.0429	66.9643	66.0853	61.6692	57.6071	76.5301	69.682	75.2627	61.0582	13.7443	12.0882	12.4732	45.2633	27.2492	13.4582
Lchi16670	242.188	183.397	211.815	281.03	356.646	275.552	206.573	166.133	217.016	246.098	247.701	202.014	253.983	421.758	376.569	235.46	245.833	210.132	188.983	217.542	324.584
Lchi00297	79.043	112.621	94.113	63.1027	65.3966	76.9537	121.238	137.258	143.132	131.913	132.176	103.789	81.091	79.9976	83.56	152.093	118.669	110.687	82.549	78.5197	108.996
Lchi18991	520.914	405.796	416.454	630.465	908.61	858.617	911.623	813.337	774.267	784.87	1124.93	915.229	818.476	754.586	673.548	417.366	519.036	577.459	328.366	333.036	466.869
Lchi26539	412.182	343.227	319.189	407.411	346.331	435.806	264.318	225.453	304.469	211.377	210.213	114.11	364.603	328.69	170.235	193.637	217.26	193.883	197.513	184.843	273.185
Lchi18544	490.749	360.974	304.15	619.755	652.345	732.304	647.985	538.179	608.019	736.991	877.93	689.474	563.188	589.863	484.939	394.867	448.403	512.792	406.482	446.644	637.542
Lchi14765	195.176	186.479	222.43	202.412	183.862	210.243	205.71	232.224	272.583	184.059	152.566	124.592	191.74	218.354	96.9563	78.4471	103.331	96.2037	105.619	98.0718	133.667
Lchi20432	189.606	164.942	179.992	278.694	467.63	288.13	272.831	251.718	313.668	382.57	531.29	432.123	356.702	395.338	298.155	320.602	342.298	363.799	256.637	310.827	384.007
Lchi25493	356.574	356.494	340.778	370.928	356.524	434.164	308.513	318.816	311.091	213.984	208.204	118.623	218.523	205.835	183.967	211.309	160.489	162.904	134.607	133.327	197.289
Lchi19268	162.245	146.956	186.851	4325.82	4174.5	4983.62	912.325	792.255	848.152	402.497	228.875	251.329	392.369	459.256	402.077	150.168	215.299	194.263	230.072	218.563	244.13
Lchi03052	272.464	251	282.199	80.8336	206.576	100.882	167.795	291.198	148.339	116.699	232.234	140.16	120.527	137.008	76.852	114.869	96.4753	182.75	221.2	243.972	123.746
Lchi07597	153.953	216.112	214.694	218.248	241.276	223.938	329.822	484.576	474.844	423.954	488.842	284.045	541.686	423.482	285.464	390.025	392.685	300.828	184.686	211.503	312.606
Lchi20818	253.111	353.799	371.167	541.295	599.608	372.541	246.676	256.015	273.91	61.3038	51.9123	23.1972	92.4184	68.808	59.0424	506.141	438.454	404.018	230.361	199.886	273.995
Lchi13756	530.598	237.132	243.971	180.049	49.2523	267.942	111.583	91.0113	62.8235	53.1331	94.286	83.0032	82.1747	98.1885	108.622	73.8861	24.3448	28.0448	157.349	33.116	22.6926
Lchi24639	440.323	358.326	370.37	986.428	1071.84	986.548	826.15	653.91	934.354	1323.87	1352.1	1674.02	1076.75	1220.88	1167.81	578.913	735.283	572.394	441.318	527.49	668.023
Lchi26180	883.957	909.92	639.265	3302.84	2453.34	3658.71	1575.69	1878.9	1734.67	1875.58	888.991	387.276	1304.48	1377.06	970.284	547.213	828.613	892.998	617.945	459.654	859.229
Lchi24145	242.699	197.821	178.429	160.364	150.102	160.498	168.196	191.374	145.058	95.9504	125.846	67.335	137.025	121.891	77.5033	142.039	132.543	187.911	158.087	169.724	160.917
Lchi07009	383.309	504.699	426.026	443.63	841.951	489.653	383.159	529.268	506.464	279.025	247.605	104.506	355.101	352.18	217.424	650.542	586.256	694.419	705.689	737.605	710.938
Lchi11722	78.322	59.6973	80.3868	515.516	315.898	590.495	309.671	483.516	228.574	191.427	280.741	494.639	128.262	138.99	188.231	114.544	76.5039	104.517	108.162	121.624	67.1206
Lchi08222	362.78	331.2	316.415	154.577	265.948	242.138	174.581	174.45	153.563	133.712	133.746	145.486	158.093	148.281	90.7694	92.3093	109.065	123.109	165.124	176.753	145.314
Lchi07858	244.683	371.255	295.769	334.521	313.405	357.956	408.922	464.286	419.744	214.499	201.939	106.008	225.028	225.855	142.631	124.345	137.199	134.706	142.837	101.554	153.479
Lchi21624	28.6097	24.461	27.0984	1014.28	1162.15	1088.01	314.015	392.046	289.105	98.6075	244.007	58.1223	119.966	95.4704	80.7103	121.399	121.27	265.298	111.871	80.801	118.783
Lchi18489	40.7039	36.4517	38.7023	91.5929	67.7248	111.046	29.3244	24.2432	22.007	14.7455	13.9274	18.0123	19.9749	18.1018	21.6932	191.552	195.552	185.325	25.3702	34.1849	47.7013
Lchi08416	369.195	536.422	469.451	473.94	687.634	374.211	476.718	568.931	561.612	295.507	287.969	240.022	383.277	407.3	272.111	492.917	494.95	489.582	180.619	186.784	242.633
Lchi09577	215.734	200.943	169.347	221.733	218.384	200.471	190.337	233.512	207.557	111.853	103.704	74.7489	130.964	104.585	97.7468	61.0119	62.3295	83.4787	82.0094	73.9298	111.232
Lchi08273	76.4524	90.5484	80.8754	90.5056	66.2834	89.8484	55.2446	54.3129	74.1153	71.7021	40.8285	80.811	24.217	34.9843	49.0129	13.6315	14.5647	10.1491	22.2497	20.4848	15.5319
Lchi03853	595.843	500.457	315.511	222.865	253.996	372.429	286.106	349.046	223.107	143.401	196.279	70.2841	143.319	122.627	61.2793	50.5791	59.8594	87.6418	133.517	116.243	136.785
Lchi22577	3.89554	3.53802	2.33923	9013.06	5862	6075.78	463.499	295.892	482.86	274.42	318.42	107.488	123.339	139.577	150.586	45.7327	52.1511	64.4658	6.35265	7.99294	21.8535
Lchi12930	213.269	307.255	158.288	30.7147	34.8814	62.9016	232.357	307.915	206.715	306.706	462.067	161.623	515.118	602.839	189.039	46.3987	59.4532	85.7241	116.835	121.539	126.977
Lchi07410	158.402	165.971	257.81	79.3181	146.107	66.1368	56.0478	70.512	74.8465	35.8969	48.2827	29.9442	70.1658	57.5333	57.9896	339.891	270.762	288.572	166.894	156.303	165.207
Lchi06836	271.375	241.16	232.222	453.173	648.997	437.425	389.647	342.149	406.691	556.594	605.917	572.147	549.547	622.894	425.983	367.637	413.701	434.27	332.321	361.163	620.663
Lchi09592	270.767	278.085	253.442	234.795	211.347	198.196	133.427	142.624	134.842	59.407	54.1145	23.2173	154.674	121.337	71.4605	34.7512	46.0687	44.0269	84.066	66.5454	86.2264
Lchi00108	247.933	320.516	343.166	95.7698	100.518	94.3329	118.74	152.342	100.655	78.6068	65.8963	63.4734	63.3491	64.5782	53.514	121.24	112.586	114.596	198.476	191.942	159.943
Lchi23628	539.582	486.267	433.38	592.096	534.392	718.599	515.898	409.152	482.54	318.196	296.839	136.645	478.25	419.227	248.388	237.068	229.089	241.037	227.5	178.914	216.318
Lchi26431	208.79	61.755	28.1498	63.5333	45.6424	24.3744	105.066	57.2565	78.4428	416.914	651.355	577.432	277.458	169.623	816.51	79.0662	52.4283	48.8633	1017.31	475.824	275.845
Lchi24150	143.584	175.553	186.916	161.988	116.61	118.731	40.3251	70.3025	64.72	17.665	10.7829	9.76339	17.5333	30.0057	23.1219	19.4378	29.8219	15.3295	37.6383	22.4406	28.5568
Lchi19801	283.158	334.887	340.168	247.846	239.08	211.495	289.947	292.844	288.186	199.991	229.166	168.249	417.256	412.139	267.787	396.939	349.235	385.473	302.931	309.628	301.781
Lchi14239	757.87	878.475	1234.94	112.503	91.7909	292.177	28.3574	41.2	110.421	37.6271	22.121	102.602	248.803	255.572	320.521	313.202	215.514	194.215	291.034	207.355	33.7746
Lchi13822	195.865	116.506	138.602	122.771	108.903	114.488	184.828	185.494	109.297	116.03	170.973	73.4269	118.964	96.0585	115.921	174.1	81.3057	126.134	109.34	64.7517	87.7075
Lchi29508	188.523	247.324	227.119	383.16	1626.37	683.501	154.306	448.627	437.293	118.189	166.59	105.898	107.736	99.019	49.4235	681.895	763.195	642.293	899.71	816.459	1049.39
Lchi04543	249.095	267.892	253.903	343.668	351.288	344.905	294.561	326.536	388.583	305.97	290.679	157.866	374.534	400.628	208.396	249.046	257.736	251.509	172.531	125.091	223.866
Lchi04008	439.564	386.71	307.957	486.831	377.99	657.842	442.925	448.456	434.504	370.017	309.329	125.252	313.9	275.364	140.707	119.223	126.538	154.566	155.436	147.845	228.281
Lchi02062	226.619	149.428	122.769	82.7837	63.3924	94.8933	104.877	80.0273	64.2009	57.6534	55.2661	76.5044	53.0408	54.9651	61.5033	65.2431	63.6821	66.7113	106.538	104.991	127.717
Lchi02877	32.6568	37.3274	37.5671	102.411	64.005	107.839	200.624	237.52	173.85	110.791	163.489	89.5193	62.7116	55.9996	57.9833	83.5747	78.1071	150.534	84.8776	89.8386	71.7878
Lchi16177	474.679	514.27	540.413	1391.32	1183.9	1186.89	634.093	491.199	831.777	990.331	690.355	773.721	1358.5	1624.45	1320.66	1548.03	1668.32	1287.37	753.656	954.406	941.205
Lchi09590	178.993	172.185	162.896	193.728	219.725	149.345	124.68	158.658	169.01	146.238	145.707	124.241	174.354	148.892	113.389	199.553	213.82	199.011	134.263	151.051	257.538
Lchi34506	220.666	187.83	203.874	280.587	373.311	258.843	215.767	161.646	208.501	274.241	214.434	200.482	275.357	426.232	287.739	221.024	240.448	211.053	190.506	217.985	332.474
Lchi22925	789.205	871.529	753.18	1299.77	1028.62	1422.22	765.443	803.204	1136.16	656.508	431.392	354.926	636.845	837.03	501.164	433.516	346.865	265.728	249.857	199.662	325.946
Lchi26038	264.185	245.314	198.447	65.2994	56.3472	96.4746	97.004	101.795	67.0043	74.9554	57.7722	113.705	77.7912	81.2122	101.519	15.9581	14.7842	11.6937	67.6541	35.6833	23.76
Lchi31267	352.638	354.615	303.787	180.165	210.951	277.688	273.736	280.88	215.314	127.45	127.269	52.1951	136.862	136.304	82.1188	83.4732	75.4824	91.2688	116.137	109.372	99.6337
Lchi22613	162.138	133.972	141.379	30.6134	35.0233	33.7605	71.2871	61.9224	57.6443	43.3756	62.4968	52.3885	40.1634	30.5535	28.2944	9.90041	15.8116	7.69241	21.3551	13.0994	5.73267
Lchi14014	128.483	126.747	122.178	134.221	124.287	116.28	163.667	118.53	113.897	129.307	108.146	156.857	162.275	179.097	253.729	257.099	174.59	138.97	111.19	120.136	79.6089
Lchi04236	6.76312	7.85447	10.0303	3392.93	2349.88	3015.4	836.731	310.767	586.867	330.622	159.024	75.0146	197.981	239.961	157.139	83.6579	99.9281	93.339	55.5174	36.8283	44.753
Lchi11144	62.5209	61.7482	78.9116	42.8182	51.5907	29.0531	53.9646	69.3706	54.9165	69.0567	73.0986	29.5629	53.5315	87.7615	75.1051	65.7067	78.233	67.6208	41.0057	58.9622	72.7214
Lchi15821	353.441	536.604	391.799	356.198	366.065	139.502	95.5329	75.7119	85.8773	63.1316	44.232	61.7755	91.3441	84.1341	46.4442	78.3416	52.614	48.0224	104.571	129.56	46.0867
Lchi00062	549.618	462.28	651.071	828.643	273.328	1413.67	639.877	701.461	908.299	451.421	547.704	403.179	588.96	494.457	328.974	271.534	241.997	228.791	163.967	115.899	184.309
Lchi08630	53.3626	65.486	56.0806	21.7684	26.3401	20.6998	29.6445	61.8869	28.4659	35.4629	46.6543	16.9782	20.3254	19.7554	16.1455	13.0938	13.1639	24.6002	30.6246	27.8863	22.759
Lchi11461	101.65	103.223	116.914	10606.8	9196.29	13056	1226.66	1100.43	1244.71	365.254	232.065	108.965	462.821	455.14	455.74	237.24	291.511	242.137	185.571	90.6825	178.841
Lchi18503	289.97	266.945	288.641	158.089	179.202	146.497	166.187	184.864	120.533	80.0404	187.654	138.167	113.197	90.8609	70.7015	210.565	167.433	218.163	238.204	289.872	225.799
Lchi15839	196.032	212.118	189.21	55.4514	61.0473	71.4528	81.9782	113.787	59.9501	53.9468	70.2148	40.796	79.4951	68.0996	45.1587	40.2782	28.8385	58.2136	60.1084	49.1877	47.953
Lchi15600	279.61	247.876	284.287	212.757	235.839	298.224	235.79	306.554	211.588	95.5543	155.292	274.929	120.835	98.6785	115.077	164.579	150.98	192.552	188.706	157.396	117.446
Lchi33080	398.24	289.507	268.451	73.5529	64.9554	48.3813	71.8412	76.5515	34.7555	27.8098	28.108	21.3181	40.7071	26.3907	30.5773	50.615	28.4834	21.181	259.137	90.2091	229.343
Lchi17286	253.898	243.418	228.265	209.584	248.25	268.963	254.268	296.82	332.277	220.104	234.781	157.809	212.289	218.833	118.168	210.26	195.774	238.632	207.906	225.484	413.314
Lchi23418	181.456	306.362	263.801	31.7327	40.6656	25.2948	78.7533	139.396	120.935	33.4324	56.7494	19.8219	28.9876	28.1775	8.32224	2.44242	1.57401	2.75572	7.3408	6.28797	4.3451
Lchi02659	560.964	379.05	331.295	297.391	279.634	789.384	483.258	597.389	405.185	281.673	250.399	100.785	296.403	201.908	109.339	77.4272	62.6759	107.237	177.384	71.2551	159.492
Lchi10392	115.771	117.134	119.842	409.636	312.425	260.675	155.058	129.72	282.18	491.894	218.385	409.893	297.087	376.718	607.188	148.454	181.944	94.7801	211.644	148.608	283.873
Lchi13058	27.9133	29.8916	32.5349	31.2275	35.722	23.8086	33.6392	53.7537	38.0966	36.8215	31.4426	26.4321	28.1476	29.1061	30.1622	33.7773	35.7883	33.0589	36.3637	31.5603	32.4899
Lchi09174	93.7003	200.446	298.833	37.0644	160.83	79.7699	246.056	484.938	272.022	112.259	159.622	33.1688	283.999	198.021	112.901	221.318	120.084	360.343	1192.05	808.462	432.472
Lchi22324	144.783	122.119	109.483	202.979	283.603	195.645	240.497	262.548	244.233	311.998	527.868	328.664	278.697	303.638	194.961	223.774	234.834	297.816	220.126	310.982	352.876
Lchi00852	106.634	112.927	109.084	127.781	137.249	109.751	113.762	95.4917	140.178	177.378	132.204	149.939	110.7	152.607	207.893	101.945	117.634	111.839	101.909	99.8582	88.5498
Lchi24383	31.7648	28.5361	26.5977	1954.48	1738.15	2017.26	413.314	347.731	347.903	155.431	166.155	119.194	171.54	179.889	154.227	62.9516	100.547	111.014	86.5774	75.4474	74.347
Lchi21730	714.222	870.58	821.08	373.565	437.607	614.32	406.491	344.395	316.312	192.413	176.793	177.748	306.486	269.537	200.108	407.23	297.056	299.318	376.981	268.64	304.96
Lchi14286	431.722	469.972	493.411	829.68	1213.92	1123.48	682.092	681.29	883.238	1230.54	1025	1498.3	1143.54	1107.19	1118.29	640.191	725.012	688.554	449.377	489.354	644.938
Lchi09028	234.465	250.867	212.417	31.9368	58.5569	85.1737	89.6342	153.709	75.3868	59.623	48.6163	29.4195	42.5281	31.8006	35.6662	13.2485	15.3016	15.269	34.2335	22.4415	26.681
Lchi32173	531.588	575.897	468.556	134.875	181.693	319.221	362.171	480.993	276.554	96.9907	108.451	44.2589	35.0264	20.8507	10.3752	32.2164	23.522	27.1246	63.1931	32.3991	38.5494
Lchi12014	468.17	363.347	302.554	225.401	223.306	333.358	349.98	296.828	191.193	147.947	171.695	99.0141	209.103	217.246	123.52	63.0935	58.3304	83.825	120.422	131.451	94.0905
Lchi32375	315.975	199.647	167.664	72.9567	82.1184	104.291	67.0682	59.3253	47.1387	50.5852	47.937	48.2608	71.5216	40.0077	57.5084	79.1737	38.2226	32.2817	87.2373	28.6757	19.3503
Lchi00298	39.645	54.2242	63.6127	41.7062	116.664	54.6796	49.1843	61.6666	58.616	32.5276	55.4453	20.7451	65.5233	63.8334	52.1244	331.007	271.929	271.262	211.001	150.212	133.418
Lchi27707	414.29	388.564	355.404	240.784	318.242	506.563	353.972	362.221	226.483	151.3	170.848	57.1136	230.335	185.271	108.636	86.8572	73.3078	112.721	120.191	108.687	101.448
Lchi23703	290.4	238.362	244.896	153.274	124.109	164.694	76.0957	79.1812	76.1129	80.457	40.9812	67.4969	72.8649	70.6777	92.5923	63.96	80.5104	60.3624	93.1568	66.3059	43.1273
Lchi02197	0.155124	0	0	8667.19	8728.94	11385.5	2940.09	1828.79	2330.22	991.645	742.315	1074.01	839.66	655.341	519.937	325.3	330.307	421.035	194.354	140.268	212.52
Lchi29509	286.117	306.555	308.647	575.444	1238.98	586.598	59.8038	78.4768	68.4746	35.1562	40.6894	15.5762	58.316	62.9086	30.6652	938.21	1301.92	859.357	445.075	448.28	558.385
Lchi16712	154.976	127.877	129.395	544.623	414.055	651.557	234.412	335.517	247.332	222.42	276.602	360.048	148.425	173.966	178.077	110.199	99.8031	148.064	108.996	153.328	134.165
Lchi07891	61.6939	114.693	133.292	97.3907	97.4398	82.2812	26.6448	66.9858	106.582	57.3636	42.056	37.2245	120.773	167.984	183.985	38.0094	91.8848	54.0931	31.8751	25.2355	43.3878
Lchi13166	0.526251	1.34424	0.568815	3317.83	2280.22	3452.19	1163.97	808.746	824.891	333.626	271.77	271.913	291.256	289.013	231.447	78.5684	107.855	111.41	94.1533	89.2616	105.503
Lchi05967	242.969	347.607	270.239	263.037	243.482	293.261	285.442	314.139	426.309	316.288	237.137	204.24	117.664	125.329	119.13	70.8172	63.3845	55.5162	54.1364	56.4192	51.0617
Lchi27824	590.684	279.605	233.64	89.383	103.062	112.02	195.616	144.775	49.9391	54.6901	96.4666	88.0828	61.8545	33.5939	46.121	40.5379	24.5026	41.7518	194.765	45.9423	65.9139
Lchi24427	356.321	350.351	341.024	389.48	591.931	447.736	349.513	312.63	358.131	333.783	457.424	509.216	440.855	388.18	306.491	224.609	260.617	255.662	189.074	186.087	197.177
Lchi25514	247.049	195.882	178.652	172.15	180.64	164.362	205.095	226.369	248.212	211.493	218.113	204.071	178.195	184.463	141.303	174.814	175.995	196.976	198.589	216.316	163.188
Lchi21767	328.917	249.822	232.114	628.798	667.488	650.733	398.645	330.45	498.797	703.019	533.182	642.377	463.139	653.559	500.049	284.577	326.606	304.047	296.239	349.813	500.519
Lchi27221	814.587	675.906	674.06	23.2573	52.9469	50.6444	89.79	327.734	44.6784	17.4544	24.01	12.7282	22.3707	15.3333	7.9208	19.5813	12.4696	21.2466	36.0052	23.7909	16.0145
Lchi12481	389.78	240.451	269.82	279.997	222.189	165.297	181.238	149.075	233.954	94.174	93.6523	80.3766	66.9276	49.9797	63.6452	71.6894	59.9591	51.0384	178.755	36.3952	15.8252
Lchi04578	281.808	204.462	172.7	138.024	136.094	200.199	212.492	180.933	157.856	132.061	167.336	104.086	234.465	169.863	101.372	154.762	130.263	179.49	174.77	110.238	115.72
Lchi26035	215.101	158.625	124.444	125.535	71.4842	149.664	166.981	162.751	96.9293	109.01	97.4357	106.042	148.459	89.5422	185.313	35.938	41.7536	27.015	102.529	58.3352	65.1232
Lchi20430	75.9587	78.0245	88.2136	84.2936	61.6054	62.1653	89.0882	92.0968	88.9667	84.6355	74.9998	80.1525	65.8349	71.0925	71.1831	207.927	148.4	155.391	151.824	132.329	158.898
Lchi08133	534.014	450.881	389.24	424.864	337.701	653.249	423.547	353.682	375.315	240.74	267.587	113.89	321.069	299.42	168.47	134.721	126.789	170.987	185.259	176.801	227.518
Lchi15447	278.386	343.104	209.707	216.511	179.202	78.5931	160.64	163.167	111.001	72.2863	78.6305	58.4511	140.198	145.11	106.664	112.478	128.968	96.2625	181.684	236.082	222.906
Lchi07372	500.431	1010.97	578.931	202.115	19.5709	122.11	229.44	158.935	98.4253	116.688	54.385	76.5557	97.3441	50.2618	114.861	73.498	11.4935	6.78199	23.171	1.39742	1.48065
Lchi10575	541.824	465.935	485.763	1142.53	1271.91	1048.09	700.406	612.794	768.961	1177.21	1029.14	1172.49	1164.12	1343.85	1034	736.276	830.939	675.94	436.275	557.07	652.314
Lchi00372	291.754	231.01	238.171	275.784	380.428	248.737	282.714	289.754	224.126	231.662	481.092	252.816	273.525	299.597	210.297	211.882	213.11	262.127	252.513	272.112	242.845
Lchi00903	73.4224	82.8277	85.4646	48.8129	64.8333	94.1811	163.739	175.551	142.365	117.51	165.495	140.28	80.044	76.8847	102.77	142.579	119.399	127.076	153.92	159.676	132.023
Lchi01934	308.633	316.38	308.602	643.14	478.233	600.554	374.905	316.5	529.093	391.89	234.816	197.242	329.009	327.411	226.212	110.974	118.068	98.7549	88.0558	71.553	192.175
Lchi02692	418.481	421.358	328.376	399.338	314.107	405.959	333.846	262.762	350.541	238.17	213.509	137.675	362.177	345.445	169.618	132.326	116.294	106.859	101.497	79.8593	109.724
Lchi04889	71.4791	77.3115	96.337	32.6687	94.7017	39.5523	80.0328	115.968	60.8062	76.2323	112.423	80.343	124.227	92.513	96.3104	130.061	103.069	143.883	118.329	138.469	89.9856
Lchi15589	131.572	123.822	114.917	33.8268	26.0248	41.203	87.0916	85.5195	89.8977	98.9405	65.1178	140.3	41.1793	46.4304	60.6624	44.4257	36.4747	34.6242	60.1679	46.8346	50.5036
Lchi19253	514.012	429.658	349.163	210.551	214.26	474.711	338.416	317.707	227.932	136.677	135.27	52.6731	166.817	131.348	71.3252	59.239	55.2246	72.3702	104.899	106.035	112.463
Lchi01208	244.288	310.546	272.569	300.793	285.076	288.759	289.009	332.306	322.899	218.469	218.811	145.576	289.876	276.842	223.953	239.848	228.338	233.75	155.947	159.188	208.67
Lchi27020	366.091	907.771	993.017	534	167.801	344.018	96.356	194.753	323.971	241.809	211.315	191.228	174.089	248.118	216.851	101.11	44.9927	43.9932	64.9608	54.7426	23.9493
Lchi08589	123.253	173.568	161.275	99.4581	98.9447	107.231	56.9458	81.9566	72.2737	41.9915	44.2316	18.3825	49.7623	47.7234	29.6971	50.5697	53.2535	52.8409	44.7952	60.7904	39.1365
Lchi10468	255.973	225.058	244.466	452.976	668.09	485.163	405.034	328.005	497.189	594.451	629.49	632.638	499.295	525.574	513.233	384.691	404.056	403.129	264.793	303.746	387.888
Lchi10459	154.775	166.62	128.8	136.792	118.197	142.533	100.159	120.225	115.303	108.965	73.4521	52.5183	84.8132	88.4201	62.8676	50.2811	64.8069	72.6217	55.0168	54.1972	77.4446
Lchi19660	3101.04	845.926	583.812	177.699	263.837	295.967	86.9014	22.0256	23.8576	43.4871	184.524	30.3513	241.872	129.425	175.955	5.91268	2.90317	6.42405	196.258	37.6508	16.4934
Lchi01205	142.404	188.886	187.406	104.24	138.309	79.905	65.9525	100.494	143.851	118.432	84.6539	50.8872	108.136	98.8212	97.2361	92.5908	103.825	100.209	68.0002	59.7933	69.2979
Lchi23489	92.2694	90.6836	80.4732	203.426	153.341	159.097	127.917	115.169	176.084	204.789	112.989	116.507	128.234	159.142	174.883	44.6736	52.3108	48.3176	42.2704	45.9741	81.5072
Lchi14933	209.318	266.282	241.79	237.627	223.953	249.398	214.877	355.222	311.246	238.322	209.876	135.014	229.186	256.772	148.372	237.629	245.341	247.525	230.708	183.889	315.71
Lchi09410	204.583	312.66	260.131	6.80077	14.9694	8.50437	17.879	100.286	8.23022	9.36872	12.6326	4.03838	9.31771	5.68048	3.96922	11.0873	4.82015	19.3136	30.5598	30.1512	10.8226
Lchi20263	539.341	341.905	372.926	135.612	108.204	190.681	103.158	88.8059	53.6524	51.9093	67.2728	125.8	64.6182	64.6563	93.73	66.869	54.94	56.6063	168.605	134.033	133.807
Lchi16169	300.082	350.83	334.569	187.388	285.754	300.602	207.722	298.146	210.034	117.872	116.391	63.0834	179.906	144.277	92.1459	138.641	110.903	138.843	94.0149	80.5495	87.423
Lchi00095	368.112	287.95	308.584	759.899	896.499	670.034	629.671	493.976	723.291	1070.38	1000.52	1054.96	1107.33	1254.28	962.571	710.766	889.119	764.079	492.432	527.127	756.08
Lchi04640	266.628	209.996	217.832	320.134	483.719	468.021	511.026	563.303	575.044	583.838	757.473	741.505	452.603	438.62	403.03	295.975	267.493	376.99	281.779	339.083	449.383
Lchi00726	539.091	237.43	235.681	195.618	61.3569	248.528	201.212	129.813	66.3307	82.2933	142.993	80.8509	68.259	35.199	72.7175	18.9119	5.23408	7.98255	27.7346	2.46065	1.50499
Lchi04726	141.192	81.6978	61.0262	113.825	51.8678	68.0129	59.8655	49.6778	28.7979	20.6236	19.6652	11.4548	5.09017	7.1736	9.1302	12.8846	6.90713	3.52537	34.1576	4.14489	5.88421
Lchi17997	93.5262	83.2602	74.0819	241.514	184.239	210.72	92.7338	87.4401	92.7383	184.085	134.547	176.234	118.154	122.181	176.791	133.282	135.466	81.7304	58.3403	60.0287	67.6227
Lchi21827	297.841	277.438	241.12	413.572	356.066	462.021	236.767	191.641	238.799	243.642	194.328	93.9421	434.3	449.74	277.569	167.654	169.245	176.624	133.287	110.32	178.547
Lchi20494	198.866	226.142	210.587	30.1157	92.8783	60.8269	112.804	204.689	82.728	55.4135	81.7654	29.2693	85.4124	53.4864	28.6364	54.5723	56.9833	95.4587	92.1752	71.7159	87.2757
Lchi15560	134.426	175.14	297.218	174.376	270.778	191.824	94.1044	147.147	176.986	146.568	84.0425	56.8027	138.277	204.572	150.78	167.526	295.155	208.919	258.846	289.686	402.294
Lchi02443	582.499	522.22	552.765	240.402	227.211	268.48	256.294	376.333	529.694	240.51	203.885	263.102	127.881	93.079	162.447	98.2939	68.5207	65.6726	187.884	120.084	174.593
Lchi21319	37.1779	62.3343	37.7212	35.3769	31.0769	31.4988	92.4436	133.694	79.473	79.775	83.8298	48.8333	19.2608	18.8492	12.7848	14.3417	7.51122	11.8067	7.38984	8.69412	11.8736
Lchi26831	379.324	264.486	166.666	262.991	200.476	276.842	273.829	214.355	217.887	131.23	148.943	99.0643	175.766	147.362	105.105	169.687	136.691	142.607	148.552	108.389	158.355
Lchi00734	216.908	207.971	225.516	288.851	291.21	361.308	234.883	320.176	243.553	194.918	164.509	90.476	225.027	205.709	152.469	47.6121	55.6675	76.4425	73.3573	71.4521	137.581
Lchi22168	513.315	438.195	529.884	4042.05	3245.63	4208.32	1685.61	1374.92	1851.82	1383.83	1337.57	1329.9	1641.98	1612.77	1518.03	1844.9	1770.26	1500.4	1105.27	1034.1	1268.12
Lchi07533	92.459	123.077	98.5551	7.48555	15.3552	12.3681	51.4643	101.391	44.7174	14.6009	31.4866	4.43134	15.9593	6.53483	4.71841	6.21125	5.07791	9.93697	24.4087	21.4124	6.02949
Lchi13871	308.182	367.243	316.429	1675.75	1220.11	862.55	444.857	418.592	1562.51	1614.84	1031.84	1120.18	662.828	707.226	1097.07	745.725	848.517	436.506	351.169	288.665	677.485
Lchi21751	262.786	305.252	267.835	151.517	260.856	207.034	273.654	341.893	258.828	200.167	249.293	170.889	281.853	221.733	191.792	257.591	267.944	300.638	197.89	221.672	177.67
Lchi02770	358.852	248.69	266.374	546.501	642.955	545.267	409.383	363.857	466.206	714.341	563.52	488.969	676.626	907.674	615.539	338.458	415.403	411.901	353.116	364.007	455.883
Lchi04759	59.4778	50.5872	39.819	48.4154	45.2929	36.5823	87.9676	98.5496	91.7364	189.825	208.762	199.725	263.975	284.337	249.374	429.219	377.274	451.359	321.943	282.746	352.197
Lchi09779	160.897	145.883	103.291	527.473	461.861	649.421	726.272	662.107	479.233	262.096	279.235	603.1	236.103	204.228	197.063	343.372	273.374	407.361	755.369	779.11	560.647
Lchi08885	353.019	297.876	256.352	238.054	303.213	318.538	389.481	440.987	387.541	217.721	269.815	132.017	379.037	285.031	134.689	257.403	235.397	296.806	219.559	205.532	249.19
Lchi12056	35.6303	41.5438	43.9407	24.6348	24.868	21.0748	37.4535	51.9548	39.5708	40.8945	38.4718	28.5542	27.0612	29.7455	35.227	64.4538	63.6215	73.1623	27.3831	30.213	37.8895
Lchi17967	14.147	13.6113	15.5365	26.3016	25.1732	26.1948	51.1635	63.8443	55.2697	45.275	44.4206	33.5602	31.2162	37.0812	48.3251	34.8777	36.0993	43.7135	41.0561	32.1583	28.826
Lchi16424	103.808	106.557	102.35	47.1455	58.6051	56.8334	116.611	139.447	90.1364	53.0466	83.894	41.1613	36.7804	28.8638	31.3803	108.763	90.5918	159.811	78.5854	83.5283	76.2325
Lchi03906	92.3069	94.917	89.1814	52.2185	47.476	45.2725	66.7051	77.4173	62.9623	54.0463	48.3582	40.6102	39.1373	35.9075	27.9699	97.1478	75.8701	81.6025	104.239	123.889	85.3209
Lchi04243	12.7941	9.66217	9.10992	7370.68	7606.49	12232.7	3711.9	3140.39	2799.14	755.173	568.579	461.31	1023.86	837.723	488.23	752.889	745.751	840.84	471.795	315.611	355.324
Lchi23304	800.961	866.392	833.21	944.894	1187.52	1280.16	849.158	753.438	1083.2	681.591	503.655	197.717	608.946	711.166	310.224	250.841	208.06	275.93	172.667	173.279	242.352
Lchi26267	733.639	538.652	456.205	831.123	726.163	1072.62	651.617	442.863	578.465	526.545	604.928	271.343	741.269	722.768	499.266	228.265	275.9	291.892	219.5	212.028	296.854
Lchi10267	254.544	287.719	281.894	418.037	536.861	494.43	436.749	468.719	487.171	349.522	325.114	161.712	469.039	409.441	217.936	182.985	183.984	219.76	109.892	120.844	299.236
Lchi00743	95.7983	144.307	152.997	16.7786	23.9904	21.6751	18.436	31.9315	32.6345	26.9352	32.4327	21.2298	36.7028	25.7494	36.6031	91.3019	55.8256	159.706	74.3627	150.584	78.9847
Lchi02555	29.211	23.0207	19.5296	1188.11	1023.24	1302.32	687.516	705.468	626.275	286.577	305.854	216.99	154.671	174.285	159.888	104.597	100.723	143.34	188.873	175.038	152.529
Lchi25647	231.655	285.339	306.111	507.047	337.5	429.126	300.867	276.386	546.575	1028.59	701.735	893.572	446.636	567.055	534.256	166.322	192.183	158.604	96.0509	67.7419	94.3288
Lchi16861	573.654	546.058	544.497	874.051	738.903	831.59	462.736	358.527	547.353	639.97	445.992	604.789	562.697	723.032	592.62	565.22	644.565	537.335	383.828	419.441	410.653
Lchi08964	211.795	223.869	266.615	521.51	842.453	454.209	267.013	442.87	346.292	169.731	261.482	107.369	271.109	291.039	233.71	236.861	143.498	209.724	118.512	84.9039	94.0199
Lchi09735	39.3768	50.1036	83.1186	5.19828	39.34	10.1214	12.2131	21.2688	24.4785	19.9166	40.4351	10.2997	37.6848	53.6136	23.5446	164.187	182.828	136.036	167.639	334.562	481.992
Lchi08130	694.172	570.725	521.025	1258.46	915.275	1493.88	703.122	388.859	675.473	467.458	319.874	276.028	551.659	692.039	439.994	96.9001	125.916	115.533	117.364	122.995	220.278
Lchi04192	215.45	204.167	235.646	496.126	565.05	468.741	81.4246	93.3084	109.182	20.7011	14.5299	7.82266	15.3866	27.6372	28.1733	60.3004	72.2675	58.8543	66.752	47.4245	59.1013
Lchi21754	201.433	248.627	219.209	262.142	232.325	273.081	193.455	202.139	214.844	121.171	120.165	64.3455	235.284	262.813	136.956	306.14	270.208	299.093	148.899	137.415	156.103
Lchi01558	297.118	464.946	438.529	322.832	386.345	414.26	250.294	318.521	334.025	261.803	176.515	50.5828	241.216	194.168	90.605	112.63	82.1095	80.9126	65.348	68.5336	58.9837
Lchi06220	74.333	105.55	184.399	63.9715	85.4539	31.4472	11.4375	33.4356	38.9654	13.5797	13.9793	14.3468	20.8667	17.8571	14.0614	66.6536	25.5636	17.8379	77.4062	13.716	18.2705
Lchi22307	159.105	187.664	160.802	467.787	232.01	338.322	239.127	197.443	254.493	195.612	107.519	95.4143	127.495	152.227	134.337	84.5896	91.2616	94.1137	77.8978	77.1683	102.933
Lchi07841	2274.12	465.78	181.167	755.495	434.511	187.172	741.954	470.596	256.837	191.95	318.623	305.332	255.101	266.685	308.905	228.533	201.009	303.365	273.116	150.446	229.176
Lchi04428	674.949	715.505	569.09	378.437	183.252	395.876	242.753	210.672	145.846	126.9	91.9783	67.7542	166.782	151.947	195.257	74.9753	69.474	65.4122	160.286	76.8725	116.492
Lchi12076	274.183	207.571	213.26	317.456	477.744	274.546	244.604	216.448	231.887	276.57	359.559	226.905	313.085	423.59	241.222	283.04	297.837	298.707	211.511	239.247	273.047
Lchi08319	188.922	175.086	183.959	357.185	599.43	319.209	331.805	307.709	426.513	488.602	714.183	594.546	470.358	508.705	349.011	327.382	430.859	410.111	233.947	325.939	383.725
Lchi12471	41.8467	24.8547	58.1743	56.4411	40.8284	56.9063	64.4935	36.6847	37.5433	93.4926	142.008	48.3881	344.93	210.755	174.828	88.1845	43.7586	47.8005	31.7954	26.571	38.8256
Lchi03468	193.139	211.339	204.203	99.7262	150.199	139.13	173.56	216.661	152.577	118.93	203.687	166.316	134.252	103.556	95.9579	166.392	153.731	213.085	154.242	178.108	147.129
Lchi06447	120.964	126.395	126.535	68.8018	90.3681	60.0858	89.6836	120.401	103.499	92.1059	83.5272	61.8932	83.6645	78.2141	70.3333	78.625	75.0613	72.3624	67.7476	61.7837	84.6018
Lchi13442	377.011	296.366	289.017	58.9353	67.0417	163.197	65.6473	157.071	80.0944	20.451	66.7534	27.4665	49.7435	46.3836	29.2887	15.1684	12.5334	18.9185	27.6169	19.6806	13.4488
Lchi04227	368.455	413.288	424.193	580.453	669.605	527.792	218.302	183.726	349.321	390.53	251.937	655.578	380.095	443.207	457.506	578.205	579.793	489.698	510.591	605.334	699.595
Lchi27481	213.992	213.393	203.853	71.81	71.3452	122.958	138.778	180.434	97.4707	17.5491	20.4192	15.3433	10.1675	7.7018	8.11239	31.8462	15.7097	20.8287	69.1029	46.2204	38.0567
Lchi14641	477.287	474.877	402.486	685.535	513.882	746.492	551.221	391.952	533.156	419.34	276.338	157.412	387.427	426.939	184.768	164.653	156.843	154.764	169.174	146.33	164.453
Lchi02883	425.165	516.5	462.675	804.996	585.315	996.281	266.649	315.794	380.881	251.314	168.815	139.273	251.551	249.151	245.629	38.1386	70.3267	51.0062	89.1595	52.6422	101.444
Lchi12671	306.823	251.213	244.406	149.501	146.612	194.035	164.082	155.966	134.645	158.948	149.206	167.796	242.248	256.714	180.636	134.217	132.16	159.932	196.297	209.468	128.919
Lchi03199	312.669	278.745	300.2	140.1	166.051	146.86	137.747	150.828	142.599	98.0167	111.592	84.2641	97.6081	83.3638	76.5902	136.721	132.773	171.022	156.853	140.567	154.159
Lchi09124	260.194	189.126	170.16	366.626	413.35	384.819	611.504	490.194	614.447	690.783	722.934	825.085	906.505	841.939	897.468	598.114	632.476	600.833	609.736	651.233	962.25
Lchi11612	250.949	280.488	292.088	752.8	791.384	636.518	486.292	520.638	760.134	1147.66	762.149	770.207	1145.33	1284.33	983.798	938.927	1236.08	900.266	541.845	674.852	1011.36
Lchi01303	85.62	88.0352	85.3472	364.827	199.148	247.525	173.155	143.187	269.148	342.876	181.342	321.347	158.925	215.885	302.058	105.055	148.586	95.6123	101.205	98.3046	144.892
Lchi03039	530.415	461.692	628.324	418.308	235.074	531.421	439.649	175.188	311.442	300.513	158.988	355.486	575.444	1041.33	600.072	41.3327	61.5284	31.2435	167.838	113.636	18.7628
Lchi02370	88.5247	96.1404	71.4914	132.008	113.009	97.2293	86.7296	91.0947	116.05	140.013	119.214	113.312	104.236	125.885	84.9255	90.2205	88.907	101.178	86.9539	96.2379	123.959
Lchi12031	174.521	259.995	188.022	102.395	90.6378	119.992	155.436	239.046	194.331	174.345	178.892	140.305	140.809	137.937	79.1787	40.0754	41.9768	46.0231	50.004	45.2636	56.6192
Lchi06855	557.553	419.408	402.963	1125.12	1302.49	1112.65	578.682	446.518	803.851	1023.02	866.063	866.759	875.254	1304.12	1005.96	465.774	462.068	412.824	351.958	403.03	460.37
Lchi22423	202.248	263.553	237.935	201.672	189.773	249.882	211.943	259.955	217.867	140.807	131.266	79.454	272.958	273.623	136.618	261.046	263.422	306.863	262.491	197.71	266.823
Lchi12399	433.861	390.111	306.445	480.2	365.642	491.632	361.129	296.766	335.316	278.243	301.446	150.491	570.766	500.502	267.273	160.293	226.784	222.395	229.68	209.825	248.597
Lchi10657	215.621	211.29	157.749	38.4105	30.6484	58.5138	42.1624	44.9574	25.8182	21.9129	33.9633	29.1497	23.2315	23.9399	23.7409	8.80293	7.21879	6.89956	18.16	10.4894	8.05664
Lchi28068	60.6123	76.9309	75.076	21.3627	33.6272	17.411	31.5585	58.313	30.1714	29.2289	38.0239	36.4726	32.5429	24.9595	23.6911	48.1989	38.0276	49.3078	36.4627	43.7642	42.6606
Lchi09275	482.184	494.537	499.317	1026.9	665.827	847.862	450.891	467.74	864.235	1004.99	915.681	1206.57	864.875	980.701	1069.92	800.308	1045.7	605.998	701.758	590.708	1071.94
Lchi20409	305.317	269.651	292.785	555.468	640.828	491.035	422.94	439.404	615.254	721.634	624.485	696.008	499.688	564.891	521.738	447.648	505.175	406.284	300.131	286.41	486.68
Lchi18256	176.374	213.68	206.689	469.249	395.815	265.814	187.786	174.398	365.283	327.118	208.266	173.569	176.903	252.087	298.247	238.885	242.433	152.889	105.915	74.9371	212.155
Lchi01079	151.284	143.521	124.817	124.508	102.041	139.615	97.9692	124.394	106.546	114.059	104.347	75.61	125.029	118.349	98.1408	21.7556	26.4766	28.9771	49.6469	41.4508	44.445
Lchi08762	75.9852	91.6689	100.122	118.685	105.196	71.012	43.3434	58.8095	68.461	22.2258	18.404	11.8316	18.5321	15.8102	18.4868	36.2227	43.2536	35.0723	55.089	41.2544	55.8945
Lchi05873	164.717	164.179	120.984	104.982	88.182	98.2539	86.8518	101.338	83.1886	55.5512	55.7094	67.3961	80.6254	82.074	60.0756	69.0207	75.6444	75.6429	97.4706	110.919	80.3593
Lchi12058	15.2801	17.5063	26.4309	2.74969	7.41018	5.94473	2.92106	5.67035	2.26248	2.43896	3.59754	1.08519	2.70657	3.52067	2.31406	454.929	223.254	226.465	98.0361	166.739	96.4408
Lchi02499	415.344	387.371	340.711	784.092	746.407	736.625	483.738	361.539	501.422	380.512	246.487	181.747	511.14	583.237	258.921	172.381	166.592	140.423	123.635	124.185	218.264
Lchi12287	193.954	208.988	228.456	60.4657	102.098	60.2073	80.9716	112.957	90.9431	107.751	63.4246	96.8528	193.669	169.472	130.429	86.0609	100.813	91.9133	124.892	108.505	76.7449
Lchi21736	232.775	214.664	236.043	329.353	364.199	344.568	187.013	175.656	259.511	246.241	186.157	193.66	163.06	166.47	272.306	59.7648	68.9932	63.7434	105.019	66.4181	148.722
Lchi18883	173.541	137.937	127.354	67.4278	78.7251	54.7389	84.6536	101.17	78.91	49.1521	46.1815	26.3749	44.2518	31.3038	25.2116	58.8761	48.0183	59.206	48.2063	43.5688	46.1533
Lchi08813	182.042	272.358	281.311	179.551	228.22	241.757	135.213	131.883	92.3187	102.035	58.6819	84.0843	146.845	120.21	194.002	134.153	105.136	93.2867	334.457	117.628	124.009
Lchi20032	130.465	112.592	94.2421	104.78	108.622	149.685	87.7518	89.8085	97.1007	39.3721	44.481	26.4833	19.8381	15.3757	21.3959	24.3673	26.5015	20.267	36.9357	25.6749	37.8584
Lchi21393	173.191	193.887	175.13	260.799	272.799	217.377	168.086	256.761	288.044	91.7947	91.1263	43.4298	53.456	46.5938	30.5439	101.93	73.9486	97.3864	60.0733	72.4684	124.225
Lchi02196	252.456	63.1514	95.229	146.568	83.0257	149.676	289.118	114.931	110.495	459.39	409.434	186.94	514.554	487.093	428.173	45.8978	22.033	29.8848	60.8882	22.1136	25.5456
Lchi17694	312.559	319.988	310.527	34.6934	50.985	52.9835	95.1936	126.575	50.4435	19.6925	40.3318	23.6854	38.6418	28.1304	20.5011	20.6509	15.7633	27.9508	58.8085	38.5609	22.405
Lchi20415	62.3039	67.3298	66.7815	35.5196	44.4292	34.6414	59.7676	81.5889	57.0671	50.7823	57.1373	51.8814	37.1612	31.7614	30.9294	49.6584	45.3407	50.6638	51.1095	53.2233	44.0986
Lchi30353	223.983	248.905	244.017	574.4	418.842	359.66	201.698	241.604	417.425	409.457	190.545	397.96	232.539	232.98	275.583	390.445	421.054	383.347	291.881	344.19	657.988
Lchi11452	139.993	261.636	373.993	47.2603	72.2356	98.3538	44.2204	76.6549	79.3931	50.0177	50.0282	38.416	49.379	63.8872	40.6858	62.6592	68.4399	69.2336	149.743	174.144	120.229
Lchi09791	237.606	285.689	218.409	151.079	209.319	224.83	173.719	177.872	159.982	110.347	150.268	101.508	244.983	184.485	139.506	1036.85	765.017	757.449	925.972	575.174	553.575
Lchi10785	79.7691	97.6099	102.739	27.0824	18.8872	23.2272	34.655	32.7384	24.7172	33.103	32.8418	40.3195	29.908	33.7753	36.8737	12.7062	11.3063	13.1444	29.729	18.4175	8.42347
Lchi04862	195.53	169.805	162.838	97.3318	106.267	119.478	108.515	106.497	81.2845	72.3719	116.662	180.924	93.897	94.1637	78.3638	107.843	90.027	108.911	164.069	159.697	138.073
Lchi12907	124.457	160.732	154.691	251.942	258.25	204.731	267.016	339.276	357.826	242.666	220.593	171.197	230.189	237.917	211.018	303.773	290.406	351.801	161.299	150.146	234.045
Lchi26507	178.237	236.439	325.928	195.511	209.929	241.297	124.653	147.701	119.885	99.125	86.3232	79.4938	102.883	107.315	60.3867	920.558	742.549	723.893	414.057	323.302	479.557
Lchi11715	283.072	273.147	254.221	106.721	89.4361	147.4	133.008	145.938	121.031	62.3858	82.424	62.6355	94.3935	101.471	64.5187	69.3067	55.2587	60.2795	93.2123	75.572	39.5484
Lchi07785	167.963	231.962	181.458	238.589	291.472	336.866	120.539	340.282	257.357	295.489	273.69	50.3203	350.131	120.3	131.02	842.517	437.653	429.613	175.999	123.61	297.503
Lchi18626	91.9884	138.527	164.672	33.7871	109.633	34.6862	43.1303	140.2	121.76	131.956	123.014	86.1765	148.444	165.417	112.118	142.395	149.096	147.451	121.758	174.758	79.8601
Lchi04347	158.278	182.191	198.08	430.264	416.001	369.793	256.648	189.243	277.668	277.913	212.757	247.866	203.522	213.781	220.335	393.923	416.458	408.226	233.365	258.143	296.973
Lchi30359	74.8847	57.2805	53.0763	297.607	344.236	311.962	259.118	233.368	222.516	387.698	608.868	169.443	228.826	476.677	286.858	121.972	134.397	89.4596	69.9458	65.4985	122.134
Lchi19028	437.883	424.947	463.141	801.102	744.657	661.794	454.359	432.639	628.139	646.956	323.537	528.891	379.118	570.31	492.149	453.78	568.894	408.858	418.529	426.296	595.715
Lchi07501	346.489	300.329	321.887	645.422	663.858	527.689	432.949	450.958	537.339	479.473	443.663	527.798	545.112	435.908	443.498	506.458	622.706	526.197	300.815	288.975	538.857
Lchi00419	89.52	105.659	103.898	55.7505	100.108	73.0731	78.8578	117.823	84.1335	61.9391	93.0048	75.5169	53.0922	39.7606	44.3227	117.423	92.6481	124.249	89.75	104.258	106.321
Lchi08772	104.581	61.7364	42.8024	27.4422	39.6726	59.2592	25.4019	29.503	15.0058	10.1707	14.4284	19.2258	10.982	5.8816	11.3582	89.7087	36.3763	50.177	37.888	20.1684	18.0638
Lchi00458	221.387	223.221	226.81	793.636	729.926	647.156	164.668	144.582	202.211	127.927	78.8804	86.2255	108.166	153.767	106.949	162.927	197.302	122.729	91.8546	62.7112	196.497
Lchi06124	288.975	175.982	167.259	50.5466	76.2951	70.3954	94.5747	99.5106	57.3663	28.9378	35.7759	21.2123	39.1826	39.8893	23.3993	25.4971	24.0276	34.1983	67.1202	67.9203	35.427
Lchi08311	403.555	189.055	273.489	50.7427	49.6281	27.0305	63.8369	26.9982	38.5715	24.7158	15.8576	18.2723	42.5274	64.9861	60.3443	76.1967	52.6438	29.3894	233.529	186.706	399.536
Lchi28754	58.5932	38.3239	43.8664	1266.33	526.677	2051.2	358.037	343.84	215.552	165.629	175.567	243.834	135.606	160.745	162.924	34.4389	33.3087	45.0331	53.3025	45.5403	31.2257
Lchi16786	187.476	136.015	143.901	256.06	388.626	310.316	262.82	233.194	248.264	362.697	496.108	352.963	258.074	314.483	301.229	221.783	239.992	277.851	168.581	196.197	249.934
Lchi09585	379.944	383.276	428.382	195.566	238.02	290.27	233.932	209.607	225.843	204.537	190.166	132.947	200.568	207.599	138.373	213.723	169.669	180.158	186.193	209.842	159.172
Lchi01574	49.5297	80.0536	64.0213	15.8054	14.1353	18.9141	80.2842	57.443	73.8481	97.0578	85.7714	95.9423	67.6344	70.0675	73.3853	8.86298	6.7465	8.05153	54.9618	44.071	23.588
Lchi06481	134.6	105.04	95.6621	105.635	119.768	113.634	95.7714	70.046	85.7002	75.0061	66.1829	47.1912	119.795	102.933	97.9497	41.4531	44.4646	42.5405	50.0065	35.2497	30.1568
Lchi16848	294.365	380.679	391.925	642.764	703.052	539.033	452.113	524.507	840.517	792.237	548.926	540.635	562.815	587.71	575.967	616.525	733.732	643.533	281.338	335.091	475.352
Lchi30230	300.219	289.585	298.181	585.738	704.05	493.57	446.668	357.167	491.259	723.373	732.356	574.611	691.87	864.633	610.28	487.83	673.29	580.796	458.344	497.147	611.258
Lchi16998	114.145	111.606	110.806	63.3263	70.1665	80.808	102.026	105.667	83.0247	68.6045	84.851	38.485	51.7651	40.2804	40.0665	23.6086	31.1211	31.3216	31.4954	33.2921	35.6746
Lchi26899	68.4577	122.972	95.2251	385.598	194.456	252.583	468.522	571.166	492.802	244.143	147.295	46.5551	170.998	184.733	87.5305	159.158	149.987	252.391	100.263	92.1105	218.183
Lchi16379	311.024	350.968	290.103	455.943	403.499	589.121	170.913	213.495	264.551	244.122	163.47	126.17	331.188	331.042	260.767	103.556	142.668	120.831	117.167	107.222	173.737
Lchi00063	549.609	528.425	425.402	423.035	308.671	542.537	296.346	177.71	230.576	188.596	120.734	65.1963	298.679	250.477	103.042	20.5405	33.9716	37.2559	54.9795	56.9198	45.256
Lchi03105	447.45	417.311	377.864	825.161	649.264	937.967	611.882	387.628	693.959	555.52	416.586	271.255	555.919	569.925	334.353	147.614	179.266	175.593	107.686	132.096	243.963
Lchi01495	1439.26	613.658	287.868	95.7145	254.962	797.36	450.595	375.701	214.358	65.286	89.2519	35.5688	65.2596	45.9935	44.3292	139.706	48.2015	94.4558	360.595	106.162	39.4671
Lchi00142	171.272	120.113	121.864	114.688	103.834	91.4438	108.874	76.731	57.7798	88.1219	48.33	68.6757	66.6054	81.0927	143.911	28.4769	33.4677	18.1814	49.5366	29.477	34.7091
Lchi04233	0.879035	1.04785	2.01543	5302.32	5882.96	9009.83	4094.3	2601.17	1779.64	610.848	391.843	173.077	872.673	773.926	447.706	121.732	140.589	239.88	115.378	102.952	108.834
Lchi18572	218.364	198.443	177.566	214.701	168.791	180.418	218.783	208.251	200.681	157.455	145.148	156.885	144.551	172.31	121.247	97.7298	131.72	113.558	153.265	165.218	126.625
Lchi06697	106.879	74.1113	71.7664	32.9735	43.5297	67.2004	53.1492	70.3864	44.3818	24.8041	29.2238	34.2927	29.809	24.8879	37.1729	44.7123	30.327	34.9866	70.3912	38.8372	31.2509
Lchi23603	35.8383	29.3427	24.8373	110.538	79.2302	98.9628	46.146	83.3264	81.6234	107.631	29.7696	439.297	38.552	24.4847	106.788	660.169	560.783	516.296	1003.72	1139.59	2995.48
Lchi02027	120.261	128.043	136.156	94.4495	162.823	96.3887	92.1177	122.866	92.8712	109.266	130.916	114.097	101.08	113.252	96.2798	142.703	125.918	187.605	163.687	195.599	160.294
Lchi25623	148.27	158.512	181.199	185.488	209.763	133.611	119.833	120.9	149.031	234.469	205.797	292.749	171.435	212.265	263.315	194.79	179.267	157.298	170.016	178.62	205.988
Lchi29892	196.811	169.811	169.094	21.3827	29.2198	51.7365	30.8972	28.1636	14.9663	6.11408	33.4562	12.4983	19.1162	11.8548	7.4624	216.374	92.9798	184.162	101.535	98.7814	85.8952
Lchi09892	148.238	137.35	117.036	28.0717	37.2882	27.8789	53.4343	41.7328	58.2136	67.9537	39.5849	91.1882	42.7711	48.9324	80.694	38.4214	54.1431	37.6155	41.8266	26.4733	26.8492
Lchi08276	223.478	189.416	201.661	413.667	491.31	408.341	320.418	279.972	357.16	397.82	432.46	461.916	490.648	469.502	429.904	329.246	366.311	390.592	254.31	313.971	419.28
Lchi30011	70.4054	85.1197	105.118	31.4462	66.4842	53.0283	83.5361	118.532	75.8346	93.006	175.024	100.207	106.091	76.4603	93.7985	91.8205	88.9655	109.497	99.5575	99.8048	65.1966
Lchi19208	162.378	264.718	221.843	116.947	197.14	156.061	126.339	157.859	168.551	168.816	187.195	133.963	143.672	128.074	93.1156	181.269	171.485	183.606	200.422	209.21	204.532
Lchi00279	342.414	278.288	288.461	566.223	665.894	619.824	290.198	359.253	317.132	247.459	408.478	255.032	287.447	334.666	229.766	284.356	275.237	292.657	249.107	282.638	375.293
Lchi26116	161.841	163.563	132.369	101.833	92.5961	129.008	108.887	143.282	94.4676	53.4841	52.6915	29.8192	86.7511	80.912	48.1344	14.8597	21.6236	33.1256	38.2321	34.3544	42.1679
Lchi24348	201.372	244.46	244.238	198.683	211.184	105.006	94.6426	130.056	89.1991	40.6867	41.017	22.3288	93.9518	85.6981	53.9049	33.31	48.4608	41.5515	70.6321	48.5867	42.7427
Lchi00638	121.357	118.422	124.727	79.8732	102.21	67.4924	63.8004	98.4502	64.2041	44.8795	45.5091	29.9799	96.3736	91.2833	66.0994	118.838	101.437	103.104	121.393	98.9909	83.5901
Lchi35170	500.979	442.664	467.689	498.735	519.739	672.672	334.744	330.553	422.275	172.773	100.148	53.5627	110.679	102.247	51.0906	71.8546	64.3797	53.5293	46.843	27.5703	49.7805
Lchi04541	169.683	168.644	198.958	103.37	115.229	148.353	173.891	127.68	110.705	52.6296	46.7232	117.355	68.6263	71.0177	41.1345	142.614	123.957	129.834	146.583	122.956	137.098
Lchi08628	215.727	308.41	288.065	222.817	125.809	207.242	22.5087	15.6206	27.9043	10.5951	16.0784	33.0785	49.6468	140.876	154.677	42.9024	43.1218	28.7108	166.835	80.3564	20.8166
Lchi02362	311.144	250.95	231.559	1840.61	1376.16	1809.38	919.952	740.958	898.171	831.555	557.966	191.658	1114.67	1290.83	775.955	261.998	395.018	428.865	227.803	199.147	391.803
Lchi18986	594.705	586.161	566.21	315.233	302.507	431.745	393.347	369.235	243.652	185.856	237.437	244.457	335.105	275.881	205.141	341.942	241.844	272.069	278.548	318.435	208.308
Lchi18792	102.061	85.6785	80.0804	66.3295	64.4446	63.7505	53.7652	62.8601	41.6171	37.2792	44.3339	51.8113	60.8325	70.5565	57.9012	58.9426	61.8365	62.397	73.6698	71.3745	59.5627
Lchi24112	324.224	395.587	373.656	102.841	189.355	239.995	185.107	285.572	212.927	139.848	135.74	76.8175	154.645	137.048	76.5321	146.722	137.165	158.914	213.711	205.177	219.843
Lchi02675	204.286	181.054	169.442	184.09	186.11	226.1	216.761	214.951	192.461	168.571	195.832	100.759	254.395	211.769	120.939	126.271	160.966	222.399	166.321	199.821	264.203
Lchi08778	348.146	292.192	302.606	498.993	617.247	483.041	339.554	303.48	400.045	640.746	651.198	541.636	544.915	697.753	491.467	399.058	445.227	380.774	352.038	395.854	569.454
Lchi17755	433.846	349.28	283.242	411.123	449.946	662.046	527.824	324.438	374.811	355.119	402.499	189.251	748.548	591.21	252.643	308.424	318.412	378.217	267.031	274.601	317.165
Lchi00965	169.992	159.132	121.138	8.14399	15.613	10.3798	45.6869	175.526	17.8956	15.042	46.3154	8.42401	16.4692	9.09728	7.31249	12.7602	12.5511	44.8834	61.3392	61.4337	34.9893
Lchi20157	232.749	232.501	231.937	194.486	231.098	517.761	188.87	273.243	199.079	151.658	126.57	23.3919	179.638	147.094	79.1002	83.0924	74.8572	107.705	92.278	54.428	136.065
Lchi12142	178.787	174.681	173.181	198.635	203.763	222.276	205.674	219.364	237.125	189.692	126.606	61.0417	184.562	158.14	105.935	154.334	149.904	174.421	98.7313	124.996	187.59
Lchi16758	21.2862	19.5647	17.8716	343.209	301.465	554.117	1097.95	681.744	982.241	351.606	223.554	164.797	52.4578	68.41	70.9578	30.131	44.1444	47.1708	33.3186	30.5283	25.0473
Lchi12077	287.761	348.232	338.627	415.754	336.109	609.448	474.627	571.893	523.716	207.235	111.444	91.7886	145.978	173.046	136.498	113.802	109.159	98.3923	98.2519	58.1235	118.753
Lchi25325	111.067	113.254	100.819	63.8943	69.5579	66.8892	71.8273	109.602	64.6432	50.1724	48.6854	31.9586	46.6826	43.2277	43.7553	32.3557	29.0414	41.2352	50.7704	37.5067	52.2161
Lchi20916	634.247	554.289	521.4	1397.19	1041.77	1085.71	763.79	554.946	1336.82	837.601	447.604	583.529	759.976	822.586	485.735	181.852	180.217	203.664	112.572	83.5168	389.495
Lchi05780	332.275	246.058	295.715	308.79	329.783	404.543	131.049	237.042	204.668	170.727	185.993	199.674	144.735	133.306	122.622	748.059	725.937	628.832	734.963	909.15	1486.97
Lchi15602	254.631	200.653	223.552	246.176	171.79	311.195	156.622	165.898	172.036	114.24	99.6518	416.653	155.939	110.558	240.963	123.958	118.138	106.06	86.9508	66.41	52.3943
Lchi01315	100.103	91.1701	91.0539	87.0791	77.4452	66.6311	72.4086	77.9078	58.3992	56.2951	56.6096	56.612	62.6104	67.1038	62.1391	67.2478	69.9313	69.986	67.7447	76.9075	61.7477
Lchi10447	48.7569	60.153	61.2909	98.7065	90.2187	75.2342	127.398	149.095	147.284	118.402	72.779	90.8539	72.3855	80.9411	86.5763	65.4629	75.7326	66.2766	61.4282	70.8454	90.8702
Lchi18981	155.572	121.046	118.821	228.068	229.142	197.447	143.296	154.605	182.803	137.465	155.096	160.417	140.798	137.191	154.756	183.632	160.823	142.618	138.661	154.558	208.735
Lchi18012	84.0341	95.4922	98.121	88.8059	109.415	86.9513	130.653	113.284	118.426	113.207	146.34	146.455	127.728	110.49	107.46	163.319	152.625	168.376	120.164	119.967	116.248
Lchi22145	123.449	137.51	147.026	163.849	186.371	155.493	149.24	164.384	203.438	224.125	213.382	197.047	206.504	228.126	243.921	199.467	202.939	221.681	161.794	172.49	193.873
Lchi28448	22.2398	21.1716	23.1758	7.80057	7.95658	5.96086	13.0274	22.3356	7.98651	7.1586	9.84082	7.39995	6.58712	5.08318	6.01119	12.1985	9.90128	15.9251	19.9891	21.5514	9.32569
Lchi04187	106.172	111.244	104.681	211.761	139.087	175.427	55.0597	45.008	44.8751	78.7172	52.2326	39.5612	118.359	133.21	180.602	384.558	352.79	263.618	59.1496	41.3296	62.7355
Lchi02560	369.562	180.727	162.452	120.588	27.4671	98.1415	97.5164	68.1635	73.4963	70.3169	46.4366	101.201	58.6648	67.8446	94.313	10.1046	10.6004	8.01056	104.546	58.4734	63.2455
Lchi13746	448.952	358.847	318.755	82.6482	78.4685	165.564	79.9236	93.766	52.3107	40.481	54.8556	49.5478	47.2998	46.5433	38.3939	72.3222	57.3431	61.1096	127.959	118.355	115.549
Lchi14913	127.454	62.0426	133.265	1707.67	782.916	1102.07	493.924	502.419	409.185	806.049	413.366	165.949	960.209	1291.57	819.018	62.8759	121.028	112.052	198.277	157.923	300.711
Lchi22284	50.3368	45.9909	66.2268	60.8105	47.9067	42.7983	32.964	35.5162	42.3379	44.8898	44.1785	52.75	33.7042	38.2051	47.8387	115.674	122.886	84.7128	101.299	98.1514	113.02
Lchi19617	331.558	358.331	264.215	381.676	140.849	271.649	81.7952	77.5817	171.329	147.366	82.8194	216.381	189.521	290.738	323.723	142.106	186.162	98.0552	173.411	163.265	101.468
Lchi07968	411.002	412.844	91.4843	207.904	140.401	277.988	371.431	660.033	573.721	627.067	673.149	763.435	166.09	123.341	161.391	115.878	92.4057	74.3245	54.8443	27.2624	53.6098
Lchi26650	124.963	115.05	97.5258	156.467	145.744	141.264	129.961	141.902	167.049	144.728	143.901	155.533	103.986	121.569	99.8134	100.745	113.9	119.309	125.413	142.06	171.705
Lchi26132	131.42	159.782	127.812	149.014	90.1402	171.276	86.1448	70.6247	67.8262	25.3172	22.0026	16.2675	39.5386	58.2709	39.7402	25.4735	36.3262	29.3379	54.3189	46.7371	31.351
Lchi24285	144.861	174.112	201.123	195.101	129.876	196.992	81.4451	118.868	88.8798	61.9458	51.5614	30.105	73.3738	104.914	79.5134	23.0859	29.5459	23.2133	49.6798	27.4591	61.8538
Lchi20388	261.302	233.301	205.093	211.532	195.977	204.136	272.104	285.107	277.83	171.913	201.74	114.756	243.429	243.596	117.894	125.679	136.244	161.69	153.311	180.688	206.441
Lchi09705	350.745	290.341	330.22	79.281	90.8252	111.908	70.7377	107.282	75.7264	78.4009	92.2481	134.197	79.5812	77.4312	84.427	164.023	127.254	146.132	192.533	184.042	192.373
Lchi09091	100.43	88.1789	98.9782	64.6936	108.435	65.0762	43.5586	67.6487	46.0924	47.2537	71.5825	67.4823	118.672	120.174	78.288	113.149	86.1349	120.154	135.99	117.261	155.016
Lchi17882	413.041	354.1	358.639	262.657	276.949	358.7	212.936	220.36	238.652	205.055	200.639	297.211	268.522	264.051	235.481	258.622	225.537	220.871	278.044	305.299	293.194
Lchi30929	101.114	109.626	107.08	69.575	101.245	58.0373	38.4107	74.0362	53.5736	24.969	21.1402	9.38699	41.0051	52.9895	44.9631	117.599	101.237	145.649	70.7711	61.6572	46.5862
Lchi25364	204.55	192.509	188.652	307.754	294.586	310.944	174.418	216.839	244.12	231.857	157.904	119.454	209.147	249.5	197.296	250.099	265.439	237.743	152.197	144.612	211.965
Lchi01276	328.32	272.718	224.885	410.654	326.078	439.27	273.96	236.817	301.422	219.353	240.978	90.3514	343.128	308.154	185.992	108.896	123.298	141.58	139.847	106.944	154.836
Lchi14950	150.787	159.461	148.647	68.6793	36.9245	52.9165	63.0561	60.8124	77.189	124.566	68.4852	66.1285	57.7014	68.7104	63.9762	67.6305	71.364	52.8159	64.6945	45.0531	76.5689
Lchi33882	79.9523	96.1015	90.1873	46.9798	52.6061	44.4698	32.506	42.3201	33.6872	29.0362	32.1963	13.034	41.6226	32.9291	33.2059	18.5472	18.9259	25.3237	29.4867	22.8108	29.8885
Lchi21025	123.026	121.251	119.257	184.523	171.139	211.206	168.759	137.066	133.327	100.566	81.605	52.0775	84.7879	82.0437	61.721	49.6534	53.2924	55.0485	56.8283	55.3532	105.5
Lchi02511	118.67	159.222	162.975	145.291	110.546	111.999	105.177	164.089	125.476	60.9921	58.5925	34.4584	64.7572	53.1497	57.3309	103.153	77.0423	80.9681	87.8313	62.8631	78.7605
Lchi16198	190.599	183.535	193.557	171.402	156.503	156.72	119.488	131.826	94.7455	54.8717	67.4538	67.3282	65.7624	77.7885	77.1334	147.85	132.491	141.255	132.049	102.563	81.8797
Lchi20495	458.552	511.74	419.486	1569.97	1632.53	1306.74	1373.76	1137.13	2175.3	1855.02	1332.7	1217.7	1498.6	1827.73	984.987	604.913	704.577	669.52	476.867	419.047	1404.4
Lchi25170	72.9037	86.2384	87.41	173.854	151.892	115.762	111.909	145.579	260.769	375.877	237.953	253.631	217.052	287.59	265.155	180.292	192.208	150.622	115.816	130.725	212.293
Lchi23302	96.7325	92.1335	115.047	173.841	153.912	144.601	52.7711	64.5584	83.0046	119.989	69.4489	66.9166	80.6277	136.336	155.197	64.7726	75.0965	57.3501	65.7246	73.2054	122.527
Lchi15167	56.8642	51.017	52.081	46.8205	32.4393	39.5314	30.9551	35.7353	29.4224	25.8774	25.2358	28.0117	20.7574	20.6676	26.3989	19.3175	15.6782	15.9422	20.2359	24.2629	19.6526
Lchi22800	122.448	139.279	137.225	83.7658	90.6335	81.76	87.096	91.9368	95.6531	58.401	52.5174	63.4003	57.8937	73.3123	61.1007	62.9597	61.8886	49.4311	70.043	71.7137	59.6204
Lchi03484	234.082	234.299	279.514	329.559	351.173	401.646	110.984	117.834	167.809	129.443	92.4073	132.257	174.022	218.63	158.411	509.432	631.119	401.334	293.613	344.325	513.613
Lchi31328	273.589	277.929	266.465	369.275	313.447	300.771	206.18	201.6	272.324	173.646	148.047	118.348	191.359	204.32	174.069	185.94	184.992	155.428	160.097	136.02	302.309
Lchi01591	132.694	128.704	115.799	145.966	173.753	148.789	121.61	123.452	114.772	178.163	156.867	166.169	158.774	219.834	152.202	95.1269	101.941	110.127	127.992	166.021	152.694
Lchi19873	258.629	382.202	613.872	67.6918	151.944	70.7435	51.0413	198.358	272.388	58.352	58.5048	45.832	44.4217	39.3165	30.6747	92.4861	104.529	67.8359	163.429	179.42	172.438
Lchi14976	293.378	262.373	288.116	714.347	756.676	580.795	611.292	489.007	831.208	1223.58	1070.02	1114.43	999.551	1021.7	835.061	500.694	701.599	559.496	296.299	213.747	538.14
Lchi02550	152.136	102.06	124.409	320.171	476.48	317.044	378.424	324.254	392.976	515.258	568.294	495.067	388.294	431.996	323.647	245.465	249.458	238.191	188.807	238.894	293.496
Lchi05745	150.638	138.344	130.593	58.4687	44.7868	55.321	47.3614	44.0258	46.9039	44.4884	41.1147	54.5574	54.5606	56.9779	64.196	45.1109	48.3671	46.3593	81.786	84.8086	79.6427
Lchi08429	387.38	304.083	211.585	295.744	176.603	364.777	320.872	257.33	318.88	177.119	141.461	144.099	152.699	122.143	102.632	40.1567	34.3435	51.6917	67.3786	48.4925	62.0534
Lchi00643	465.874	398.563	397.404	865.488	727.973	965.67	702.692	558.007	889.87	790.25	573.43	815.366	609.596	762.533	530.824	420.564	436.178	355.634	408.906	457.873	646.599
Lchi25582	446.198	468.432	414.862	462.178	408.715	593.47	450.772	373.276	385.105	213.543	229.143	97.2145	296.226	254.315	126.347	146.426	111.046	104.981	102.991	98.1471	116.464
Lchi09191	355.504	408.95	225.076	228.166	106.192	307.139	114.853	66.7724	114.439	17.2715	11.1371	19.0052	2.18074	5.36273	3.98067	0.177603	0	0.168224	1.33767	0.150203	0.0859406
Lchi25030	213.943	279.049	232.33	576.849	602.747	922.309	724.556	834.259	825.356	309.379	267.514	239.538	349.635	455.632	293.298	179.012	167.689	172.276	170.887	164.193	163.1
Lchi05182	161.949	131.536	144.658	48.1409	58.3126	68.1267	61.5925	74.5935	49.4564	36.4263	47.1968	47.6238	46.9492	44.7764	34.3401	50.1356	45.671	50.7927	74.8335	84.4193	60.1817
Lchi23472	147.582	107.178	136.819	75.929	95.3657	78.1742	56.9485	46.0325	81.6787	66.9877	51.3194	45.0414	66.7417	67.7948	83.5322	80.5327	76.4061	68.9125	58.6741	65.2205	58.0789
Lchi06169	129.065	92.4882	81.9496	49.0768	28.1857	36.1556	35.7888	24.7227	32.654	38.7775	27.528	87.6476	34.9414	40.6863	50.4098	86.1147	72.8732	43.7111	62.9567	48.3667	57.009
Lchi17053	122.592	128.893	174.613	27.614	32.0599	18.8445	60.7532	43.9367	50.6397	47.5782	39.1929	56.7781	40.5567	55.4518	55.3836	64.5246	57.7913	45.7959	117.613	116.055	111.061
Lchi05475	136.566	108.424	85.2993	48.9375	32.1373	55.0672	83.5587	87.9832	97.7349	53.4461	38.0575	50.8354	34.3422	46.1182	40.6653	36.9054	41.5522	36.1005	123.397	104.985	108.578
Lchi14684	125.04	68.411	73.2169	110.494	73.1625	127.459	74.9901	47.3703	60.1115	57.9192	59.5014	86.4757	69.8828	91.6596	76.7292	184.959	160.667	124.944	289.089	282.939	276.314
Lchi09120	26.7586	29.7056	27.4459	110.864	90.4033	90.8281	67.1508	93.8128	142.262	128.652	79.5762	84.4053	63.4913	67.3315	81.487	178.507	272.526	165.276	106.46	130.289	222.288
Lchi20006	840.138	742.324	581.955	894.032	574.005	1705.35	324.783	249.108	268.75	378.946	266.151	182.937	369.258	365.181	323.518	73.6187	100.804	104.688	181.721	142.335	151.657
Lchi05152	258.779	248.402	258.868	213.376	247.232	194.897	220.925	178.616	194.008	183.934	232.341	175.19	194.663	179.954	148.215	167.781	164.247	165.378	186.856	168.723	163.386
Lchi11773	116.429	101.206	101.913	38.7023	32.482	46.6614	27.3456	31.6279	19.8935	20.0165	23.6717	15.0546	24.0573	21.137	16.1516	93.6862	75.2642	118.103	68.3939	74.948	107.323
Lchi03632	290.724	349.062	370.168	107.597	172.538	155.162	111.45	154.27	130.389	48.6691	52.7639	13.5058	42.6724	53.9929	53.2434	102.043	78.9535	119.629	94.663	94.5364	74.7546
Lchi18762	116.296	221.113	227.897	122.911	144.227	117.886	84.8195	196.478	209.662	24.2561	18.5273	10.1329	16.9116	14.8828	19.8754	103.173	83.5241	103.259	102.19	70.56	71.4132
Lchi00985	64.4494	80.1621	97.7199	50.8887	75.6865	46.1832	52.9773	69.0452	71.9373	70.7771	59.03	68.2062	73.3606	80.128	65.9115	205.215	198.417	162.863	116.479	146.411	116.995
Lchi26137	97.7537	136.012	210.4	8.62153	25.705	10.8345	42.2438	86.8618	64.529	43.9154	53.4216	20.8576	44.0176	32.3139	31.0018	68.7816	59.3863	73.3799	80.1014	137.62	57.4135
Lchi25231	81.6384	86.4453	109.944	244.342	241.029	203.703	137.547	125.633	181.175	173.754	155.104	155.874	164.724	185.982	184.076	293.88	266.243	254.535	196.129	203.946	256.913
Lchi22916	84.7212	84.1081	82.0677	25.5826	39.9441	30.5432	51.5574	59.5989	40.1243	36.4863	49.2341	43.0323	32.5712	27.9781	32.4126	35.5797	34.2401	47.1158	49.5698	57.827	42.5552
Lchi19727	205.151	185.116	162.004	166.976	205.064	261.565	186.027	195.319	183.824	94.4249	80.5098	22.6253	63.185	68.8376	31.7785	62.7111	51.5257	59.8522	79.426	46.7492	91.4731
Lchi08793	328.543	319.98	301.711	1083.02	798.081	742.417	505.748	479.97	742.065	573.902	356.586	299.45	430.285	540.33	348.877	252.52	221.709	174.292	71.8155	63.2694	152.169
Lchi17183	48.7046	67.5955	62.9427	41.3819	46.3314	30.9122	24.9769	38.2924	41.843	40.8054	34.8446	37.8502	48.7465	55.2761	49.9015	18.0548	29.68	27.1235	20.0981	15.6927	23.9713
Lchi12269	298.953	393.463	371.135	876.26	1023.85	572.446	511.862	311.199	545.796	521.909	530.815	338.357	807.587	700.107	686.93	641.251	684.215	642.471	191.639	163.281	221.086
Lchi26050	345.461	313.026	286.053	480.997	497.81	610.341	313.715	325.663	272.784	240.778	255.912	86.0088	290.447	238.538	182.408	237.011	179.555	236.432	191.674	164.381	219.815
Lchi01710	33.8268	26.506	57.6449	626.217	485.781	309.749	56.7846	127.555	97.5417	52.573	89.6994	18.9953	70.8889	95.0614	81.3687	631.249	600.623	579.79	143.501	155.791	154.59
Lchi17990	94.0044	93.0408	105.832	50.6953	58.9337	56.4087	66.8834	84.0994	52.8555	52.7228	65.8941	56.3541	88.9606	80.0963	64.8038	65.7748	62.3722	67.7059	81.949	87.0825	76.5148
Lchi29537	432.479	140.176	115.995	103.852	66.0507	190.648	241.163	119.919	72.7612	56.8527	142.442	404.856	216.654	38.2699	119.284	33.6682	13.5112	6.69884	30.9831	1.01091	0.144602
Lchi13114	76.1967	118.305	113.906	44.7408	77.7319	51.0566	74.6298	132.822	116.492	96.1944	90.9547	52.1613	64.1909	55.1631	47.9774	61.7796	56.5257	58.3497	55.8242	69.0997	70.4579
Lchi03891	49.3355	52.6039	61.6815	17.7505	23.5674	24.7051	33.7079	57.1743	27.3387	18.1196	29.6872	22.9827	19.028	12.7211	12.8764	35.386	26.7623	41.3496	46.6572	55.6012	32.4599
Lchi18343	159.279	224.926	218.344	459.943	450.348	453.233	232.271	310.635	547.518	394.31	225.424	221.206	520.488	686.994	486.843	436.415	527.564	405.935	205.308	195.999	509.348
Lchi25212	186.941	218.251	167.473	103.623	90.9166	102.667	123.178	155.653	123.017	74.5664	66.6581	39.2291	83.5431	72.8534	53.3447	60.7156	46.7285	64.7896	59.3673	41.1443	59.757
Lchi04495	287.344	310.439	268.107	86.8987	166.112	130.732	196.35	272.59	124.616	71.0031	112.526	33.7049	149.546	92.6284	49.9863	66.1095	62.1633	98.0017	78.8639	59.7501	89.2634
Lchi01858	124.072	149.586	169.797	48.0675	29.757	23.4998	16.3743	14.5653	11.5078	21.7399	6.76926	31.4934	14.7401	29.2499	25.1087	26.3783	42.9197	25.6752	17.5593	22.0142	6.22124
Lchi03940	108.973	124.754	210.788	146.268	204.124	183.886	75.8437	76.6828	75.0756	44.0652	42.0254	32.7025	65.1504	55.1076	50.0761	149.705	94.1727	98.1623	75.6012	63.5438	64.5544
Lchi03938	135.674	206.704	195.758	114.451	126.173	116.894	99.0383	131.823	120.112	42.4099	47.1106	17.6166	59.5466	40.3194	41.1271	88.216	77.0565	72.8187	108.757	75.9053	138.749
Lchi00859	181.371	311.898	229.079	127.246	41.4988	125.943	89.2843	59.59	140.294	141.016	68.3149	147.193	68.1482	147.347	107.357	105.896	59.762	48.4345	68.39	57.7655	30.0076
Lchi06159	274.325	322.527	330.775	166.013	211.386	178.436	204.358	199.854	169.795	121.2	205.284	162.947	230.71	171.333	154.188	431.278	338.582	402.08	337.788	369.155	204.569
Lchi15845	147.096	183.435	128.29	117.878	56.8226	143.541	50.4138	60.5565	74.5336	54.7646	49.0259	59.4014	67.7367	76.8516	87.6765	65.4087	68.7482	40.1776	56.8468	47.1878	43.1055
Lchi18730	66.2923	78.0351	80.9541	112.969	93.2771	93.2589	62.0269	65.5229	57.7797	44.3102	58.1018	47.0192	43.0326	50.5583	48.864	49.1005	43.3789	46.8357	47.3109	57.7882	57.9295
Lchi18345	156.726	223.801	200.9	30.3845	12.1954	15.6662	36.7109	48.1431	30.6474	22.5312	15.563	30.7122	25.6675	32.3949	29.7436	140.518	108.937	99.1414	70.4451	105.201	50.775
Lchi07099	478.05	455.517	380.563	434.248	478.566	571.492	312.097	235.853	259.572	161.155	144.412	68.6719	217.325	209.222	110.72	123.194	110.972	128.144	130.82	126.45	144.241
Lchi25215	212.283	178.085	182.817	83.3846	117.898	104.208	136.134	127.653	97.1213	156.551	352.124	210.843	169.695	192.854	125.55	117.651	117.363	158.314	221.581	213.644	195.27
Lchi15530	70.8467	87.2038	72.9303	848.873	400.369	744.016	634.49	423.156	594.623	380.467	302.561	281.614	255.54	257.765	262.487	192.29	208.941	223.985	138.945	151.666	160.511
Lchi08468	73.6065	92.7992	99.4526	41.7886	42.1397	48.7122	36.8946	60.6612	31.3205	12.9977	15.1264	6.04026	11.0689	10.4822	7.11449	19.642	16.8763	14.9199	17.3019	18.4893	20.9531
Lchi14134	217.851	176.87	171.059	116.074	180.27	149.326	138.455	160.295	116.168	63.7235	89.7734	87.0357	57.0069	73.1149	62.6945	66.8647	46.2443	69.1821	84.2588	71.8907	54.8906
Lchi17733	135.449	110.432	101.045	131.143	111.747	174.828	136.937	149.786	150.325	137.604	131.252	73.7347	126.952	129.053	100.911	43.5118	59.3942	68.1919	64.6598	64.3565	100.98
Lchi20259	376.685	344.412	371.282	499.752	499.464	326.956	412.939	300.578	434.612	370.545	329.075	328.552	442.734	420.301	342.551	476.002	467.134	481.667	291.367	413.286	432.17
Lchi22226	120.289	159.493	179.707	35.3762	48.1523	22.6409	60.0051	86.0145	51.4139	42.6206	67.3924	25.8604	38.4151	28.4031	26.2395	157.061	119.437	177.897	132.127	147.693	90.39
Lchi01200	173.341	110.742	191.686	54.4873	33.46	71.8041	42.3623	29.1397	33.1281	43.9957	34.6815	29.557	68.003	90.7542	75.4078	40.5284	43.1655	32.389	69.1905	41.2425	46.9823
Lchi06467	145.794	90.7991	92.5864	145.996	150.725	123.117	161.248	143.182	109.364	101.623	224.005	164.249	115.814	96.5264	82.149	98.3423	103.185	124.699	112.082	95.7146	107.356
Lchi10610	98.8986	97.2647	110.258	225.315	181.909	185.987	249.073	258.829	246.139	130.312	133.553	83.0876	120.361	98.066	92.5601	130.398	121.079	131.943	86.7181	92.7925	116.924
Lchi22479	87.2105	81.9643	81.8847	61.0513	75.3925	58.4769	47.6561	66.3523	47.6071	35.103	45.5035	45.3028	39.6118	42.2457	27.1243	75.0019	60.9288	81.4626	63.1945	88.4626	73.5105
Lchi03321	71.4996	80.8338	74.3944	51.6307	56.229	37.6299	40.1752	42.5056	37.3338	37.1485	43.4541	28.4424	27.1975	28.9088	33.0282	34.3317	28.3293	33.6877	52.0572	53.9903	50.1462
Lchi13157	86.8394	113.687	107.288	40.2806	67.8201	47.4381	55.4938	99.8983	59.8443	35.4622	60.5901	13.8028	83.7777	90.684	54.1367	167.394	134.42	154.085	49.85	84.9415	92.1616
Lchi05219	121.87	184.465	161.678	310.036	210.563	317.825	291.36	277.124	666.792	943.849	569.239	1308.17	853.382	1448.37	1620.98	415.256	350.582	289.943	469.095	489.904	367.386
Lchi31435	85.3405	84.0802	86.1362	75.3681	107.674	64.5214	73.2717	112.628	72.1252	73.2871	113.176	45.7336	55.2265	49.2624	52.2057	85.3449	73.92	147.89	84.6873	88.2205	97.9791
Lchi15343	82.6999	166.359	123.857	26.4996	21.0586	21.2883	6.28447	10.1629	16.0173	8.69993	10.7646	8.85579	18.7682	19.6514	20.3319	376.224	292.423	273.093	96.934	88.1985	51.8504
Lchi18797	205.592	291.419	296.407	119.212	111.211	134.066	75.9132	89.329	57.7691	45.1497	31.4107	54.7406	71.2354	50.642	58.889	63.8615	44.6245	50.2872	72.938	64.9781	41.4344
Lchi09693	113.546	136.417	100.911	244.985	86.9542	141.344	96.1293	83.1122	192.891	263.377	154.694	251.272	305.636	324.71	480.167	194.97	195.48	100.589	173.697	92.3903	95.5945
Lchi12400	147.278	154.09	154.365	30.934	23.251	41.3874	28.4637	104.332	65.8984	41.4882	76.2335	26.2818	75.2905	152.029	89.0912	361.717	217.025	234.784	202.64	289.472	190.54
Lchi12842	67.7023	82.7785	83.1503	28.3962	43.2705	48.5286	64.6065	75.2917	59.7987	48.4797	68.9195	56.7782	37.8597	35.0488	35.5574	61.425	61.5314	59.2551	73.5443	54.6879	53.1769
Lchi04184	188.102	243.565	250.91	323.451	454.456	376.348	316.617	449.176	475.549	318.842	309.341	156.709	295.265	200.565	171.042	241.267	214.491	226.446	90.5498	107.673	227.028
Lchi17549	113.08	131.369	112.118	50.5159	45.2084	54.9257	32.0108	36.9959	32.547	33.4266	35.8543	27.7139	41.8231	40.7723	30.3475	50.2187	43.1372	47.9659	36.7513	36.4141	30.1174
Lchi03697	41.7042	44.1279	42.1275	16.822	24.7265	11.6442	20.7034	44.5927	26.5253	33.1932	31.0446	15.3247	22.9223	15.7475	16.2631	9.14984	11.2273	17.5174	18.8348	17.1322	15.1168
Lchi03614	204.989	181.876	187.834	236.57	224.927	212.125	146.429	140.881	196.997	176.272	130.726	189.475	159.128	189.361	134.565	133.783	135.566	114.884	136.261	180.254	196.815
Lchi09827	344.585	261.419	221.795	293.852	245.812	473.746	307.174	264.942	307.471	246.607	191.968	166.324	279.145	260.863	211.318	120.361	112.754	131.721	121.342	109.994	204.558
Lchi07007	297.724	345.111	286.837	427.605	303.809	396.405	542.671	421.681	719.56	831.12	354.002	354.208	421.833	557.821	422.976	505.95	301.574	298.377	553.224	450.466	779.539
Lchi16163	481.549	409.062	405.67	840.827	799.044	1106.52	1060.77	728.737	736.833	753.819	648.346	800.681	662.865	927.546	562.468	406.932	451.328	413.185	451.184	510.423	511.278
Lchi17116	98.0728	129.854	138.265	19.6543	29.7586	29.5437	59.9359	97.9329	75.1083	43.0669	42.8889	21.6211	49.5864	34.7336	25.1427	80.4609	82.4752	87.0749	82.7144	96.378	90.689
Lchi02786	84.2896	86.558	86.3394	76.7677	90.914	73.4833	47.5942	46.8911	46.8505	54.8791	77.5665	43.2013	56.118	55.5034	57.2853	61.856	61.2843	65.7774	43.598	47.1621	38.5319
Lchi18266	125.483	132.263	128.899	489.704	491.773	893.21	311.041	314.812	339.106	231.647	148.472	160.145	128.968	153.799	152.246	87.0085	81.6132	66.3683	67.3285	55.4796	98.5091
Lchi18555	293.922	169.025	108.756	74.6737	108.69	180.388	202.898	199.61	111.497	87.5406	179.204	63.5787	140.869	99.7298	51.8066	60.8876	56.4706	82.22	109.664	120.593	111.003
Lchi13467	69.3039	85.3655	81.4143	56.1051	44.1661	36.6527	25.5333	28.8983	31.5302	21.7913	15.5594	22.9366	30.8254	43.1587	43.8109	17.1181	23.7957	18.1347	21.9012	18.3317	15.681
Lchi27467	66.6299	75.9157	79.17	58.6119	71.348	52.1065	45.3462	79.014	65.0807	66.2225	55.8754	56.3083	50.1931	57.1562	51.0505	89.6019	68.5071	79.627	61.5828	44.4751	75.2143
Lchi02299	133.278	121.92	104.102	133.692	103.557	116.202	135.039	113.59	141.413	125.754	100.979	100.824	107.756	130.742	89.4403	89.3379	74.6314	96.7868	65.2144	66.9439	78.6601
Lchi25029	238.692	241.748	243.123	288.718	388.232	358.011	382.269	499.784	440.278	526.752	486.413	395.348	525.751	539.046	365.975	365.141	414.604	411.815	449.365	574.182	469.008
Lchi07486	172.683	190.172	154.118	104.199	107.671	89.1591	67.9166	99.69	86.817	32.094	56.7653	32.1272	80.966	54.5283	28.7479	92.6992	69.7219	83.0185	54.8039	40.8338	51.4467
Lchi01654	87.7473	88.9583	84.3674	136.019	105.269	120.323	218.439	138.921	190.778	191.314	176.316	162.743	107.288	115.23	146.402	91.5239	96.8951	94.5171	93.8732	95.0827	103.782
Lchi03022	59.701	53.4277	40.8745	10.6843	14.6872	20.9719	54.5939	90.4654	23.2636	8.40442	19.2124	12.7062	12.4897	6.39697	7.80625	6.60459	7.36602	14.1624	25.7502	17.6394	5.99435
Lchi12514	217.371	176.863	182.647	292.287	465.461	301.994	398.402	405.289	382.61	511.066	646	457.226	422.993	395.845	338.297	277.508	338.017	412.337	230.455	264.139	354.596
Lchi13528	114.061	126.184	131.21	19.7782	47.7148	28.5467	40.3325	90.375	34.4396	20.3936	28.0864	17.283	20.1863	13.6354	10.4637	30.5719	24.5926	43.7888	40.3589	41.1728	33.1087
Lchi01556	140.378	128.62	127.395	51.6802	53.2671	38.8556	131.149	146.273	197.055	99.3505	65.0572	80.9625	36.5455	37.049	62.8173	27.6786	17.9601	12.0432	105.59	70.8331	107.45
Lchi06363	43.4211	47.0252	46.0839	88.2689	80.2235	80.1046	73.6517	80.9269	83.0886	89.3122	82.2626	91.0093	53.8023	75.2881	97.8174	66.6055	68.1107	73.4724	50.0209	47.5299	44.4685
Lchi00229	288.184	246.346	243.927	130.443	208.802	250.527	201.187	238.069	136.93	171.572	304.621	164.101	177.074	169.106	117.833	173.733	147.637	224.822	219.308	250.814	137.267
Lchi07451	181.811	245.59	276.117	346.5	575.734	280.083	287.772	443.181	453.112	336.866	245.209	189.172	342.162	270.052	189.567	564.428	484.672	455.558	171.203	271.143	284.84
Lchi06749	127.116	154.416	142.878	29.7209	54.7923	37.4146	17.3857	17.4296	15.5866	14.2825	35.4463	16.3975	22.1981	26.1932	16.8654	170.322	129.042	135.981	144.333	201.872	218.414
Lchi06561	192.141	254.288	217.326	289.046	248.62	456.603	321.708	455.79	295.707	103.953	145.406	14.2674	136.425	105.391	80.0562	69.6718	60.4634	80.3252	169.718	88.5957	174.764
Lchi00353	132.719	133.658	92.3488	77.6076	121.567	103.735	125.03	177.283	126.398	105.372	148.351	62.5903	159.957	122.916	96.728	74.1641	83.4584	110.031	135.972	110.93	150.211
Lchi05521	157.536	214.641	243.77	8.68324	14.2686	19.9016	24.822	37.3607	13.1902	6.17611	13.9303	3.21272	14.3619	6.71407	8.6229	64.7388	28.9444	45.6854	36.7948	30.1755	11.1761
Lchi09582	44.3323	55.3247	53.1307	67.6938	61.627	60.808	79.9946	131.578	105.534	108.783	126.184	131.525	111.392	98.0295	110.057	92.4392	91.5854	100.742	50.0636	45.8566	48.4184
Lchi14067	37.391	21.9908	28.95	10.6865	13.1623	11.34	29.8126	20.0455	8.43161	10.5577	19.7992	7.59184	17.5896	23.2165	17.2476	39.6442	27.9465	31.5349	28.7523	22.6444	21.9164
Lchi06557	129.87	146.863	150.567	73.2222	149.117	126.064	40.9783	71.8991	61.9396	52.2823	57.6414	36.2592	46.798	36.5193	38.2209	194.943	184.367	155.599	153.349	153.922	166.197
Lchi00344	302.803	318.05	301.128	372.568	466.091	466.693	252.018	270.422	303.393	306.374	318.738	413.317	256.109	335.141	258.062	186.897	232.094	203.311	203.531	218.865	223.932
Lchi16650	57.5912	62.9259	69.3321	147.213	206.918	166.872	151.585	151.532	153.716	144.578	128.659	109.428	145.116	142.589	129.633	143.458	157.883	159.907	120.738	97.2574	132.556
Lchi16735	656.912	494.759	579.55	696.905	1090.29	956.775	741.618	775.174	605.979	593.435	834.463	746.533	919.187	1078.28	746.243	764.691	762.332	700.454	455.661	469.216	535.543
Lchi02735	301.108	259.157	286.136	370.529	541.34	381.82	256.001	198.269	244.991	363.189	377.741	304.873	411.874	481.015	336.028	332.746	379.844	335.81	291.012	294.794	292.842
Lchi17567	80.4755	85.4227	77.4425	52.8548	66.7135	50.1099	63.6138	79.0048	57.2958	54.4593	85.3881	43.4251	38.2336	36.8051	25.2787	44.1159	46.1852	65.6373	57.6963	58.5639	52.5049
Lchi16857	233.125	159.805	160.144	141.002	71.9506	121.776	152.206	111.111	146.037	64.0508	35.481	19.702	24.033	39.8385	33.2358	26.5155	29.7375	21.0618	56.724	37.2379	40.6909
Lchi15555	49.9328	72.8224	101.728	62.786	114.784	66.4688	39.8798	46.4798	90.1946	74.7726	46.2235	48.9662	66.9106	69.9481	36.5545	253.33	279.505	196.901	99.28	128.203	168.52
Lchi00604	163.043	106.029	97.4546	9.03629	14.1565	21.2929	40.0253	66.8248	11.3393	5.68268	18.0844	12.8811	9.79988	4.22662	7.05414	8.63903	5.29711	15.3827	54.8588	34.4674	16.8029
Lchi00778	98.2847	102.877	102.8	98.5588	107.645	90.9489	92.0303	113.933	78.6637	61.0657	87.0968	64.7866	66.5959	55.0044	58.3962	78.4482	80.4828	99.8623	76.6728	71.9217	57.3976
Lchi06854	78.7415	100.058	83.7437	79.1259	44.687	58.6976	43.0477	30.8138	35.84	41.8088	29.0604	43.3353	29.5714	40.2945	59.5576	18.2114	18.2211	14.3422	33.291	26.5714	38.7444
Lchi00946	252.813	183.54	133.755	942.174	1580.98	1195.06	1009.66	2519.24	562.4	233.068	639.18	103.631	165.572	102.49	66.2228	67.822	100.117	304.924	301.359	232.203	157.806
Lchi09565	126.17	118.389	145.572	17.9005	43.5213	30.4987	123.855	103.108	104.161	63.8777	96.7018	44.886	87.7729	68.9892	59.9665	84.8088	68.2825	55.148	81.7318	60.8885	54.4889
Lchi21336	481.832	389.497	362.121	485.905	388.211	792.828	537.985	453.725	549.677	498.414	364.189	182.707	523.005	505.247	271.268	161.801	176.427	201.725	237.307	234.875	324.658
Lchi00613	75.8804	100.356	100.319	48.5683	76.4295	51.5746	44.6998	94.5071	50.3765	23.0872	27.3807	11.8471	27.1564	24.2866	19.0955	74.265	60.489	80.8458	60.5592	63.4989	73.5336
Lchi14340	97.0125	95.0808	94.2573	77.1633	117.817	91.3579	166.193	124.329	178.17	206.866	189.62	216.232	196.497	254.699	282.156	209.335	221.503	175.385	168.929	157.332	111.667
Lchi17100	65.2222	86.5308	86.4264	23.438	26.6791	21.2658	30.4823	38.5985	52.6988	41.9104	25.2347	26.6253	35.6524	43.6132	43.9029	46.3225	44.2725	30.867	77.1526	59.1755	53.5273
Lchi18401	0.684222	1.92253	8.194	1.78358	41.8868	0.0711822	3.9689	32.935	38.5233	26.2054	7.35712	0	15.6974	0.129755	0	1263.53	668.788	1029.27	69.346	116.005	395.369
Lchi10473	177.803	174.292	164.738	53.3557	60.0275	74.3892	89.2843	110.577	53.072	51.0434	70.9557	38.9628	79.6466	77.683	45.7518	28.0168	33.1239	51.2242	59.906	53.6975	35.6224
Lchi12866	197.542	205.925	216.786	77.7054	119.7	117.209	57.8453	81.2367	64.699	42.179	61.9631	76.7237	67.3089	60.4757	56.7168	48.6543	46.6151	56.2958	72.9908	62.0147	94.7874
Lchi02364	250.66	246.623	241.234	345.288	269.533	310.271	221.299	211.908	247.143	258.688	135.37	94.0154	200.718	250.957	327.585	62.7699	82.0174	75.7057	72.2666	66.6889	99.7828
Lchi07342	80.2397	98.3974	108.025	41.8393	71.7595	46.2064	61.0299	103.764	75.8245	66.2937	72.181	67.3575	73.7963	62.9881	61.3077	130.218	114.164	125.619	152.874	160.562	151.971
Lchi09840	271.4	329.887	338.528	135.459	175.79	174.659	149.589	242.294	157.733	81.0403	83.5007	58.0431	74.5417	58.8744	67.8627	42.7617	44.3115	67.2748	44.1794	40.1279	42.5888
Lchi06614	137.674	167.574	145.162	84.1199	67.6868	96.602	71.8846	117.481	74.7469	18.998	20.7004	11.1051	18.4431	21.6343	20.1535	9.66611	9.92915	15.4014	21.3545	15.3992	19.4709
Lchi20734	123.204	87.6208	141.798	112.258	87.1285	147.496	103.969	126.379	111.123	78.6324	60.4963	42.3741	81.9146	93.9236	77.8211	37.7992	46.2692	35.1038	44.1633	39.0023	78.593
Lchi14084	21.9068	23.523	22.0174	18.0825	13.3026	11.5573	20.5845	46.3321	14.3397	10.0436	33.2932	3.8419	4.90803	8.92878	6.43866	53.3207	18.2448	54.1731	22.1282	24.7284	18.9195
Lchi32267	95.1567	101.87	90.4635	23.1457	42.1017	43.8665	66.5924	118.576	49.7753	40.7049	61.4499	20.2119	58.7004	35.2089	21.3896	32.0517	39.5228	63.8988	65.5957	69.6096	79.5756
Lchi05208	87.8872	100.264	97.6144	204.792	160.786	185.248	399.934	281.575	414.378	247.425	187.264	179.962	84.4756	87.497	114.272	95.2388	167.421	117.726	81.1755	104.419	130.688
Lchi02380	229.057	165.962	174.546	85.0686	141.012	115.432	150.524	117.736	83.676	95.191	151.771	140.258	146.075	152.404	101.746	110.482	93.389	111.906	143.68	169.319	68.0038
Lchi00958	559.303	334.416	234.874	161.583	168.806	156.545	185.468	140.881	116.921	164.683	130.832	368.536	258.942	215.322	253.259	94.0246	107.89	99.5719	208.741	174.902	47.1241
Lchi10191	142.404	190.37	94.4122	36.6626	138.586	50.3846	29.4992	42.2032	72.2422	22.6422	66.9976	23.0995	70.558	21.2215	37.6789	2638.68	665.835	839.352	1291.48	268.91	98.4434
Lchi12351	90.3575	96.1025	91.1622	110.37	88.1507	113.336	126.247	92.8683	99.5476	78.1456	101.236	78.5629	54.8207	56.4182	46.1954	61.4133	54.804	61.0986	69.5154	60.5181	51.2381
Lchi04318	305.96	254.499	217.666	104.778	161.695	249.512	176.298	187.041	115.093	103.674	146.868	32.7697	172.132	116.57	54.9893	77.3225	77.2395	99.9412	98.4347	86.3245	95.3819
Lchi01463	21.8388	24.2809	24.7697	29.9016	35.0897	29.9759	34.7269	50.7422	41.3035	34.0907	36.0134	30.6025	28.2248	29.1767	34.3164	26.211	29.1697	27.9417	28.4637	27.6476	23.4213
Lchi28755	108.293	78.7284	83.5593	514.129	192.568	706.7	73.7057	68.3252	70.4513	100.346	85.4764	239.94	64.1044	99.5539	129.889	38.9218	23.3604	26.9067	46.8138	36.5563	35.9771
Lchi24458	169.126	201.59	189.591	291.24	245.863	262.19	97.0883	76.9604	110.98	156.168	134.714	127.792	145.715	227.612	151.117	252.596	252.905	202.498	189.663	200.994	282.962
Lchi01390	128.649	111.16	107.665	129.307	145.396	114.473	121.737	139.352	100.659	95.3748	133.32	57.85	221.017	176.609	131.069	97.5673	111.952	120.45	110.43	129.079	133.628
Lchi07267	414.69	342.175	281.693	733.648	723.478	925.75	653.38	517.88	652.056	586.867	540.055	207.798	732.211	670.995	416.503	347.695	376.497	491.512	295.555	302.81	599.679
Lchi10736	224.94	188.499	163.619	150.725	145.292	148.643	132.572	116.646	108.647	81.1479	96.8202	90.8378	106.76	130.284	81.804	63.2656	59.8635	64.4622	68.3717	73.855	69.1141
Lchi03720	70.1028	76.0658	73.3326	27.3757	29.7109	27.6151	44.0222	42.699	48.7908	42.8851	50.7106	84.7315	42.6077	50.4176	60.7842	49.3753	51.2296	48.8165	45.5432	48.8019	32.71
Lchi29755	250.07	219.831	217.756	188.37	291.325	211.607	145.824	110.115	112.141	150.789	241.352	122.785	204.383	234.712	140.945	193.412	176.025	195.921	144.009	156.405	142.997
Lchi11247	124.116	102.507	86.9764	96.7374	145.844	135.313	182.114	155.305	133.082	152.076	246.092	135.943	238.401	224.855	150.774	160.242	179.239	232.803	163.846	225.854	191.277
Lchi08209	368.206	521.547	407.477	445.966	257.643	409.327	456	417.328	376.687	342.427	314.535	577.918	339.87	377.239	311.482	533.736	403.722	419.073	495.602	593.565	415.982
Lchi16541	31.5628	23.4923	16.3574	1776.85	1432.63	2490.67	1309.91	1112.2	907.667	383.7	313.036	246.639	328.061	305.308	255.547	280.853	288.124	374.393	249.394	269.267	306.447
Lchi18282	605.84	640.715	686.549	1141.12	1787.86	1296.08	988.127	886.394	1175.51	1631.4	1175.83	1738.08	1942.42	2281.7	1855.57	1797.97	2277.46	1581.65	935.16	579.006	1070.04
Lchi11604	208.39	203.462	204.537	72.4086	94.8865	97.7411	130.464	125.851	55.4985	53.6878	79.9897	71.6926	59.5298	39.8298	49.1951	76.311	53.386	94.195	112.609	94.7808	69.5641
Lchi00585	63.3309	42.1078	35.7158	63.7971	52.4458	95.6411	87.1812	69.3417	95.3837	90.7625	74.0156	77.7036	47.5394	54.1124	70.2895	16.5207	18.8113	17.8838	39.8793	25.2576	31.9942
Lchi22378	148.787	155.146	180.299	232.318	328.269	207.257	205.741	273.476	290.606	319.747	300.68	272.144	307.679	245.502	266.905	432.543	437.207	397.348	201.137	248.889	347.999
Lchi25788	88.2112	98.9904	87.1263	73.1313	33.5752	78.4045	80.0022	48.2245	62.3967	50.3323	43.9776	127.692	39.2718	50.0403	77.5965	43.6897	58.51	41.8387	71.2795	75.4375	62.0381
Lchi08702	199.826	159.259	168.861	412.454	135.173	341.165	316.067	227.058	371.327	146.45	46.498	80.0863	78.9332	146.253	197.599	11.5167	20.2357	10.8649	41.8987	22.363	27.0618
Lchi23216	131.956	88.6218	75.6977	179.301	129.037	189.524	98.1456	90.86	94.7591	54.9408	58.3255	58.5405	46.782	42.2672	42.5813	48.1496	45.2836	49.8426	71.2707	74.9636	97.3905
Lchi26127	135.515	110.384	94.7234	42.0517	39.2388	56.4373	91.8665	67.4	69.4774	46.0302	40.6008	50.9752	31.6312	29.2026	50.3855	33.4207	31.9567	32.3692	48.1144	30.0959	37.4158
Lchi05512	453.594	324.779	234.776	355.557	308.24	522.222	273.227	212.514	157.721	117.778	129.527	64.9476	163.788	125.06	99.2513	50.2143	55.212	70.1528	76.085	69.6499	48.5065
Lchi30690	69.9562	88.0229	85.8426	53.0047	106.955	52.3946	76.0943	95.0283	86.8766	79.1952	83.5598	58.1844	45.8286	48.5199	37.1184	47.5383	46.0183	60.6167	54.2541	49.5669	61.5048
Lchi14744	42.7542	50.0618	50.6775	58.5563	52.8783	48.762	61.5412	68.702	48.2011	35.5739	35.4032	31.1128	27.6676	26.7794	31.7056	25.288	29.8988	29.8718	32.2836	35.3661	28.1397
Lchi27581	62.5446	60.869	59.475	34.233	103.539	17.4022	51.1544	50.9995	62.5605	62.0604	87.1304	43.6192	126.048	194.114	176.317	128.435	118.696	183.61	123.908	85.4618	73.6359
Lchi02976	117.56	120.117	221.341	163.16	198.235	108.667	49.8993	91.9204	99.4384	56.8533	48.9172	95.0242	66.3736	51.7502	84.6945	511.029	330.226	274.418	563.254	537.029	280.436
Lchi15249	106.787	84.7275	69.5845	141.309	96.6031	133.152	177.625	126.236	110.999	95.1629	92.3791	58.2533	43.175	40.8762	55.1229	8.60782	7.79956	10.9962	26.5602	13.6497	12.9342
Lchi03701	518.033	483.548	384.648	607.957	385.661	783.011	362.105	299.363	334.006	232.898	167.405	94.6824	303.602	335.584	236.821	97.8028	76.2082	87.6306	77.5971	67.6539	93.7096
Lchi01529	36.8272	49.2106	55.8082	56.683	50.8017	46.9316	32.9875	45.8868	56.254	49.872	41.9615	72.8792	19.7499	25.8406	41.5174	39.682	41.3861	34.2251	32.2974	29.8264	32.5207
Lchi02172	86.7968	81.0665	87.7489	464.085	203.957	234.763	109.86	76.7936	212.684	454.28	206.233	427.194	191.996	304.058	505.879	148.78	208.652	108.407	88.0572	92.5188	132.219
Lchi12756	52.897	60.1707	67.049	170.704	127.267	129.728	81.8709	104.054	170.099	113.731	69.5224	75.5391	54.596	72.8239	93.5761	74.2129	87.2583	54.135	56.5411	57.9323	98.6828
Lchi15419	97.2688	122.488	109.597	215.271	160.596	165.418	106.682	76.418	129.714	162.631	112.789	158.624	156.807	203.472	253.035	178.82	172.873	120.466	101.888	91.2802	96.1698
Lchi09357	294.342	298.732	281.69	362.023	295.985	387.125	129.186	118.941	151.484	96.005	82.7119	97.4712	71.2052	103.775	69.7097	49.3002	61.6131	43.6758	80.063	71.366	65.0859
Lchi25347	123.197	179.844	224.047	51.815	59.2964	40.1151	13.3773	22.0859	14.26	7.30837	6.51577	2.74433	12.7917	13.3667	11.4231	38.6003	37.5482	36.3334	34.7044	42.8129	37.2012
Lchi07307	139.342	148.06	154.109	42.8344	62.41	59.7555	20.8304	36.3501	39.2822	10.6431	8.55695	4.43072	16.3099	13.4699	16.8496	27.8244	32.0589	24.4347	63.5566	46.0289	36.5017
Lchi19886	33.5865	36.7624	41.5082	98.9889	74.8726	66.6624	100.472	126.811	93.6729	90.3647	90.8756	41.6349	76.6754	83.8345	91.4324	46.033	56.0629	61.0596	36.2688	25.3313	45.755
Lchi23092	163.117	194.957	197.101	231.474	261.369	203.995	147.356	226.706	222.609	118.967	109.398	46.3054	176.613	155.302	68.2541	108.199	116.918	102.605	76.6702	72.895	136.293
Lchi27045	47.1389	54.6792	46.1704	54.7447	26.7395	45.9922	105.289	70.8893	106.208	191.422	136.058	184.014	107.109	132.409	158.142	36.1969	45.4742	40.797	29.1111	26.3792	29.5405
Lchi10908	275.222	284.823	278.736	454.492	344.724	466.856	332.851	300.289	291.679	203.497	206.339	170.701	331.832	337.218	216.692	385.763	348.485	358.454	226.37	270.842	251.285
Lchi34843	220.336	203.17	210.241	437.283	504.33	600.65	289.648	291.922	608.675	499.296	408.526	354.406	201.652	179.139	167.545	113.478	141.584	85.064	143.291	158.664	299.725
Lchi07399	255.893	189.324	132.707	209.263	177.17	153.212	154.063	135.367	129.247	75.1152	100.804	64.1402	137.578	118.256	101.877	77.8059	78.695	84.6841	83.2783	72.2975	97.6996
Lchi17365	182.721	218.951	202.343	275.762	252.929	190.44	169.084	206.256	232.524	127.147	92.994	84.9105	150.144	175.88	97.424	102.469	99.6568	95.2204	31.2066	41.5766	48.2245
Lchi18436	18.8396	18.293	19.4007	18.5273	20.9837	14.313	16.6533	25.2089	15.2181	16.8842	18.9676	12.853	15.5088	15.4602	16.128	19.7244	19.1758	23.4659	21.1322	22.6214	17.7863
Lchi11710	151.642	394.838	261.387	555.844	436.648	435.628	253.191	405.751	771.019	406.009	271.143	563.987	173.535	380.046	354.19	357.002	213.207	92.8619	91.3466	190.584	278.136
Lchi13063	115.671	121.97	113.514	73.7398	58.0767	65.7614	102.918	94.9241	68.3727	36.1073	48.5752	23.4898	38.5936	65.7224	44.9183	16.8965	25.5782	26.4887	21.1274	28.3317	44.2989
Lchi27435	230.944	130.362	208.963	9.47	2.34065	20.6151	21.7454	8.92199	5.54805	8.61857	30.1046	9.96126	23.1617	30.7459	18.1195	16.4333	9.5441	11.8523	65.2921	17.1465	5.67175
Lchi06927	181.713	160.506	159.314	101.567	66.124	115.062	308.192	310.561	255.359	176.666	158.46	128.06	107.59	96.9936	82.0803	50.0187	51.2364	45.7096	123.777	97.8407	145.727
Lchi17486	72.7605	108.655	116.955	37.798	45.4605	39.3882	83.5235	93.7222	77.3231	80.1951	81.1325	53.6924	75.3414	81.5081	78.8765	47.4987	32.0107	46.3476	27.9228	34.9552	16.3678
Lchi08425	185.774	206.562	253.515	107.564	194.324	145.661	105.413	173.436	125.113	64.0488	91.1678	43.4025	148.815	139.019	56.2865	140.899	145.837	154.362	143.088	167.918	162.44
Lchi27425	88.6466	88.012	87.1794	80.1488	102.918	67.4221	62.8902	93.9097	91.4175	108.413	92.7756	72.3386	111.915	117.524	82.3205	85.8102	80.2607	112.082	80.9133	70.0943	105.408
Lchi04346	175.359	221.881	194.89	70.9316	144.244	80.2704	98.6554	177.475	135.696	79.0954	105.463	38.6209	98.2218	80.6524	54.7856	134.182	122.807	160.46	119.702	129.949	131.724
Lchi22138	188.755	209.788	196.083	361.989	209.246	287.543	398.341	245.269	292.86	207.772	160.408	133.813	246.737	215.571	173.895	212.038	184.18	187.121	202.572	219.33	272.132
Lchi32446	130.182	121.389	125.597	57.4971	57.4988	40.5177	44.898	25.8826	25.2577	8.04171	26.2011	16.8161	19.5831	21.068	19.2169	18.0779	13.2873	19.8507	31.6154	10.0922	5.9755
Lchi09185	57.7442	81.169	87.8882	67.6552	53.2536	39.0109	51.7055	52.29	61.6472	46.3387	32.9225	46.0707	46.3639	70.949	81.0701	13.3018	15.3277	11.9513	33.4762	22.244	14.6845
Lchi11828	33.8048	27.986	35.9276	23.0751	34.1933	21.4614	29.8421	62.7119	47.4956	54.5221	45.0664	30.5208	78.0673	199.368	147.821	288.208	359.032	329.029	388.475	542.058	688.739
Lchi00842	258.874	262.73	282.701	379.659	380.317	334.357	196.268	187.831	269.948	199.404	140.479	190.073	200.899	232.435	218.441	243.803	248.433	159.48	142.485	161.078	175.164
Lchi11632	184.863	179.929	153.301	156.941	89.6634	155.306	98.2293	107.714	106.947	68.4335	56.851	54.0882	63.4182	82.0891	54.9482	15.5555	16.2804	14.462	21.318	20.4824	24.5965
Lchi18996	49.4746	58.4991	53.6782	262.197	100.895	209.077	189.067	171.781	163.632	92.8804	50.3392	74.1888	78.2231	96.2439	96.0744	51.8658	55.639	44.8146	42.9058	35.1319	28.7973
Lchi10177	48.2625	52.7766	36.8561	391.831	91.7095	204.938	38.0277	35.212	49.2878	41.5781	15.8597	22.0277	50.1243	67.7808	73.3809	459.615	381.527	375.825	158.997	123.187	149.216
Lchi05859	267.304	287.213	312.361	439.006	372.232	507.16	1708.52	1091.49	764.077	231.025	449.692	233.739	471.855	281.154	203.644	682.654	415.879	733.577	339.629	338.085	269.617
Lchi30444	465.267	545.628	439.086	449.788	362.096	580.331	224.505	181.082	298.526	584.202	390.147	465.881	451.427	508.028	681.799	414.128	616.423	351.193	300.144	311.898	388.251
Lchi11458	52.1012	50.5292	52.2796	34.0699	47.3802	54.7734	66.1707	91.3354	67.6271	44.7576	57.0685	39.3434	36.7511	36.9792	35.8172	117.034	90.1891	90.799	110.685	83.7909	81.3474
Lchi02383	207.798	171.944	159.652	107.611	142.161	104.754	142.529	165.229	126.038	106.983	124.574	129.281	134.933	146.9	111.795	104.175	86.6897	103.142	128.796	125.795	99.4762
Lchi13999	231.721	180.529	199.753	405.281	480.392	361.09	237.206	217.198	222.023	345.703	462.9	292.332	407.369	500.27	325.259	323.408	358.163	344.717	231.404	264.562	305.184
Lchi04686	386.794	387.651	441.755	45.7286	104.971	54.8219	7.7789	6.95546	4.96573	2.45096	2.54174	0.442331	3.62918	6.43601	3.87353	14.9707	8.75684	7.23332	278.953	77.6932	91.6139
Lchi19728	152.397	151.545	143.105	11.9395	27.8588	16.4507	32.2853	80.4508	15.6054	9.42445	13.5882	2.80326	9.80812	5.57382	3.9493	12.7923	11.0554	17.9304	28.25	20.2989	15.319
Lchi30809	258.335	329.616	327.755	1310.97	1263.94	1273.01	510.684	612.508	1020.06	863.795	538.524	633.894	450.655	662.896	575.666	325.385	381.208	329.489	258.671	263.646	280.259
Lchi12691	231.28	194.345	214.689	954.202	698.526	817.3	570.114	386.743	580.185	962.611	656.104	856.171	880.061	1160.39	796.306	339.073	427.291	315.981	288.383	348.971	472.53
Lchi21935	63.848	62.397	56.0922	27.4399	44.5753	24.154	30.0788	52.5011	33.7388	36.6523	50.9993	31.8808	48.3749	33.7059	32.0023	34.2759	37.0041	50.6345	34.6356	27.4883	33.1717
Lchi33052	158.844	134.75	138.519	77.6078	77.9965	112.747	93.13	58.0264	43.7284	17.1612	28.8618	35.4667	30.6874	35.0697	26.0725	132.306	71.5737	89.8695	71.5635	59.4815	58.1971
Lchi16499	437.815	360.313	276.383	143.628	176.763	357.797	451.266	596.69	418.399	444.809	584.919	261.484	589.296	523.164	278.647	227.775	257.733	324.672	325.139	333.45	360.091
Lchi02645	97.4699	93.7167	116.88	29.5914	31.9995	32.9218	31.6949	44.3773	25.1425	14.4076	18.3624	11.6838	20.2612	17.5659	15.3758	46.9808	32.8024	39.687	59.6713	54.4402	33.7915
Lchi07273	273.279	258.784	281.412	843.566	494.615	859.164	338.179	276.761	633.64	261.613	148.441	148.825	254.684	257.192	235.802	93.2117	59.5149	40.2856	62.9515	34.037	69.8206
Lchi13666	256.54	242.638	239.11	308.877	414.373	346.011	307.181	291.973	367.531	346.784	300.334	299.036	428.196	417.923	266.591	366.25	344.71	382.223	312.539	252.14	409.14
Lchi10065	534.373	474.568	287.348	657.427	448.554	1276.65	370.757	291.202	398.149	251.552	203.424	178.686	149.648	132.243	150.645	56.9135	57.5355	42.6473	56.2283	29.2008	57.1609
Lchi03406	20.9495	7.36085	11.3784	7.48869	5.35982	4.23017	34.3472	36.3704	12.3641	8.05317	18.5404	4.6037	11.7773	27.3795	20.1801	193.78	98.0225	162.492	135.984	119.565	32.0429
Lchi02657	41.4029	29.0875	29.8891	45.1172	39.0103	52.383	68.8527	70.7516	61.1115	45.0431	60.9166	62.6997	37.447	29.6224	44.9838	28.0239	24.7829	32.2781	35.0254	26.9565	24.9488
Lchi08441	107.558	125.284	117.469	115.606	109.11	111.623	36.1274	55.5294	64.7278	61.0685	35.8646	27.7842	33.2434	52.5439	60.3199	32.6522	39.8813	38.3556	46.3705	40.9873	50.6767
Lchi27901	101.862	174.122	132.772	76.2066	105.407	40.7778	66.2964	62.0319	61.8933	15.346	24.2795	12.7498	36.1411	60.3206	52.5057	262.332	198.02	285.975	239.566	177.435	165.685
Lchi11387	12.2773	11.8073	15.4534	5.40432	6.20597	6.5162	3.62274	5.33032	7.94779	7.35266	3.33135	13.6933	4.99127	6.61831	11.397	17.077	14.3848	11.0606	19.9108	49.5846	7.40062
Lchi23491	62.4728	62.6657	55.6686	430.895	695.074	471.509	296.121	429.834	387.222	191.65	253.471	123.453	175.659	141.027	113.077	219.569	195.859	289.32	166.857	180.094	197.785
Lchi07525	328.773	262.18	281.195	1037.9	1027.16	910.26	703.698	539.789	806.098	1110.15	814.901	927.133	695.964	852.36	656.234	407.787	401.744	375.722	293.601	290.048	497.782
Lchi27546	121.753	169.417	154.849	56.1847	84.9869	61.1256	56.04	91.352	52.5194	35.0503	37.3209	15.3405	56.0805	51.7894	26.8326	40.8739	47.0193	53.3068	43.1491	42.9756	41.0679
Lchi02608	225.256	394.777	373.447	59.6604	54.2562	73.4422	116.336	118.043	109.659	27.8181	29.0715	40.1632	25.8487	27.013	40.792	36.7783	31.3247	25.8046	70.7633	61.6096	58.9007
Lchi03277	76.0221	115.199	90.837	119.974	114.376	160.404	127.32	149.548	178.702	155.935	99.6598	42.7957	101.797	120.064	56.8338	43.7839	47.8198	43.2069	38.605	28.6756	58.2591
Lchi11825	128.829	148.031	149.827	122.549	91.5871	63.2382	105.814	101.98	172.988	169.03	145.778	81.1693	72.1452	65.8831	87.4888	311.974	320.497	225.748	250.419	326.567	698.725
Lchi09536	158.752	164.921	148.928	289.573	353.823	283.428	237.64	233.311	313.158	288.41	225.331	309.092	264.453	319.231	243.178	293.282	307.995	304.45	238.03	281.503	455.207
Lchi03254	60.1095	50.6847	58.6079	82.3831	97.3227	56.2163	68.1418	59.2394	99.7589	186.747	131.291	167.878	97.0392	104.166	181.502	60.1258	66.6288	57.9313	62.2007	55.6883	74.931
Lchi11105	49.7331	57.6546	57.7387	32.1385	58.7071	40.294	51.1582	54.4943	39.1335	112.916	172.882	93.1277	70.8783	93.2144	107.989	53.2112	61.2891	81.4023	75.3024	109.262	69.075
Lchi00975	400.856	303.945	251.242	403.091	463.954	370.34	404.728	338.3	366.786	244.856	317.598	387.471	371.279	328.554	224.194	482.019	372.558	546.059	334.733	270.363	371.954
Lchi05491	6.98057	3.87187	4.31152	2060.77	1884.44	3559.87	1389.84	970.959	586.01	166.207	118.205	85.5495	192.945	152.164	108.352	22.0374	39.0342	71.3691	29.1768	28.2777	39.4869
Lchi32680	56.9941	47.2767	57.1267	246.621	143.2	154.4	231.888	148.234	254.2	228.296	255.376	213.833	238.072	191.706	212.27	427.896	396.472	306.332	140.535	138.883	151.1
Lchi00275	94.5535	124.198	117.87	47.9485	63.0261	51.3059	46.1311	84.8912	68.2707	44.6049	38.1349	55.5304	47.9187	43.4754	48.275	92.7616	62.9941	67.1418	82.4476	47.9335	44.177
Lchi06103	253.339	261.122	229.57	246.552	167.322	375.132	209.245	236.858	211.156	88.1175	58.9418	42.6928	110.752	120.88	80.5942	281.908	215.113	192.016	106.731	138.433	185.281
Lchi08077	71.8483	79.214	107.215	41.3256	66.8882	36.5854	10.4154	31.7732	20.2648	5.68735	11.4435	3.48357	10.9673	8.63979	11.487	196.909	127.127	226.39	156.334	164.162	142.944
Lchi06468	112.779	77.6121	80.7622	161.93	168.108	127.287	168.095	150.264	172.781	198.119	265.179	355.324	197.918	192.896	181.391	153.648	166.603	186.435	171.259	166.716	234.206
Lchi00989	424.29	392.293	326.858	1145.67	740.358	1038.4	580.606	537.603	923.066	744.484	309.111	328.999	455.672	540.103	362.221	192.309	170.17	121.335	93.1949	79.4198	206.776
Lchi00017	765.982	511.806	480.912	840.103	740.115	1271.27	738.454	517.779	575.788	535.578	513.69	199.189	956.537	754.502	421.755	312.805	305.749	393.87	266.149	267.891	402.22
Lchi22386	40.9353	39.5332	34.6596	53.6588	37.6698	36.1271	26.0897	27.9292	30.1823	33.5592	26.1082	28.2244	36.1324	39.6269	40.8918	22.7605	28.5649	27.444	27.985	25.4234	31.1447
Lchi11939	203.702	244.159	256.032	194.209	177.827	235.616	92.1737	103.281	128.728	120.798	107.214	48.2332	175.377	197.563	125.071	150.432	141.216	113.052	109.959	139.604	156.991
Lchi00866	119.585	116.451	113.25	152.894	154.648	161.782	147.514	145.332	145.471	191.972	197.263	155.455	133.418	170.13	150.47	152.784	152.248	151.017	129.341	162.877	174.652
Lchi09157	49.4935	48.0708	56.6323	63.761	67.8925	48.2853	24.2908	39.9631	54.8805	49.0582	45.4761	35.5503	37.811	34.6346	53.9164	249.949	210.269	210.268	121.681	150.626	260.337
Lchi17026	287.571	331.031	372.344	152.269	254.547	238.39	149.536	157.212	251.162	206.183	178.522	152.465	252.727	265.695	132.638	534.286	469.329	444.471	407.111	575.521	906.193
Lchi33991	25.0829	68.2278	42.3348	411.575	594.656	533.648	324.49	303.026	306.134	62.0509	77.0307	55.1507	94.4598	69.754	49.5446	122.912	84.0011	81.0313	168.955	118.15	103.814
Lchi16994	162.171	168.575	144.643	333.41	147.829	233.203	150.687	149.908	145.879	226.097	122.811	188.664	100.523	152.439	234.069	35.8305	63.9714	44.381	62.1974	51.7572	63.7999
Lchi21603	511.815	406.261	410.731	861.786	1022.91	930.021	753.492	596.369	839.166	995.94	1105.08	861.286	790.909	914.434	630.022	559.516	601.468	791.35	505.964	618.124	754.619
Lchi02250	96.3901	92.424	101.517	166.094	200.548	117.744	122.534	151.724	159.449	225.785	217.175	176.492	184.356	200.509	168.833	180.296	205.143	172.713	111.073	130.766	231.413
Lchi25330	221.922	213.899	241.287	231.609	332.238	231.634	121.66	175.492	190.939	166.948	146.131	95.7363	283.115	266.923	224.182	154.015	206.851	160.58	177.327	108.08	184.353
Lchi03868	341.609	259.395	214.609	103.5	128.648	151.958	168.132	195.274	112.472	60.0821	126.385	100.822	99.4587	102.581	42.771	76.5953	76.3305	91.7246	118.753	134.118	93.8699
Lchi15255	146.781	146.395	128.841	205.551	300.474	203.521	310.139	313.794	324.037	439.822	539.557	321.136	544.743	553.581	255.224	282.492	332.139	410.961	186.495	205.566	315.108
Lchi16885	43.0568	33.2339	35.6826	27.2044	25.9681	27.7383	17.8673	25.8196	17.7631	20.3345	15.5338	18.4755	14.2419	16.5238	20.77	26.2747	25.2483	22.3515	38.7266	36.5346	28.3604
Lchi16609	251.94	238.044	221.267	115.346	78.5294	184.265	87.6121	65.2586	72.7074	85.4465	73.7583	112.857	51.4415	55.2459	66.2824	9.76923	9.92627	5.76517	18.6163	9.55979	10.593
Lchi25903	46.7453	57.7574	76.5728	29.3161	81.8127	40.8014	56.7451	92.4571	58.7732	36.9748	39.5561	12.723	39.6603	23.8359	16.9286	53.979	37.3264	53.3042	34.1831	44.2461	76.6929
Lchi00844	264.846	210.864	217.924	555.857	607.441	548.638	338.841	268.085	385.244	598.868	631.594	586.97	615.524	714.733	492.549	365.264	458.114	462.741	355.708	400.897	499.952
Lchi24270	510.536	456.042	401.665	432.335	388.648	644.319	337.603	328.658	364.82	223.866	188.03	130.866	276.85	267.159	164.14	96.985	95.3973	89.0195	93.8842	81.1339	167.961
Lchi08329	150.541	168.239	145.683	129.093	149.929	120.468	89.8043	104.061	111.621	105.11	92.3679	49.9432	146.845	153.816	93.3406	101.848	120.689	107.303	120.666	104.38	109.688
Lchi03904	242.432	211.281	218.485	217.248	250.085	230.639	193.486	186.418	216.031	195.134	187.523	159.812	204.273	222.844	139.391	153.344	163.612	162.132	120.458	143.406	134.095
Lchi15258	368.097	337.845	291.88	508.266	443.786	702.031	300.649	313.125	403.123	310.472	216.523	135.985	280.544	273.444	218.678	110.433	130.643	137.873	108.074	83.7498	219.648
Lchi27074	45.5742	53.5309	62.4592	715.432	705.34	540.372	316.054	364.496	411.243	295.89	224.846	213.321	210.33	250.261	247.887	242.039	276.515	279.777	166.576	173.578	216.463
Lchi12653	199.51	197.496	159.227	105.455	111.391	120.157	99.4771	104.241	105.268	16.458	22.7792	14.6162	25.939	30.7657	20.0535	76.5019	50.6311	64.2189	78.3193	40.076	35.4092
Lchi11637	171.663	182.246	174.02	172.853	236.733	185.166	182.835	223.424	235.98	223.706	266.794	218.927	244.145	216.225	173.144	308.644	323.781	359.566	168.623	239.674	181.764
Lchi10410	61.6615	55.0055	60.188	23.9217	20.8351	26.9964	31.4511	29.8759	26.5089	21.3056	21.7505	32.2484	23.8676	24.2409	31.4733	36.618	30.8655	34.4411	42.8217	43.7819	27.3036
Lchi05638	47.9597	49.4179	54.9418	38.8673	48.8965	39.5417	42	52.686	49.5535	49.9079	43.9483	49.3833	38.4041	43.9219	52.0538	64.6165	62.3004	67.7041	48.4963	54.298	58.1318
Lchi18966	212.611	239.743	217.853	403.069	467.614	329.297	320.235	405.666	410.889	363.984	373.864	308.498	539.674	480.954	443.613	734.889	771.469	685.074	378.709	318.63	475.514
Lchi20074	360.524	276.241	221.3	546.726	362.7	675.683	308.075	194.904	256.232	289.389	183.494	82.0524	337.387	362.156	208.51	18.9402	37.7491	37.7064	79.9735	58.7016	78.6987
Lchi06848	82.7728	92.6565	95.4009	170.78	143.943	132.045	118.233	127.627	165.128	190.482	134.235	181.602	141.086	214.517	312.342	144.185	178.436	124.918	100.719	114.697	165.644
Lchi22315	120.174	116.17	98.5822	75.8102	68.5477	73.1698	75.745	79.7918	71.5835	44.1081	58.555	55.8474	60.2042	78.9024	56.7229	72.8921	66.1263	78.2648	91.8708	115.215	84.0197
Lchi23392	113.609	116.139	110.491	194.703	151.4	161.317	119.254	120.084	119.81	216.843	182.39	153.901	125.435	161.972	117.438	96.8228	98.4622	94.0353	123.775	108.921	130.878
Lchi19709	6.49858	3.94546	18.9718	10.1477	32.5074	15.05	4.3152	4.08495	7.13068	16.3939	51.8217	12.4344	12.9413	13.1454	15.3306	778.338	693.045	651.896	138.162	129.425	175.433
Lchi11931	226.331	265.823	291.269	426.846	361.242	282.931	168.246	161.248	273.072	196.155	124.689	164.509	164.15	215.02	185.179	157.622	148.895	121.289	137.166	143.294	222.93
Lchi28029	119.142	103.614	114.553	282.039	259.231	224.916	112.799	75.2454	153.148	299.866	166.642	259.023	171.266	276.121	330.295	199.435	228.253	135.781	126.041	107.347	154.109
Lchi20921	275.662	110.572	203.545	197.524	153.985	278.717	136.174	134.345	122.292	175.544	157.654	369.299	161.92	257.15	209.167	47.4802	84.4316	29.1961	65.9936	25.043	27.5457
Lchi19309	78.6187	115.726	93.0035	34.9255	72.8866	40.6212	106.865	160.424	120.843	63.1264	125.261	59.1546	144.697	89.1945	47.5175	236.956	190.257	295.02	231.757	266.12	266.946
Lchi19289	63.1644	82.122	160.277	350.832	118.451	158.339	127.083	131.35	379.432	388.573	158.091	114.788	194.521	280.787	321.677	650.409	874.073	376.111	147.377	285.405	242.755
Lchi09205	84.5522	136.104	111.433	267.322	178.209	237.901	164.073	178.06	258.309	243.407	201.462	153.876	124.188	163.456	158.238	121.427	130.575	109.641	119.21	115.269	173.433
Lchi15292	254.92	213.262	208.453	209.791	222.834	264.187	226.964	179.525	175.595	136.407	190.166	161.606	170.25	181.269	117.588	162.652	133.958	187.17	193.626	243.888	155.917
Lchi04116	117.213	144.012	146.37	166.775	177.073	137.918	96.3418	118.474	200.343	169.549	123.89	171.781	127.255	191.607	148.271	96.4425	104.971	72.9483	66.4907	62.7865	90.6497
Lchi23790	83.5544	102.2	115.653	54.0038	95.663	57.2224	57.3172	83.1012	60.3148	40.134	46.8386	26.3748	55.5098	52.1737	33.1258	83.439	73.7671	80.424	76.1723	71.6352	80.718
Lchi15604	365.967	336.619	472.462	1988.43	1409.36	3485.38	339.858	257.79	466.431	253.928	247.802	118.099	182.119	105.587	77.8203	31.9591	10.5062	7.60243	79.8508	64.7947	21.0434
Lchi06107	263.817	212.224	218.925	292.532	330.549	326.782	241.597	300.894	259.672	295.081	458.218	254.046	292.996	368.255	253.088	315.678	318.677	401.953	414.39	462.644	597.709
Lchi06302	207.976	215.768	224.665	88.8277	131.886	76.8825	164.441	164.981	135.946	78.5347	93.2838	64.2226	60.4647	60.6262	61.4316	97.0854	69.0187	88.2291	80.2428	49.569	90.5827
Lchi08393	192.838	174.181	151.253	242.713	349.742	257.17	242.902	240.231	273.962	347.177	395.383	311.958	304.506	355.683	263.302	275.903	293.422	349.427	266.318	293.072	430.622
Lchi04337	2.67493	3.87605	6.83393	21.8905	24.1105	11.4956	6.39933	9.34996	8.98716	13.466	8.62524	5.08681	16.8024	11.2153	4.63048	549.161	369.217	433.117	42.898	79.6729	240.076
Lchi04341	801.868	669.354	592.316	478.952	487.342	961.853	528.066	373.324	373.247	270.192	256.783	131.426	482.762	478.622	211.24	106.897	103.759	115.169	160.558	137.589	120.146
Lchi33040	272.155	344.22	323.323	129.835	23.2601	70.2502	53.7042	36.0493	29.2714	57.8136	50.3935	54.3912	78.2217	56.1353	114.492	45.6342	32.6183	19.0741	185.921	88.3128	46.1287
Lchi13032	85.7635	271.093	235.302	180.831	146.335	52.8761	33.4228	68.0359	123.355	71.7928	59.2651	60.242	166.773	204.563	174.486	65.8399	47.9213	17.9105	83.6989	25.587	37.0408
Lchi13119	26.6864	31.162	30.391	16.1146	19.6725	15.1011	19.4641	29.9723	15.5777	12.9697	16.6408	13.4051	10.1561	7.84208	10.4615	50.3435	34.6198	50.9317	35.2873	38.7827	34.1357
Lchi16536	48.9101	64.3303	86.8074	28.7142	31.9034	25.1714	32.6752	48.3018	39.9741	29.1927	33.196	22.9613	47.5187	47.7175	37.7119	135.716	117.45	123.059	57.5547	52.9771	79.4517
Lchi10383	213.7	304.089	279.764	134.702	219.645	190.319	184.447	219.815	212.712	67.7808	109.853	29.1482	136.993	100.4	52.3555	68.8985	71.9744	84.3206	60.2139	56.9385	70.606
Lchi25375	88.0922	104.043	168.782	86.9611	174.961	50.4127	41.5106	100.363	88.2553	55.9769	89.7177	35.7429	120.759	57.5816	52.2721	153.802	110.739	186.628	119.917	115.096	137.779
Lchi06018	98.5405	91.3119	95.3196	49.1223	59.8332	42.6547	43.8158	50.163	45.4786	35.0585	33.2705	32.8309	48.8304	43.6053	39.6434	108.452	75.3732	89.5875	121.014	132.088	115.163
Lchi13533	150.269	72.1001	57.0972	132.507	27.2662	122.454	318.676	212.448	93.5866	155.232	114.198	130.425	27.0428	24.7404	59.9992	46.9337	34.4543	24.6511	110.644	54.5694	152.979
Lchi25344	118.617	125.96	123.687	31.6706	41.0892	50.0881	75.4952	86.4464	112.308	74.1503	116.759	60.4967	38.0092	25.4513	30.372	132.337	128.018	91.3309	116.441	104.16	103.144
Lchi26397	202.627	235.408	212.193	166.665	176.648	184.899	106.789	131.255	132.6	72.9716	60.326	37.5801	91.3548	111.368	69.6696	67.6445	67.395	63.3329	111.72	92.3262	102.904
Lchi14907	34.7898	52.2233	51.2776	23.0298	36.0522	20.5216	17.2985	39.6117	30.0401	43.7716	41.6875	19.5128	51.2425	55.6573	29.3819	53.8933	63.7873	72.3518	64.3233	87.0008	74.2857
Lchi03305	179.688	194.924	238.621	312.837	258.612	168.277	162.183	118.315	193.594	136.681	62.6146	78.3615	83.1018	122.93	93.4911	222.98	236.422	172.152	164.394	144.244	296.651
Lchi16389	122.575	149.389	144.849	216.321	345.782	277.21	154.944	176.557	238.126	356.174	362.031	300.315	238.447	267.596	198.994	216.432	279.292	315.344	203.403	244.626	342.31
Lchi06913	4.85015	4.14324	11.9927	13.1958	29.5626	7.94093	5.7914	19.0139	27.5996	39.0923	43.9598	6.06668	31.9175	36.7105	42.7345	316.939	290.025	303.646	99.5615	166.585	195.33
Lchi04494	85.436	96.969	92.9511	25.5969	31.2577	32.2436	50.0582	63.6239	46.5385	38.0819	44.1367	49.3692	30.6743	30.3578	30.4116	34.7714	27.2811	32.6518	44.4186	35.0215	37.4693
Lchi09877	194.14	234.308	220.505	18.656	42.4878	28.2033	129.233	141.308	95.5188	9.87446	28.4274	6.04318	14.789	11.3155	6.6868	41.7935	38.5045	40.8252	106.397	70.2587	50.4626
Lchi15879	158.89	132.722	116.607	103.978	123.106	94.862	178.817	379.01	461.771	1220.27	1253.86	946.938	383.31	329.883	243.703	138.705	150.33	161.208	56.4706	53.1579	87.7983
Lchi09849	41.4995	45.7469	50.4872	48.4954	36.3904	54.6241	75.6986	89.8769	52.1013	41.8778	47.1855	37.4259	30.9937	27.3358	25.0128	43.7199	38.2185	57.9524	53.2913	62.1494	42.9229
Lchi05159	70.5752	93.3191	118.223	223.787	99.2707	123.734	51.8086	59.3165	96.4958	40.0266	18.6407	21.7574	18.9891	29.9463	22.2928	251.177	156.009	121.142	13.7955	15.4937	36.7261
Lchi19216	329.615	109.91	93.7882	228.983	79.3447	146.275	254.551	121.721	86.1183	141.573	83.7745	119.452	85.0944	79.1531	213.023	6.83617	6.33504	3.91918	20.5443	3.76559	4.13496
Lchi01290	168.23	149.776	148.931	311.534	199.483	237.157	209.333	188.58	188.201	154.797	103.279	193.515	142.173	149.792	170.969	162.126	182.661	162.576	108.976	100.69	135.234
Lchi10336	108.505	110.21	110.546	63.7974	57.8656	57.9861	66.026	74.9049	60.2165	47.9674	53.5891	66.2448	50.3176	45.7135	52.8889	129.982	100.675	141.2	113.151	143.869	174.123
Lchi25977	112.563	105.594	104.456	37.9084	60.6475	57.0218	53.5999	85.9416	45.0441	41.2823	52.857	30.7513	38.7484	29.0153	27.4822	52.2383	48.0925	69.7578	66.8409	74.5935	56.6338
Lchi20427	86.9938	82.6006	78.0387	95.8138	77.6344	92.0026	101.176	97.2419	106.627	123.414	138.126	107.167	131.475	165.478	113.968	112.818	99.3928	107.166	100.506	133.817	97.6597
Lchi11110	37.1611	39.2012	39.3491	54.72	67.479	64.4532	79.0105	69.6377	100.561	128.907	96.6211	102.567	84.1518	105.199	140.244	64.912	73.3888	60.3817	61.2154	64.4077	66.0193
Lchi28066	169.384	196.339	169.368	57.8915	63.8959	49.4269	43.8873	75.855	46.231	18.0925	26.0942	6.79762	52.3338	38.2136	15.5265	15.2535	20.6021	19.4561	21.5639	21.9621	25.4941
Lchi07324	82.8692	101.08	112.379	67.3803	86.196	66.0158	63.2705	110.299	64.9548	45.2483	58.8046	25.6337	86.1235	73.0458	45.4161	102.937	98.4906	106.369	87.3106	81.8114	110.757
Lchi02639	146.85	142.428	154.191	74.4235	104.297	93.3781	121.67	116.806	104.542	88.9842	96.7767	85.6489	103.573	102.962	77.5113	148.608	139.34	133.845	202.032	197.103	168.078
Lchi20089	76.3501	58.1038	57.7582	64.1869	42.8327	74.7275	85.8957	80.3373	74.5199	56.1077	41.7923	55.6158	28.1386	31.6478	46.8303	12.0434	10.6811	16.1277	25.8178	18.9308	16.3176
Lchi13174	204.929	184.484	176.039	437.733	448.585	385.078	345.687	249.2	310.623	442.015	490.793	370.516	406.523	490.287	369.297	312.015	350.019	385.868	261.915	277.637	292.842
Lchi06296	166.078	183.948	194.423	73.7857	49.8273	57.8695	70.6878	53.6164	85.8597	75.2708	55.9968	82.4114	49.6906	66.3444	74.2969	125.524	122.929	85.0746	56.1848	52.104	75.862
Lchi18803	64.2491	79.1477	70.7869	108.491	91.0542	84.4655	102.935	116.323	135.186	110.645	85.8553	118.432	83.3164	97.307	111.948	60.4284	59.0763	57.4496	63.9808	65.4793	67.5576
Lchi24436	83.549	86.4175	95.6447	260.347	273.507	246.057	243.612	271.383	327.803	262.054	207.482	147.841	255.025	294.715	223.664	248.248	269.151	249.707	224.285	219.029	372.226
Lchi08892	276.026	300.581	271.461	199.628	206.378	339.555	228.918	202.265	217.307	185.424	170.343	90.24	350.928	297.057	188.428	84.3079	94.7159	101.105	124.212	109.599	126.225
Lchi13899	40.5008	48.2656	40.662	68.5206	66.2165	44.6674	74.2942	82.6578	123.84	161.596	122.78	108.004	98.4747	96.8702	129.6	329.315	242.461	203.338	126.098	120.439	179.256
Lchi26954	29.135	23.8402	21.7141	18.6114	16.8632	19.1109	28.1366	28.3283	36.9914	20.0439	16.1398	45.0338	16.3878	15.1082	29.5742	58.4258	44.7934	29.1482	333.455	316.876	413.585
Lchi00036	80.8426	83.8792	80.3413	39.4549	45.5553	97.1422	77.5963	120.863	84.2393	69.1074	47.9114	73.1869	41.7852	35.0579	41.5131	23.7802	27.8502	28.7761	35.2486	41.5637	29.1512
Lchi01712	80.4048	86.227	82.5585	130.082	103.774	97.1838	49.8564	43.0649	65.6942	57.9904	37.4437	36.7017	58.5465	67.4917	59.0466	30.5981	47.4101	36.833	41.8266	48.9845	70.8605
Lchi09956	122.524	141.992	149.002	99.7316	74.3939	74.7568	29.2725	41.0171	38.8296	15.1094	15.4139	15.8329	23.9684	23.5029	22.3444	60.0551	57.1299	58.8858	65.1818	42.8452	26.9172
Lchi23415	291.517	229.551	232.603	207.091	173.545	209.734	294.302	326.724	251.465	250.449	296.844	273.676	339.779	380.303	236.488	235.888	304.263	288.112	336.905	268.891	322.714
Lchi25757	1000.49	131.15	27.5463	58.4808	36.2127	0.572552	66.4742	53.3588	10.2257	2.2759	14.1208	13.2208	3.15092	1.39157	1.52594	6.90569	0.736311	3.15115	27.6634	0.809971	0.682958
Lchi07322	100.187	110.727	107.406	44.9242	54.5774	60.5806	71.5961	54.7847	59.7637	38.4149	59.9487	55.9461	40.5153	48.0092	43.0938	69.728	77.1605	66.0459	69.1924	56.67	54.4565
Lchi19821	75.4911	57.6411	62.9397	171.371	128.802	73.8445	59.5089	75.0375	78.9457	101.087	87.4307	81.7391	80.267	90.8952	124.499	145.539	161.973	184.123	110.697	110.115	164.384
Lchi13522	657.905	724.837	649.967	269.332	383.341	460.246	366.38	595.387	458.979	211.879	252.007	142.634	423.956	323.582	182.475	424.461	353.17	369.828	323.869	234.2	338.485
Lchi04399	25.0914	42.8628	74.9125	15.2197	23.4007	11.5894	4.57854	9.70171	12.0253	6.77536	6.04014	3.52885	17.879	19.4871	16.9904	82.8572	106.539	90.1154	22.6665	25.0079	32.7161
Lchi06093	530.058	485.901	494.068	1118.21	884.436	1097.39	886.742	610.019	944.151	1059.44	663.324	995.507	895.823	902.099	1031.6	636.612	668.266	531.494	473.26	521.839	569.229
Lchi22902	246.346	251.082	242.901	142.138	328.615	238.05	271.107	287.492	325.025	242.71	253.027	142.952	280.726	243.493	126.97	283.809	259.722	317.781	201.291	199.568	261.927
Lchi07468	106.181	126.71	125.032	81.0871	130.821	91.2157	59.4882	100.508	88.3397	51.418	50.8081	56.674	70.7975	55.4871	53.8109	514.169	303.123	382.442	155.108	198.157	203.441
Lchi18864	95.8342	97.5361	92.3292	126.208	127.314	97.3321	169.848	217.045	183.604	115.539	135.22	188.196	210.677	156.976	184.263	668.51	452.166	464.352	290.366	255.602	289.625
Lchi23923	152.312	149.739	132.173	89.2983	79.0721	101.067	67.2706	60.9109	66.3833	58.9914	68.196	51.2632	55.4653	55.0008	70.2389	92.2865	81.4402	72.4925	79.3513	84.9457	111.568
Lchi11743	35.9456	38.0758	40.8366	64.0416	41.2618	45.2107	39.3136	51.1414	49.2359	62.3135	60.9491	53.021	39.2233	44.3637	46.0142	44.317	49.1129	50.7691	46.6048	46.9708	40.7273
Lchi27771	42.3616	50.4203	52.3025	33.0815	45.184	38.0442	53.2941	78.198	48.2009	32.476	46.9042	37.3675	28.7871	24.8722	25.5731	41.4313	35.209	51.4741	40.7692	44.3803	27.5132
Lchi10390	31.3236	28.679	30.6827	60.0062	51.7265	48.5999	31.3225	36.9104	39.5451	48.1858	51.9548	54.3528	32.7661	37.8515	49.2817	41.9523	43.7876	43.5513	30.4592	28.1457	28.0879
Lchi11719	99.241	93.6169	100.011	210.064	147.994	188.435	328.952	206.917	253.993	189.793	145.115	175.885	139.603	142.074	109.226	117.736	121.022	111.381	109.026	139.303	124.182
Lchi02372	168.96	173.004	157.633	171.269	174.151	199.94	150.975	175.074	177.26	110.707	89.1158	70.3468	136.002	132.757	78.8931	105.805	85.5682	101.363	65.637	65.8603	72.1639
Lchi23390	56.4698	41.6257	38.8508	31.962	25.1996	38.6754	40.6733	46.8248	22.9847	16.3886	26.3651	25.1329	15.6021	15.517	17.2959	21.6809	17.9922	23.5071	26.2821	19.257	16.9873
Lchi05735	248.785	237.578	212.971	355.925	356.426	377.614	361.061	328.354	427.937	231.171	228.179	158.853	329.194	244.311	192.161	198.09	151.422	197.663	82.2002	78.0311	131.838
Lchi09761	323.752	246.253	230.25	308.771	275.223	447.227	415.623	351.846	429.924	278.969	365.12	172.221	443.106	339.91	195.186	215.716	182.13	194.933	194.517	141.483	226.285
Lchi25171	165.227	142.6	126.294	117.405	95.5291	109.155	89.1872	96.4658	92.8132	63.4255	60.0943	48.4108	100.644	95.2598	80.6812	110.418	75.6921	71.9708	86.6096	54.9385	45.5892
Lchi15297	232.806	289.458	319.687	232.797	174.965	91.1452	61.196	98.9915	205.211	132.923	103.48	99.9834	146.92	140.072	177.454	255.656	231.275	139.845	134.727	152.428	142.129
Lchi05969	246.536	216.887	225.926	619.97	543.423	606.913	341.041	319.777	503.484	482.737	260.034	234.12	603.176	733.64	472.284	400.019	376.822	341.71	186.169	186.526	355.576
Lchi00107	43.5771	38.7605	61.4895	616.202	265.734	375.524	93.4759	97.7565	110.675	83.7662	91.5603	17.0116	88.8492	136.485	136.359	201.214	240.404	190.588	48.887	67.6056	127.412
Lchi31097	42.1437	48.3311	50.1305	68.7149	60.0096	55.3795	60.4359	59.222	40.386	57.3758	63.7729	36.6778	65.8418	67.2272	78.4645	65.9546	64.6483	65.349	42.963	43.0751	33.0023
Lchi31509	239.816	270.758	267.892	212.862	271.595	207.493	257.007	287.17	188.301	135.608	178.078	76.4348	207.015	130.147	97.6129	150.07	153.079	176.951	111.852	106.967	127.674
Lchi28265	373.738	323.287	325.095	311.08	330.578	335.326	283.699	228.944	255.027	212.633	180.31	234.361	258.482	303.239	221.167	185.929	206.326	177.063	222.33	242.725	180.426
Lchi16648	172.467	180.619	193.481	346.003	361.154	291.028	183.407	208.045	295.315	196.676	192.202	204.979	238.119	288.677	257.464	195.544	177.819	122.478	131.342	101.383	136.435
Lchi21758	85.0737	106.69	98.2374	121.194	137.13	110.22	108.476	147.557	159.862	172.261	136.674	129.934	166.411	141.507	127.646	138.074	165.242	171.353	126.393	135.751	160.277
Lchi00780	62.4626	78.0611	86.7321	89.4449	44.3784	76.1794	55.3333	56.722	134.87	126.276	112.318	153.314	95.344	256.142	272.594	52.9392	44.1383	29.2664	87.3642	54.5883	18.5522
Lchi31331	361.312	288.959	264.736	54.6917	57.2331	130.674	193.239	80.612	54.6655	70.3546	21.1504	23.1794	74.2345	45.1955	15.1304	73.1537	32.4612	29.3236	152.742	153.021	86.9983
Lchi07096	134.455	81.1007	61.3103	75.4868	61.0198	118.705	99.2119	132.504	47.7918	42.735	42.7349	31.3526	99.4036	65.22	51.1548	47.938	26.1217	15.9436	35.9879	17.2326	12.6702
Lchi21036	56.7988	43.8718	35.0011	132.214	110.262	110.269	109.712	69.2596	163.213	151.539	119.576	168.055	163.63	185.889	195.213	99.4393	126.629	94.285	75.3139	102.294	138.737
Lchi07378	281.317	260.475	227.315	460.007	453.967	517.763	290.309	232.885	337.709	327.574	241.352	239.14	443.551	475.997	413.917	342.486	299.453	273.356	169.521	157.386	302.465
Lchi00809	127.613	135.602	129.676	91.1583	95.3449	103.441	66.6763	72.9819	93.0615	102.24	78.5115	133.486	106.737	139.853	125.303	80.348	95.7204	81.2615	96.2883	114.334	112.005
Lchi10893	443.306	373.508	396.196	931.577	1118.64	838.256	509.903	399.099	781.716	820.59	586.564	1094.77	995.496	991.638	890.632	1044.61	1040.64	781.11	538.277	596.409	781.842
Lchi00968	116.409	171.868	148.072	42.2274	83.4231	71.6963	78.0423	122.033	107.403	95.8071	124.105	87.2562	126.331	61.1546	86.1986	171.308	140.55	187.1	135.936	133.674	123.1
Lchi12406	38.4198	42.1355	46.7112	122.406	110.237	97.7805	97.7124	120.629	120.263	102.023	128.657	74.885	97.3783	100.136	83.9015	154.401	155.577	187.693	73.3001	86.6915	135.687
Lchi28809	279.494	247.931	233.446	216.692	331.08	334.918	190.463	148.937	174.708	193.757	194.195	186.263	202.579	219.982	168.391	200.585	149.167	146.133	156.902	180.264	174.53
Lchi00192	226.839	262.196	324.803	476.947	587.529	324.668	93.9566	133.882	218.917	245.695	199.936	296.946	235.343	228.844	175.384	539.667	571.792	356.273	142.527	176.488	306.245
Lchi05734	87.467	89.9121	96.2211	28.2084	40.5203	29.7263	51.3589	69.7297	33.6938	29.2955	43.4472	21.827	38.6066	33.5393	27.424	55.425	38.1269	54.3504	59.9594	59.1668	42.5953
Lchi14208	577.586	673.081	565.944	114.92	219.47	240.656	349.493	523.942	273.643	102.171	122.344	36.5008	68.1047	53.3232	26.5233	91.7568	117.346	125.69	232.441	220.543	253.452
Lchi15785	114.125	82.6006	58.4614	95.734	95.9265	100.637	120.7	164.133	90.2502	92.8061	155.418	70.6053	129.583	119.512	80.8823	36.0049	59.5093	89.6939	108.427	104.664	148.872
Lchi02688	89.9619	91.8081	94.5074	118.945	156.703	99.6202	117.184	157.995	142.778	133.235	154.965	142.616	158.125	141.403	117.282	186.531	198.94	211.891	117.861	130.336	139.164
Lchi10945	222.141	230.589	230.555	827.079	622.866	516.005	388.647	381.696	566.384	982.275	701.046	793.72	922.985	1312.88	1079.11	687.922	919.655	667.373	364.435	443.543	426.243
Lchi01018	57.2587	76.9485	56.0916	46.5625	66.6943	38.4148	58.1277	186.555	120.985	139.929	150.527	100.575	121.619	134.346	92.8052	48.0009	50.8054	48.1599	39.5543	55.2217	38.458
Lchi15222	382.268	292.722	276.549	399.29	419.923	500.971	417.846	305.843	329.837	463.314	516.285	548.942	605.651	557.043	472.855	281.056	263.293	255.841	210.774	241.827	255.1
Lchi24087	119.83	80.8734	80.57	85.9195	122.881	127.984	120.326	107.002	113.486	147.615	193.071	126.262	119.376	171.906	103.666	104.188	105.355	138.026	135.521	118.277	164.235
Lchi21431	91.4473	81.4703	83.9815	153.831	165.45	99.543	68.0604	86.0213	80.8975	74.8247	53.5854	95.2207	74.774	70.4387	81.8848	434.51	275.001	270.191	314.108	406.664	417.491
Lchi02653	378.539	516.458	612.44	364.932	288.556	417.963	107.49	133.666	211.871	356.79	165.408	371.558	317.342	350.676	491.41	121.278	171.192	84.2217	265.593	219.971	161.715
Lchi05610	86.3491	99.5636	99.7322	974.464	478.804	561.437	277.695	168.288	425.524	582.971	287.584	418.359	333.411	580.892	699.099	187.051	312.71	202.404	162.806	186.891	251.465
Lchi12503	213.53	162.515	161.029	200.204	170.093	238.04	154.108	103.692	119.312	141.889	89.8242	139.976	156.183	149.438	195.152	154.757	161.057	108.934	131.783	115.138	119.83
Lchi26126	311.536	335.876	341.212	435.582	339.64	411.861	147.362	131.309	164.38	59.3827	34.7986	27.3832	104.933	94.5602	76.8667	52.6583	63.0829	47.9379	68.6035	51.7919	60.5881
Lchi24018	357.433	142.244	160.385	201.867	111.153	133.756	124.278	101.351	163.769	55.4288	85.7242	68.7736	45.1244	24.6904	39.6398	23.7302	17.6679	25.0185	105.642	9.47995	7.38598
Lchi06912	40.7656	37.3286	37.6551	41.4281	29.3521	47.7748	88.0022	70.3094	109.549	123.928	118.245	135.468	69.2121	80.7596	112.662	78.8974	71.2048	78.321	71.0543	71.4944	56.786
Lchi28235	392.345	310.102	294.716	458.079	591.711	599.234	442.424	255.075	434.207	541.344	581.496	480.951	644.819	804.897	540.353	373.229	446.073	385.181	292.173	316.273	313.664
Lchi01065	424.655	389.308	311.072	579.974	450.346	815.042	446.554	296.838	361.495	355.702	242.695	123.022	425.748	609.347	357.548	131.791	135.667	158.435	128.355	121.234	122.885
Lchi09701	125.828	132.853	126.602	332.862	151.976	341.132	155.031	144.661	127.42	96.0354	73.2152	46.185	90.7473	76.0962	46.6668	56.5479	62.7539	58.3129	26.3936	24.4122	30.3627
Lchi11712	31.8462	37.7225	38.2397	9.23111	10.794	8.4656	19.931	32.9299	13.1978	12.067	16.7695	11.0456	10.2051	8.75088	8.15062	15.5022	14.1126	19.9546	19.5633	23.4291	15.0776
Lchi20962	105.03	187.41	118.252	18.4834	36.7472	23.6873	40.9565	41.271	24.896	36.6904	27.8025	36.6419	48.9567	63.2486	80.4543	141.229	109.772	134.222	163.117	196.957	98.927
Lchi24726	37.193	37.8664	52.4804	5.48231	6.65974	4.09784	3.91398	8.0355	5.16436	6.3475	4.43547	11.6902	6.68445	8.43888	10.7905	27.4528	16.8104	19.9014	51.7572	69.3676	39.2756
Lchi12828	72.1659	52.3247	40.3736	53.072	64.1646	45.3589	108.3	89.3822	63.9331	50.7148	87.7034	30.5816	65.5969	74.8817	32.1646	37.4482	39.5153	59.2281	49.5348	44.3013	48.2099
Lchi05233	130.278	137.926	162.12	47.3373	82.9395	52.6111	53.9428	67.7694	52.6536	48.67	46.5589	44.8821	42.9788	40.337	37.7701	109.9	106.18	99.7888	106.396	97.8592	102.936
Lchi04641	11.2674	15.5471	15.9471	6.89818	7.02557	5.12754	81.0739	67.7127	83.7023	191.887	158.191	140.481	101.902	125.815	123.668	75.7294	79.736	75.9143	17.1105	26.0428	22.3775
Lchi25192	88.0847	81.5505	79.0523	121.61	93.9083	101.005	120.787	111.402	135.076	124.235	108.779	136.851	149.083	147.047	165.424	148.143	147.927	118.027	102.268	97.4143	128.297
Lchi19687	55.9411	61.3602	64.5976	12.6548	19.9477	7.51963	24.7407	40.6789	24.2267	25.7839	47.9501	18.1121	36.9709	18.1171	11.6886	17.4298	13.0106	18.9802	14.6106	16.1447	12.1444
Lchi26950	113.013	109.99	135.287	43.7789	34.1933	29.2171	41.1734	40.6732	67.6478	96.6974	114.953	125.733	98.271	138.248	151.397	82.2426	99.6671	70.0806	105.668	70.5086	116.462
Lchi04818	72.8582	48.2108	43.6446	30.9056	33.1972	42.0455	38.1756	66.5016	19.0458	17.0159	26.6099	26.5317	16.5135	13.887	17.604	20.1018	13.6961	23.215	29.9585	27.7293	20.4742
Lchi20075	105.009	110.65	101.994	51.3877	61.2989	80.3795	85.9847	116.051	67.792	65.8776	75.948	34.8015	80.2783	69.0405	45.9397	33.032	35.2188	50.8019	59.0234	58.0258	53.7825
Lchi01157	97.3939	96.6542	93.827	72.1794	80.2582	69.8412	82.8517	105.375	80.9272	62.4696	63.7599	53.2298	73.8346	63.2264	56.1448	54.5557	46.9691	65.8289	53.1002	51.2447	64.3388
Lchi28425	40.842	43.2706	42.509	59.8881	76.1521	49.4848	78.9944	90.7805	83.9915	90.8926	134.15	68.1647	132.712	126.724	118.581	152.058	166.407	199.415	125.37	132.64	153.931
Lchi34042	50.5032	39.7942	52.2845	270.097	189.773	278.552	21.6102	17.8763	22.3379	16.5655	14.9389	17.3688	17.7309	21.4895	23.2493	32.5726	21.8744	17.5125	18.6939	9.54506	25.6418
Lchi15497	264.061	250.302	247.403	477.639	521.986	518.552	434.231	390.868	558.866	623.586	409.691	713.149	464.745	619.084	400.995	289.383	260.676	225.308	256.188	301.758	361.551
Lchi33753	133.582	137.227	103.378	19.5644	32.3746	69.5878	32.9489	21.0304	12.1235	14.107	11.102	1.55215	26.3959	18.8108	6.67257	12.5036	10.3886	13.0496	19.5138	11.309	6.27449
Lchi02097	296.738	321.282	306.834	325.058	319.708	479.626	260.44	220.018	308.845	127.197	90.2301	32.7755	119.116	108.734	34.8047	76.8179	68.7345	50.0034	37.5662	24.2314	31.5495
Lchi23679	938.67	342.232	198.927	449.056	217.422	692.011	240.051	74.8057	48.6094	58.3988	115.431	235.004	30.5448	27.343	88.1793	46.159	18.0246	19.5045	633.658	147.502	311.768
Lchi00847	104.429	97.1084	109.3	85.6071	93.6916	82.3483	120.764	99.9731	158.847	264.359	177.558	176.795	103.685	163.285	183.312	64.2744	72.047	58.5961	93.3808	92.4015	92.812
Lchi07173	99.0443	125.856	110.492	63.4278	74.0487	68.5879	47.3773	68.8298	73.8634	55.7496	44.0169	58.3743	33.5907	25.0132	39.7337	34.3362	40.62	37.938	62.5422	64.7223	53.1885
Lchi21626	628.695	781.209	509.568	299.693	13.1674	255.349	47.1495	52.3003	33.2015	36.4985	15.1313	61.7403	44.4891	22.1502	102.196	0.806072	0.186899	0	7.58444	0.227238	0.433391
Lchi09688	30.9412	32.0662	31.8758	28.4229	31.7239	23.3046	29.2409	41.0385	30.7495	25.7285	30.221	19.9068	17.3972	18.8803	18.5994	28.3724	25.4529	36.0263	31.4501	31.9335	23.7665
Lchi00905	121.476	146.133	146.892	47.9405	46.0171	57.3195	30.4532	43.2103	44.3725	36.4087	30.8927	33.2732	36.3185	49.8372	32.8188	53.1117	49.3509	44.9991	54.6879	52.7697	61.8832
Lchi13809	114.684	121.744	121.117	128.249	149.13	150.083	100.676	128.207	120.741	89.1381	101.106	73.0533	121.154	157.71	112.832	84.4821	89.5328	94.5564	96.6342	111.417	119.48
Lchi09103	315.818	271.442	226.064	286.383	205.587	445.562	240.555	169.818	186.043	180.171	129.053	131.489	173.608	182.978	165.957	28.4478	33.7904	38.2273	45.8465	27.5555	50.5853
Lchi19056	60.5945	64.3058	62.9287	107.914	97.3603	71.9497	59.9195	83.051	81.7277	61.8159	53.0251	56.6843	40.5156	40.6782	42.3511	197.413	135.995	153.824	131.855	155.553	244.12
Lchi13123	69.8259	108.906	119.1	39.6763	45.1513	24.9776	32.6815	48.033	51.4781	24.1157	32.0324	15.7028	28.6537	35.4416	32.1767	86.0061	112.932	71.9035	78.4036	77.5014	96.2238
Lchi27393	29.7605	29.5741	34.7289	15.0752	21.5374	14.9399	34.3574	58.2614	25.0375	21.9592	34.2938	17.0092	14.9769	11.7706	13.5263	23.5996	23.0082	38.8769	36.3413	36.6602	24.8979
Lchi26352	193.657	166.313	112.946	92.8282	83.7563	132.421	107.225	125.304	117.816	102.449	93.9003	55.7359	103.438	97.3553	77.7523	25.4646	35.3341	36.1799	33.8551	28.1041	40.2898
Lchi03350	258.122	143.705	108.71	88.1648	109.864	133.568	92.3526	85.6	57.9318	60.3988	71.3797	157.987	62.9192	56.8998	45.2527	41.3501	35.656	43.9774	73.0479	70.1751	64.5418
Lchi19266	354.958	320.624	301.259	134.439	236.015	227.785	206.65	224.159	175.414	183.49	277.671	178.747	261.987	260.404	135.175	153.739	163.579	186.904	238.642	265.85	244.398
Lchi22978	144.074	149.309	141.907	24.3452	26.6048	20.894	44.844	46.1521	36.5038	22.5024	40.5535	28.4274	33.3857	34.4904	32.0605	26.7446	28.4159	25.582	38.7075	25.5494	27.2318
Lchi18036	408.545	187.37	106.282	95.4874	61.4456	170.37	56.7095	36.3713	7.77275	15.6659	18.7372	18.4927	16.1361	2.87555	34.8012	7.49954	2.49491	19.0971	34.7806	0.229803	4.62826
Lchi11214	113.778	129.488	122.126	76.4299	51.2459	67.0247	72.7401	77.041	100.088	100.557	69.5135	65.6625	68.1491	92.72	107.484	22.8197	28.3391	22.6332	22.5372	26.0017	31.7972
Lchi29495	223.457	219.166	205.756	359.068	212.092	215.569	171.926	110.657	203.311	123.624	85.9336	113.637	112.34	171.384	175.126	68.9048	76.4136	49.1547	57.8371	61.671	90.9202
Lchi04421	163.657	128.391	116.566	25.1496	44.4677	31.1093	56.1056	67.1796	49.8765	39.9011	65.2132	30.9462	37.3358	38.4324	50.627	14.3606	17.7528	19.8352	45.7069	26.0735	22.3775
Lchi26685	168.363	172.688	186.298	282.112	310.729	224.691	160.871	158.019	257.571	261.508	151.631	174.144	248.685	311.216	207.004	199.716	267.154	159.134	88.4118	107.617	173.086
Lchi00117	230.819	189.204	167.478	615.055	361.125	450.847	320.193	210.957	406.31	370.225	247.38	706.563	375.652	551.314	668.584	305.228	314.762	223.186	226.779	227.689	311.818
Lchi09880	20.9928	17.8973	21.5477	2303.93	2170.45	2965.52	385.097	343.267	294.27	98.5436	131.335	80.5865	155.58	175.538	122.515	43.0886	68.1427	66.3146	97.0223	81.0852	82.4339
Lchi14219	100.146	51.6055	57.5072	41.1448	34.7531	43.1195	48.7609	57.5776	37.1049	28.7557	18.4045	19.6276	17.6412	17.7693	31.2609	26.0599	31.9437	20.5136	32.7822	30.6702	39.8995
Lchi20532	65.6616	92.9473	93.756	117.199	158.964	140.833	184.171	199.403	189.936	162.154	148.1	78.5743	254.827	269.792	158.95	497.171	447.648	433.89	218.791	208.836	220.061
Lchi08473	40.5838	55.9021	44.5977	23.7874	53.9237	32.9107	70.906	140.892	92.2426	59.808	79.6251	29.0283	46.1172	32.9911	28.313	114.054	116.947	109.565	185.996	187.947	161.091
Lchi06729	33.7306	33.5856	46.2626	11.9178	15.6139	8.58829	21.2404	22.3532	24.001	20.2423	34.2646	13.1409	18.2936	15.416	20.0059	84.3616	66.4455	86.1911	48.4212	52.9945	46.7033
Lchi01280	76.9737	86.4796	85.7991	118.601	91.2559	92.8471	94.2807	76.2123	137.824	147.824	120.769	170.418	96.9387	143.794	184.974	125.494	144.664	96.9857	84.233	84.0552	89.9391
Lchi11938	180.026	191.127	194.604	447.742	284.777	398.573	184.956	159.1	233.274	134.756	77.0139	88.7742	157.883	150.429	184.662	73.7347	79.8371	39.679	93.5822	58.568	65.9737
Lchi01651	57.0101	74.0935	67.5962	19.6286	16.5443	21.3941	7.37822	12.0704	15.0877	20.963	11.8626	21.7246	27.093	50.5451	41.8168	41.865	26.3072	27.4701	38.3759	45.9232	12.9669
Lchi14073	79.6096	60.4781	69.1616	214.493	137.784	136.192	205.565	192.5	164.305	154.738	145.904	140.742	119.489	122.355	123.603	153.513	122.709	141.005	158.398	155.446	147.014
Lchi25137	50.7268	50.3834	42.6013	34.6446	40.6143	34.3434	43.382	48.1349	42.2814	53.2378	41.6136	36.3398	40.5223	41.4852	52.7138	29.682	35.2793	37.848	32.3107	31.8214	37.8102
Lchi11479	47.6544	51.9782	37.2959	18.7184	30.821	69.4656	31.4435	20.4428	23.8745	26.9125	26.7165	17.0693	16.7042	14.9027	13.6525	134.721	77.3418	57.2019	158.971	101.281	232.988
Lchi30406	110.543	154.661	130.549	80.5854	97.2071	71.2828	144.642	172.223	148.972	128.347	131.584	92.3919	140.968	170.902	97.7186	77.689	72.2439	75.6813	59.5184	69.0607	73.3204
Lchi26749	19.4975	20.8759	19.552	58.6653	51.5886	47.474	37.3077	44.7535	59.2221	65.178	56.7693	76.1555	36.7339	40.2326	60.2403	60.5371	60.8074	45.8112	35.6439	32.8916	45.1608
Lchi29835	138.129	133.548	217.519	33.8173	64.6068	41.7529	68.848	60.5224	80.5437	112.325	69.308	87.2713	114.153	119.454	86.7113	443.476	464.06	284.129	377.288	436.62	466.327
Lchi27341	224.739	211.726	182.416	272.969	252.456	250.253	205.724	258.49	240.219	109.201	132.716	70.6604	236.924	156.335	87.0296	146.306	142.202	148.14	87.1847	69.1193	107.443
Lchi02079	65.7187	92.5988	89.3602	1177.47	895.42	738.621	224.535	150.22	260.338	179.482	100.387	74.8751	281.453	418.377	478.414	145.871	213.785	172.091	145.021	154.296	131.507
Lchi11058	77.6261	79.4967	79.8422	678.12	224.414	396.744	357.655	260.089	187.395	153.616	146.246	132.435	92.4182	75.5633	66.8031	244.248	206.551	262.659	112.386	126.461	105.839
Lchi22216	98.4934	95.2578	142.658	45.48	52.0869	70.5756	57.5405	56.6149	59.2244	66.327	61.3871	25.528	68.7827	81.2804	64.6106	55.5345	62.3257	52.2366	38.3455	34.6454	32.0151
Lchi23133	181.408	147.381	138.482	132.049	145.885	162.771	202.853	182.459	150.276	199.644	246.877	168.929	142.926	168.218	115.461	102.238	96.1252	122.735	148.055	163.97	119.532
Lchi24913	128.539	135.974	125.828	126.472	114.735	121.239	83.1505	108.874	92.3795	71.9855	79.3844	82.7385	78.9748	80.2807	66.0746	79.9064	76.4303	79.5191	102.646	111.431	90.9852
Lchi09812	681.461	241.137	168.351	248.503	215.471	565.431	360.559	233.356	170.366	207.621	221.361	378.586	157.528	99.7691	155.808	81.7776	75.1195	79.0652	181.284	110.085	159.675
Lchi15477	284.155	285.139	219.887	221.411	207.151	467.127	279.594	282.346	246.162	228.719	220.3	98.494	222.832	206.017	148.055	134.383	124.063	153.026	139.298	122.572	136.712
Lchi05670	57.1822	59.4636	63.3257	6.36906	12.5044	11.319	21.0094	45.3172	15.979	12.9225	28.6464	11.7162	10.0978	8.73097	6.5547	19.9753	17.9659	27.5073	31.8028	34.2469	14.0715
Lchi03617	47.7143	55.5068	54.773	17.5543	26.7586	27.5449	22.3834	42.8639	15.1229	8.77767	11.9503	6.84695	12.3323	10.611	7.77691	26.6991	25.07	29.8034	32.8229	38.1221	22.4497
Lchi10694	47.9783	57.813	68.1372	90.2203	87.7931	56.4373	61.8904	96.7995	153.873	134.789	85.7662	94.985	85.7702	77.3236	89.4271	224.326	194.057	147.686	64.9927	67.3963	82.2112
Lchi01391	229.799	218.504	264.795	337.482	298.662	298.354	141.883	112.736	211.609	183.084	129.286	243.743	163.181	196.913	218.805	277.592	260.491	199.104	188.506	216.75	342.491
Lchi01740	38.0799	44.1615	44.658	83.7273	91.43	50.9682	25.4289	95.1431	78.2325	37.4542	28.0079	18.2417	26.0878	17.6668	23.1462	69.5879	78.5877	68.513	46.3091	58.05	73.5378
Lchi11000	228.298	290.672	263.04	784.504	606.112	533.198	286.605	256.264	415.617	441.116	255.743	543.7	383.326	564.026	456.365	281.225	336.086	234.506	184.948	212.146	332.479
Lchi05467	61.049	68.5067	64.9112	383.238	400.017	191.495	176.823	222.188	243.99	113.348	116.37	60.646	63.4122	81.949	87.3363	129.499	81.2282	178.83	92.0403	72.5563	189.169
Lchi00393	27.1792	35.7103	51.119	210.95	129.015	266.539	72.3604	38.5916	52.0708	39.3956	24.3994	23.3993	42.0424	41.3111	28.4125	73.5439	94.9266	68.3851	44.8371	55.5654	59.5783
Lchi00997	144.319	136.149	122.725	182.183	108.715	150.495	57.9537	47.0351	62.4153	47.7231	41.4604	64.0527	99.9147	131.702	90.2715	41.877	49.0154	32.7961	45.8709	40.9959	43.8788
Lchi11370	41.5664	45.8881	46.7265	49.5389	57.0114	49.1167	40.8481	48.9754	45.4113	43.1358	37.1702	38.3565	36.5306	40.8768	45.6507	42.4672	44.7203	48.0495	49.2678	60.3768	45.6677
Lchi09032	91.505	117.228	134.623	103.211	110.476	77.2335	85.5645	94.1459	98.1536	109.977	66.3243	81.6782	98.6971	139.591	130.988	151.32	126.257	100.846	136.943	106.52	111.796
Lchi07500	202.304	177.624	195.456	362.102	330.254	308.182	194.817	163.559	259.473	157.194	130.197	156.7	234.758	313.93	174.396	316.548	237.72	152.825	112.545	104.212	156.76
Lchi00653	30.9973	34.64	38.6871	16.9659	33.4508	20.6243	43.4179	70.7942	34.2944	32.1619	66.025	33.4237	41.7242	31.7396	27.8405	80.0734	48.7607	96.9634	62.1717	76.9813	51.4263
Lchi12859	59.4982	57.6965	78.0201	32.5214	46.3546	32.7817	21.8456	26.9861	31.9431	34.1075	40.613	66.8224	30.9327	30.7944	38.5599	77.8839	56.3011	56.4045	83.4078	45.2155	57.5296
Lchi05205	68.8514	63.7299	60.5004	100.872	49.4296	60.4043	36.773	33.4668	51.57	33.7299	19.0087	37.1804	36.6575	50.4734	76.1501	38.0317	41.1545	30.867	46.4409	28.8179	30.3916
Lchi28597	207.436	202.668	196.253	345.598	259.197	290.805	172.934	146.14	222.651	214.121	147.538	148.013	157.594	206.249	264.554	62.6802	78.3698	64.5795	103.793	83.9116	100.251
Lchi23496	108.033	125.3	101.442	64.5864	65.37	65.4732	44.7399	61.3156	47.2102	30.4011	33.4147	19.9181	28.5345	24.9749	23.3154	38.2891	35.3967	48.3562	47.1537	36.9106	42.2732
Lchi31749	235.694	223.854	186.571	54.9939	42.2762	107.436	59.9066	76.8544	54.0778	31.5748	35.8566	30.7559	31.751	32.1646	25.2599	48.2795	20.8396	30.9216	102.008	47.1218	29.1943
Lchi28733	135.583	137.038	134.184	184.818	136.625	119.677	76.8617	81.0178	125.756	144.249	104.392	105.316	94.4067	110.801	104.173	131.146	99.674	98.5417	84.6613	97.3015	131.363
Lchi01773	207.936	312.962	239.044	412.912	321.033	361.042	298.036	281.464	339.082	378.499	237.138	249.932	249.766	310.859	251.21	183.525	218.463	166.806	178.417	210.806	227.542
Lchi16235	90.5139	83.2619	94.2167	59.9078	69.6315	59.3343	45.8529	59.0817	49.2746	89.1054	86.0741	68.198	103.673	80.1826	90.2614	121.957	107.503	91.3158	97.0421	77.1382	89.6151
Lchi01446	110.605	140.321	180.458	174.058	338.91	154.317	138.782	215.552	249.763	119.077	122.246	69.6679	201.884	155.525	70.2979	116.835	124.653	142.906	59.8296	52.2611	135.882
Lchi07189	22.0309	22.5841	23.7131	182.172	183.93	249.763	205.268	241.009	171.021	166.719	196.876	111.584	151.395	191.084	132.765	63.0509	97.5664	131.303	123.588	160.429	131.475
Lchi11642	670.361	190.077	145.154	211.361	66.8011	163.27	214.038	100.897	82.3968	70.8746	108.523	394.534	78.1953	101.497	150.726	49.8761	18.5212	13.1229	206.09	50.7496	16.3412
Lchi19324	26.3308	31.0994	26.2292	189.96	182.932	147.57	90.8142	62.4398	75.7925	81.8226	93.2796	30.9609	68.2825	70.0592	62.3205	87.9867	83.106	83.0386	87.9004	59.054	166.759
Lchi23745	158.375	160.726	153.255	14.7305	41.6169	51.6847	37.3168	52.7151	22.8996	7.72014	23.3299	13.1569	21.8056	15.1608	11.144	113.05	55.7441	82.855	142.58	103.504	89.5155
Lchi05932	168.642	163.737	164.173	77.1583	76.944	118.623	116.313	120.096	86.7086	58.2633	59.0888	38.708	87.8914	80.0575	54.3651	158.522	114.556	150.725	127.059	139.654	113.556
Lchi02592	82.6497	79.1285	67.9051	12.1513	14.4035	15.0534	9.97665	14.2471	10.7277	7.76876	7.77349	7.20473	11.3224	13.1847	10.1842	0.543041	0.748726	1.43287	4.84811	3.00161	1.16371
Lchi24856	0.174514	0.0594367	0	1842.19	1884.78	2453.16	731.65	516.204	694.079	185.401	95.7139	87.523	95.1183	92.606	61.0417	51.3012	42.5335	47.2841	14.9513	8.95419	16.3845
Lchi20660	168.226	139.099	139.928	175.21	250.627	179.358	160.94	143.895	164.1	175.688	264.419	194.764	216.078	252.816	185.439	174.125	211.815	225.099	160.541	190.607	245.584
Lchi04673	136.91	55.8794	43.9437	8.74252	7.56789	31.0809	16.0263	16.353	5.26751	7.88561	11.1341	25.6126	9.05721	7.77262	13.2705	9.66075	14.7518	17.7614	33.6748	35.6878	29.7294
Lchi29831	23.3953	27.2315	28.9021	25.8293	23.5567	21.8997	22.0369	32.1432	30.9914	29.2646	27.5443	22.7259	17.5794	19.4329	19.27	34.3033	29.8523	31.7758	28.1274	29.8732	29.1745
Lchi12494	151.547	138.643	141.266	321.511	348.306	264.885	220.891	210.26	292.457	300.707	274.165	328.724	242.776	245.555	218.28	198.505	205.334	197.744	133.778	138.804	220.17
Lchi22558	282.501	295.867	229.412	282.253	68.2152	392.708	58.65	31.3105	48.3103	12.3448	25.3745	48.0297	13.8743	19.6401	39.7597	5.75677	3.07153	2.5405	11.7187	1.99172	3.10221
Lchi10225	46.5328	47.8633	47.0803	109.962	106.043	111.773	109.962	91.5563	158.397	182.76	107.251	225.346	177.701	216.131	293.075	232.488	222.558	185.128	124.428	119.568	129.133
Lchi18629	111.001	111.591	120.18	116.268	150.92	109.165	137.861	138.257	147.786	137.958	128.419	103.493	188.171	174.518	141.792	187.64	198.511	207.023	156.242	193.006	181.989
Lchi14368	55.5704	56.6325	59.5013	97.3815	86.7165	79.4897	47.8893	51.1888	65.1456	75.4346	62.4135	75.3647	54.541	78.1781	107.798	73.8271	71.4061	72.4367	60.4989	61.1577	86.367
Lchi26222	482.492	334.682	283.768	334.574	204.507	522.904	282.984	214.971	209.79	130.551	141.555	59.6515	242.347	228.715	113.791	66.3638	67.7556	80.0474	98.2584	91.8616	107.001
Lchi10814	54.9138	49.9268	55.2168	2687.22	1770.9	3471.89	845.778	727.05	904.139	262.912	348.203	205.766	253.268	290.879	227.254	266.173	257.122	274.5	192.577	159.272	219.879
Lchi18101	78.3126	72.7023	61.4038	58.3491	64.701	114.991	157.007	283.739	139.773	103.061	166.279	47.5172	107.69	62.8215	31.0469	93.2863	126.538	198.761	119.922	132.681	173.109
Lchi12274	46.9874	43.7141	49.6642	29.2642	36.4628	28.9098	27.3184	20.8382	39.3037	49.9818	42.6388	111.333	33.5504	61.1048	76.68	46.5101	48.9689	44.9143	59.1798	68.3803	56.8882
Lchi03223	89.0715	87.7063	89.928	145.242	135.992	99.457	97.9695	117.837	113.293	74.0296	84.9691	93.1855	81.0768	69.2117	83.1034	81.971	98.0243	95.9858	69.522	77.6343	85.6563
Lchi08460	100.243	108.448	92.9959	268.735	308.921	219.492	161.235	135.307	266.163	239.794	166.917	127.77	241.335	325.926	193.475	178.677	180.614	156.412	83.9577	94.3829	160.502
Lchi19676	31.8863	30.531	38.2768	38.4462	35.6591	38.4118	33.8301	36.8774	32.5235	21.4156	17.614	25.3918	18.5193	19.6824	17.3987	91.1615	63.5721	63.7614	43.1391	53.5576	55.4692
Lchi15700	95.6506	108.907	94.9012	140.508	122.324	137.914	113.379	115.645	130.724	149.178	141.788	137.344	218.84	245.107	180.915	207.174	244.365	216.179	171.2	209.447	193.322
Lchi11784	67.1169	73.8599	54.9755	42.2338	50.5097	30.6409	66.3963	98.9827	50.0973	39.2131	111.61	112.198	105.205	33.1567	64.423	284.063	143.546	250.158	122.128	69.4418	87.2521
Lchi16452	59.7698	69.4917	67.9292	65.7191	61.3257	65.7746	156.932	133.477	234.722	170.761	143.179	235.502	98.0962	103.601	154.097	40.5712	50.8434	50.9509	78.3473	95.698	102.778
Lchi23937	52.5775	56.253	56.86	53.2327	49.0945	48.1813	82.4779	84.9629	60.6179	45.4324	37.3888	36.2045	29.237	31.1879	26.573	34.6158	36.8677	36.9581	46.1474	48.634	38.6964
Lchi28589	127.715	133.33	139.928	311.286	278.572	161.155	167.612	117.482	241.353	259.008	197.321	279.486	262.478	298.835	257.004	280.501	269.091	218.175	168.574	195.736	257.747
Lchi09072	99.0436	98.7328	101.871	187.191	143.894	141.093	109.846	86.6757	136.97	169.117	132.239	161.828	115	165.922	172.152	192.286	186.572	142.98	144.946	120.778	191.862
Lchi18724	524.525	133.876	71.3846	47.728	23.8614	2.09561	83.9771	73.5721	15.1385	16.4228	37.1769	53.5264	5.03413	5.42343	25.5865	12.7506	8.04217	3.76686	31.6473	6.93471	3.96779
Lchi14649	409.036	329.671	344.148	1022.59	780.748	729.262	365.742	241.373	521.327	540.651	386.816	463.037	413.211	569.839	351.768	242.711	328.176	253.222	195.638	262.348	441.765
Lchi11297	200.169	142.486	107.784	80.4176	93.3804	154.471	78.7062	101.498	78.0749	48.1273	66.9066	106.796	53.5522	45.596	50.4593	61.5008	57.4297	68.2931	83.342	88.7111	88.9587
Lchi27382	149.836	140.894	122.06	38.9205	56.1263	61.6098	95.4069	98.7995	46.1616	29.5563	44.4622	25.3172	50.09	44.5012	33.9355	43.4357	38.32	54.3883	97.4472	103.682	48.8246
Lchi00652	148.602	96.5887	88.6312	63.6633	78.367	71.9666	78.7349	88.3092	81.6699	75.8126	63.5107	81.6481	45.8962	60.4957	70.365	32.0778	42.2069	40.4559	48.8837	52.1971	53.9847
Lchi16543	294.301	453.208	325.809	283.829	224.448	231.477	413.285	199.081	368.185	639.779	538.565	434.978	367.187	407.722	364.104	198.326	297.091	197.077	193.835	228.52	238.912
Lchi20308	138.76	161.455	155.987	225.764	250.256	266.493	265.253	225.381	333.151	268.616	228.712	155.995	236.417	238.467	170.616	254.996	224.423	223.931	139.216	133.992	233.052
Lchi17698	65.5143	56.8616	58.8576	24.7306	23.8256	30.9578	29.3206	40.4246	26.6071	21.3747	23.735	42.7724	19.7142	16.4561	16.9518	27.6415	23.5791	23.6636	43.7601	40.8475	33.2448
Lchi10283	272.858	200.106	227.987	122.314	137.967	89.638	71.1492	71.8571	63.7486	49.402	71.1444	100.824	61.8503	59.5976	58.3142	119.453	99.859	122.415	125.448	136.2	133.155
Lchi27910	287.339	263.195	281.101	352.236	324.512	366.617	212.281	167.673	278.372	245.944	192.828	327.048	165.7	224.523	178.506	224.821	203.222	185.803	193.936	216.022	307.384
Lchi18215	63.7036	91.9353	116.729	185.443	160.126	106.037	182.367	73.0777	63.4576	40.6864	35.13	131.752	168.412	136.256	98.4592	139.976	211.484	190.283	110.116	161.19	225.267
Lchi04665	82.4934	72.8239	63.4978	63.3679	55.7338	91.4028	64.8064	87.2594	61.5129	40.6319	54.3174	32.4939	45.0356	32.4062	35.3051	24.2831	21.2459	32.0454	41.1156	38.5333	31.0896
Lchi13252	91.8295	113.267	110.169	85.2742	100.255	91.777	80.4553	82.669	124.442	101.727	84.5311	46.8943	141.147	122.625	115.625	76.2184	77.0764	65.4026	77.0376	40.2783	44.0265
Lchi13373	115.973	131.447	142.738	198.915	144.055	165.746	97.0828	107.683	116.427	71.3804	54.2901	42.1743	63.4769	94.9818	103.541	56.2021	52.4055	52.5604	83.8404	67.1859	66.4174
Lchi16622	255.392	231.795	198.356	335.887	401.753	425.741	522.506	340.817	492.65	266.397	235.371	91.6708	239.51	175.949	161.165	142.304	143.962	227.418	142.083	106.55	163.394
Lchi33412	130.483	120.812	105.738	237.394	451.677	355.913	440.195	1110.73	393.04	140.366	287.396	70.2486	130.596	193.123	117.09	98.5815	122.367	214.12	163.616	189.905	170.067
Lchi00570	52.3799	52.8529	60.5673	38.9792	25.4884	46.4161	75.3499	63.1596	61.5266	42.8765	30.556	31.8997	40.125	45.1735	42.4318	18.2502	20.2783	18.2096	31.0743	26.651	16.6636
Lchi20777	106.714	94.5936	95.4846	140.316	159.714	119.009	111.6	100.172	119.559	106.709	120.959	132.939	106.125	96.614	85.9761	128.058	133.074	140.522	125.269	106.112	160.566
Lchi04839	340.379	287.453	283.459	565.699	690.691	579.423	415.522	381.363	426.391	624.022	550.891	414.058	474.787	594.26	405.157	252.116	274.031	276.728	245.211	280.373	449.895
Lchi09755	93.9339	116.556	109.512	37.8833	49.2157	48.707	59.2966	72.8551	81.7493	26.7267	25.9735	16.882	24.7862	27.0794	34.1298	22.2048	31.9792	22.8161	60.1029	53.4346	33.3073
Lchi01217	126.033	126.613	154.321	146.741	131.526	153.2	115.488	116.154	151.78	202.924	137.965	181.178	167.826	185.937	219.24	146.973	161.83	121.664	143.619	161.461	163.701
Lchi07223	125.899	154.56	150.852	126.936	93.5232	132.482	156.881	128.076	129.44	89.0014	117.127	114.833	69.5482	83.8781	81.1316	46.8937	59.9404	38.6238	75.4877	49.295	60.0077
Lchi12013	76.7645	87.149	84.1236	41.6137	49.8436	35.8906	47.4257	65.9527	59.0094	74.4199	62.0736	58.0895	36.1373	46.3482	40.5141	23.0576	31.4942	26.0315	50.7107	59.1709	43.8633
Lchi03224	113.603	116.237	116.397	62.4705	76.7621	69.0691	79.8889	70.9613	69.0575	65.9093	66.2513	72.9757	80.1952	83.6115	54.0007	77.7051	72.7586	79.0652	107.795	118.426	117.409
Lchi14392	169.789	138.439	143.644	590.353	622.323	512.494	374.426	276.537	390.579	509.341	509.19	489.228	340.071	438.282	367.134	244.687	240.229	274.122	199.797	207.325	298.391
Lchi22568	48.9423	57.9039	64.4259	13.4316	21.0436	12.8256	12.5165	10.1753	13.6413	7.67391	10.3096	3.95527	11.157	12.1226	10.5906	25.8658	24.5009	19.0731	27.5653	21.1149	27.4812
Lchi18241	52.3564	51.794	42.1874	82.6755	47.5849	75.6513	135.585	99.951	73.9138	103.994	98.6101	67.9658	75.098	117.408	73.1829	35.2892	46.0824	46.2001	67.9682	65.248	60.1962
Lchi25373	206.949	166.35	151.401	42.2884	52.2057	81.0103	64.3548	58.6497	36.4778	31.324	36.4302	32.7427	45.3569	39.3455	23.0129	23.6028	19.9718	23.0834	73.2026	54.1637	32.3136
Lchi31551	56.175	66.1498	81.4179	35.083	61.9476	42.4282	51.2697	83.342	59.9218	32.5581	41.2439	22.0629	30.8063	26.5968	17.684	71.6808	69.0254	82.7203	56.4559	60.8572	74.2413
Lchi19816	59.8537	50.0395	56.774	36.8242	41.3985	46.0255	50.4565	53.5247	52.5793	45.9678	38.3348	24.0493	48.8556	48.1446	38.2798	17.0125	23.7699	21.9409	37.651	36.5423	45.0067
Lchi05202	158.697	143.673	131.507	193.461	231.317	196.433	238.553	256.358	257.913	169.5	205.788	132.822	273.523	249.191	153.306	187.152	173.067	231.94	152.929	167.944	208.452
Lchi12963	379.603	294.589	255.431	318.248	300.38	470.333	341.193	306.369	330.336	188.844	184.134	97.6426	238.043	179.963	109.555	77.6696	71.6344	72.6324	76.1124	58.4813	95.722
Lchi21725	65.6295	85.1918	89.1621	152.19	113.955	116.114	145.718	134.351	223.348	235.223	165.747	370.437	205.597	243.386	374.887	319.618	280.156	218.461	195.483	169.736	281.983
Lchi06056	20.3849	21.5055	22.5558	20.0265	24.9342	19.8402	21.4483	32.0749	26.2036	24.7395	27.5764	20.9753	17.2453	19.2884	21.4047	27.5654	26.7665	32.6662	23.6523	26.0366	23.976
Lchi09262	26.5904	37.6414	36.0347	95.2659	102.22	85.3752	54.9266	79.1322	114.657	90.8226	47.7549	53.515	56.7309	58.7157	88.8045	151.286	198.97	145.991	134.403	197.948	228.447
Lchi08684	242.778	318.031	296.133	487.641	714.943	269.547	298.869	224.893	463.192	701.129	468.242	427.504	831.557	762.646	478.865	584.312	598.552	489.834	373.471	522.479	1224.59
Lchi17471	58.4088	52.4173	56.7163	538.061	740.838	841.817	322.246	440.655	140.675	43.4959	87.2941	43.4271	40.1626	30.4959	18.9177	23.2922	23.2754	52.0525	71.6997	66.1111	29.8359
Lchi25335	137.247	123.97	118.732	54.4478	68.0611	66.9204	74.593	79.6953	61.3399	58.9311	75.2709	71.8333	63.7327	61.1893	54.6696	58.9481	64.0494	64.3329	82.7767	76.9456	77.5282
Lchi02507	45.2873	41.183	61.1454	13.8016	39.429	15.0536	22.0312	33.6607	25.5375	21.4725	29.1039	20.0127	24.7136	16.0185	22.7937	25.6515	24.5113	28.7128	23.3846	27.651	15.9576
Lchi29413	82.946	198.62	143.936	29.9734	2.09549	18.0763	56.8047	62.5559	52.6525	39.4155	50.6113	23.7595	25.127	21.9669	11.4697	39.8356	22.7655	22.7128	30.9938	20.3528	75.432
Lchi12259	59.9889	60.7209	63.1086	198.108	138.387	126.606	103.774	103.547	226.145	368.987	216.985	346.864	187.21	241.117	357.959	164.043	200.764	133.487	105.743	134.752	223.641
Lchi11261	12.9374	12.4759	14.2321	11.422	10.1354	8.58703	9.91795	11.5941	10.9223	6.54357	6.4551	6.41138	5.16518	5.37521	7.11855	7.71716	7.5332	7.88634	10.0556	8.27732	8.74032
Lchi06368	270.723	266.219	239.365	302.542	249.381	325.383	253.55	282.346	227.252	181.462	197.074	209.398	215.024	185.838	206.263	213.155	167.61	194.079	197.369	142.063	225.152
Lchi32472	242.931	178.512	154.092	289.15	229.682	352.039	243.208	173.632	191.509	270.561	344.497	254.607	305.143	324.502	269.436	187.159	198.358	238.024	177.66	225.554	210.631
Lchi07557	49.4218	47.326	47.4051	52.3307	56.5949	54.6198	70.1796	76.8637	72.9333	73.005	62.8045	82.7191	46.0809	55.9138	49.9483	37.7196	39.5934	54.5608	53.5476	63.3521	57.5318
Lchi01627	181.482	167.28	152.926	96.9398	108.082	159.157	146.34	167.285	113.678	75.9409	97.271	53.5897	141.175	125.451	91.4642	87.3278	78.5658	94.6768	79.657	62.1082	68.242
Lchi06463	51.5276	78.2387	64.5634	45.6956	36.2483	44.2365	55.252	73.1055	76.7022	74.3858	56.6375	35.9021	74.7869	74.6038	57.1952	68.0416	68.5014	72.4331	30.541	30.6068	34.5193
Lchi08197	230.019	144.477	142.276	154.135	95.9134	167.516	115.696	84.1881	84.2497	108.247	84.3319	228.18	92.1183	111.918	130.797	68.9738	52.455	51.7903	113.759	91.9115	72.0631
Lchi14054	270.773	264.854	287.157	466.611	649.904	492.624	426.971	359.99	481.477	537.181	483.79	530.089	771.142	608.464	624.765	591.026	546.805	582.676	332.306	391.19	402.164
Lchi01242	72.106	102.313	142.105	10.7631	9.21754	10.6102	29.7417	23.7943	26.1056	30.556	33.9882	12.0533	22.4069	20.7125	24.205	77.4711	44.5429	57.8682	38.7743	19.128	18.3111
Lchi06534	152.921	120.442	98.1328	66.8822	73.8626	67.5477	56.4763	53.7343	49.7456	38.2762	40.1372	45.2427	48.2785	46.5972	54.8363	18.5769	22.158	22.208	28.62	17.0605	16.7508
Lchi02640	264.864	221.619	240.178	263.799	432.7	256.79	298.966	267.592	316.197	339.575	454.439	370.206	509.724	554.273	318.4	336.211	302.867	319.144	234.231	242.671	340.808
Lchi11099	123.407	100.098	99.4301	51.2892	71.591	35.4845	82.8136	51.5343	49.6666	28.9818	49.2597	57.1022	43.3339	33.4914	41.8539	60.064	44.5471	60.5614	81.5687	63.3738	62.644
Lchi31441	136.778	149.094	143.124	99.1417	112.341	125.981	182.064	167.24	141.566	154.531	218.917	106.785	262.708	240.935	131.027	195.389	188.141	264.503	149.341	158.186	199.866
Lchi28740	92.8354	122.195	126.844	9.78209	22.616	15.5927	31.8308	79.3784	18.5434	10.348	15.1861	5.36591	19.5837	10.494	6.06365	31.247	23.4694	42.0165	40.2396	44.4501	27.488
Lchi05142	67.5793	55.903	51.0125	37.4248	32.0949	39.4229	43.8494	54.5308	31.6427	21.3621	27.9282	29.1715	23.6866	20.3155	20.1286	24.0535	22.5989	27.652	43.2493	49.1195	36.3529
Lchi04040	64.6023	81.3184	76.9249	59.0798	70.9632	62.5346	23.2949	45.246	26.2221	10.2616	6.56183	5.26848	10.221	9.82841	12.6447	19.8036	21.7182	27.6829	21.4785	23.6593	25.7087
Lchi09429	101.39	116.941	66.019	51.2255	61.4967	20.4721	39.5255	35.9241	26.0217	31.2987	33.9339	60.1703	99.0132	127.014	118.158	105.369	120.711	173.029	121.528	71.3134	64.3073
Lchi06971	118.873	119.797	132.787	19.7837	22.0792	27.5781	49.4367	56.4777	40.1739	27.16	34.5887	47.0121	21.6981	15.1635	23.6212	28.6883	18.3702	25.3957	42.3164	30.5359	28.975
Lchi07038	66.4433	65.9376	64.8554	74.8338	65.5672	61.166	34.681	42.6624	30.6073	30.9768	26.002	15.6382	25.543	27.5696	21.2604	14.8764	22.4205	23.9985	37.5171	33.441	27.7695
Lchi20861	190.535	137.022	163.413	109.603	95.8818	97.6602	138.049	184.052	160.695	164.386	162.329	103.017	250.373	247.348	158.614	82.7435	84.2782	60.4739	60.1852	54.4275	57.5516
Lchi11457	125.451	116.116	107.683	79.229	130.953	82.5396	113.238	131.018	83.2115	75.6217	148.49	72.0458	79.4501	65.9514	40.9712	87.0932	68.0985	120.363	96.4039	112.962	100.31
Lchi28986	77.8507	91.798	94.3607	70.2781	68.0244	62.6214	53.5903	71.1331	63.451	54.4874	56.1956	84.4915	41.6323	51.7546	71.3419	99.8274	91.8436	73.7382	66.8234	60.3941	67.3201
Lchi16377	59.2399	73.1385	96.4573	722.949	967.336	733.55	31.2287	36.0571	41.1772	26.2855	37.7022	12.6967	89.45	85.4564	50.3446	813.53	1412.33	785.276	285.195	312.455	457.884
Lchi05184	91.2385	85.1802	78.5779	53.163	63.8139	73.5529	113.913	109.33	110.194	146.414	106.841	178.473	77.7256	81.5432	115.994	100.514	109.142	83.1874	155.063	162.697	178.77
Lchi11455	23.8804	19.9989	23.6093	7.17975	19.9144	13.4126	23.098	56.4337	33.2765	39.1324	60.2254	21.9549	46.416	28.0646	23.0977	188.768	136.019	227.215	85.6945	151.257	318.324
Lchi26003	55.1474	66.7767	75.3054	38.2797	42.0314	46.9234	67.3865	87.022	63.0218	44.716	63.5916	58.1427	37.9036	34.5206	40.0538	52.9905	44.3013	54.1139	44.7088	42.0658	33.3194
Lchi17363	59.872	59.6274	66.7011	98.2761	107.056	81.8573	102.007	111.803	113.93	71.2855	109.999	80.0492	119.683	92.2646	85.7915	183.65	164.378	194.531	115.693	133.928	150.39
Lchi05449	190.085	198.225	202.889	90.9133	161.469	102.146	95.6221	110.452	81.1258	33.3735	54.5572	81.45	45.959	41.954	35.3884	50.0087	50.0862	64.0476	71.0299	76.0543	60.4668
Lchi28480	50.099	54.7915	48.0288	39.6427	43.0875	41.6282	40.3106	39.4911	51.7238	94.0702	60.7059	73.5058	42.2492	65.1279	89.8594	50.1316	56.4376	39.8941	39.2468	37.5366	33.0292
Lchi21714	54.5485	51.9986	54.5158	25.1763	31.2564	24.0759	38.3354	53.4867	31.3531	25.4398	47.926	39.4964	29.5579	26.4781	20.3394	34.5894	31.667	42.2677	41.3712	38.0688	25.6662
Lchi10761	47.295	48.9545	57.7817	44.2497	40.4164	45.9192	27.9408	31.8171	26.7802	25.2908	18.3059	15.9221	18.5191	22.4809	18.811	28.2732	30.3383	19.828	34.7091	34.3611	31.5024
Lchi06105	69.4342	55.5803	48.4492	29.9818	27.0745	31.5029	24.8924	32.8226	20.6572	12.4516	14.5045	17.5992	20.1483	19.237	22.7292	15.2523	11.7626	11.5222	27.572	20.4355	15.4027
Lchi04415	94.6936	85.5189	81.2441	234.425	116.058	233.328	203.089	138.939	122.323	65.3293	77.5673	46.7571	79.0579	57.3171	65.2068	49.4877	38.1707	60.4688	59.1254	48.9845	60.0111
Lchi02872	211.681	208.584	218.402	686.959	673.395	452.719	251.699	237.238	421.658	539.671	379.321	401.445	536.398	578.543	463.296	476.446	560.527	432.054	220.897	253.404	363.938
Lchi17113	37.9045	42.7231	47.7517	7.76384	6.17072	5.28685	14.8708	15.1929	10.8837	8.51504	8.43834	10.1936	11.2132	9.90778	10.8148	11.498	10.6627	14.66	13.3021	13.6778	10.2564
Lchi13020	78.2635	94.0974	87.291	86.6298	65.5964	67.536	69.3143	58.3867	86.9726	66.9065	39.5856	60.6118	48.9262	74.9298	83.0738	43.4634	47.8409	30.4151	35.5098	25.7586	35.6275
Lchi16790	101.469	116.346	166.394	87.7044	101.283	51.7131	42.1375	48.9227	79.1355	79.9435	60.0768	57.8981	71.257	79.0938	75.8958	184.825	175.719	138.697	96.2247	117.642	124.977
Lchi04954	46.0401	41.5914	43.3074	47.0975	56.6878	50.4925	29.4336	22.5796	40.6893	51.2807	38.7725	46.9534	32.7336	46.2381	52.3736	46.5451	49.3555	34.4845	45.9615	45.1137	64.5539
Lchi15751	113.993	100.744	90.9496	32.3732	33.2908	24.5859	55.262	74.6941	45.0096	29.4754	30.9837	14.4001	29.7203	29.6411	26.4521	26.6936	25.4921	29.8929	34.7096	21.9379	15.9181
Lchi03587	8.47641	10.9259	14.0953	25.4951	34.9307	25.5053	15.3968	21.1721	28.4484	24.7569	25.4496	17.1051	21.5664	18.0034	17.2219	649.669	577.543	568.173	87.4811	140.706	180.71
Lchi30543	120.04	136.901	134.399	269.498	284.464	261.881	106.357	167.333	237.937	18.8295	21.066	7.63545	5.09112	3.41509	5.96168	59.8511	66.0845	47.4799	61.6969	51.4182	65.6683
Lchi13353	283.616	265.94	201.013	571.223	214.917	650.115	202.646	158.899	210.137	407.679	232.109	414.947	261.208	117.412	254.972	67.3199	53.3867	41.3521	74.438	18.1657	45.8002
Lchi28731	14.2894	24.6888	48.2096	12.0432	9.5622	12.5562	4.97135	6.97343	7.94859	15.2948	12.3171	13.0916	10.7744	12.8397	24.4232	246.214	182.011	255.992	73.281	128.741	141.424
Lchi24407	52.6031	58.3215	56.5083	94.5612	104.318	77.2041	40.722	52.4023	54.6189	65.2072	65.9881	52.9423	51.4671	69.4169	65.4788	58.6686	60.9122	58.778	53.3093	67.1439	58.5153
Lchi26415	76.1846	123.193	136.256	290.769	216.334	174.067	77.0243	123.2	147.823	113.59	70.6091	69.6977	104.567	149.996	168.405	64.1037	90.1025	56.0227	61.1151	61.4784	103.435
Lchi23340	105.26	88.5098	75.9028	221.434	133.059	214.926	159.457	107.524	192.433	233.392	155.496	141.243	152.68	180.767	191.352	44.781	55.4451	56.625	44.5309	45.4563	64.7666
Lchi23624	64.6091	59.0439	78.921	23.3624	22.2701	12.9779	20.0702	23.0505	19.0905	20.9499	19.6605	12.975	25.1511	22.4971	26.6158	21.0951	30.8462	25.9015	27.6224	25.642	36.6114
Lchi01320	219.351	207.858	167.414	148.287	184.125	175.74	156.785	127.627	153.854	91.0775	101.859	138.636	160.01	169.461	83.4989	90.8433	92.1929	86.36	112.202	139.09	112.841
Lchi05125	119.829	112.192	147.702	212.509	224.492	136.228	72.4312	69.3147	111.149	111.703	77.1713	117.991	94.1143	93.3282	98.4471	193.272	157.297	130.128	79.1986	66.7917	100.922
Lchi18790	359.639	348.204	345.294	160.857	218.053	195.207	153.683	186.243	146.191	79.1579	98.509	24.1773	213.348	134.708	72.0352	60.5181	62.3754	83.1348	88.4587	82.7419	70.9237
Lchi26622	100.172	115.345	127.967	179.4	206.267	134.366	101.545	88.4081	119.819	104.53	73.4454	91.8249	119.275	127.864	102.969	242.168	205.135	199.419	95.4769	102.96	116.547
Lchi28530	31.2273	39.5315	49.6181	35.8771	63.5022	33.7024	14.66	25.6348	22.9601	19.6763	18.8685	21.8942	15.3094	15.2503	19.1312	53.9187	61.4211	56.6244	43.0276	50.4447	68.0575
Lchi19663	112.118	123.714	114.056	121.588	134.917	135.905	129.757	147.441	164.655	90.4723	87.5963	56.6437	91.7212	84.7662	65.4263	73.9086	63.3934	68.1526	45.3122	45.5469	56.2228
Lchi15875	72.7633	70.0383	60.9885	918.253	944.599	656.399	309.738	288.285	397.337	291.901	223.84	147.317	255.011	317.903	323.781	144.156	187.584	228.158	212.624	151.873	223.817
Lchi22859	85.3799	91.9596	110.279	66.6063	65.334	75.5544	94.2646	85.3528	84.8383	76.7606	70.6912	58.1922	61.3195	60.458	52.9018	134.571	131.691	114.186	81.7255	91.1406	100.582
Lchi03018	96.1544	100.143	100.071	97.8191	105.249	94.2738	110.031	99.9953	193.462	208.752	142.406	147.206	109.922	138.276	167.113	67.7582	65.5875	66.4515	87.4115	92.3435	121.917
Lchi10964	153.455	142.354	113.996	39.3563	51.9099	85.9484	73.9994	71.2182	56.4956	48.442	53.2765	86.3074	38.0533	32.6169	29.12	38.1789	40.8881	40.1362	77.6965	72.5713	77.1869
Lchi12817	181.601	185.183	241.977	51.4942	94.9823	75.7799	47.9922	65.845	25.7496	17.9366	31.3967	11.7767	72.424	58.0475	26.2119	60.7078	50.2116	41.3296	55.7134	23.5318	51.0409
Lchi08927	46.4048	62.7843	58.1337	20.7844	25.7493	34.8167	24.3857	29.8469	19.5426	13.3919	13.9591	13.2838	13.3036	10.5642	11.9719	31.7581	35.4281	36.2788	31.0728	34.8826	29.853
Lchi12032	64.8024	53.9915	50.0311	18.5172	13.1235	12.2552	76.4952	38.7831	69.8426	58.5014	35.528	77.1277	32.0754	32.1109	52.2207	28.3798	37.8476	25.1736	40.1449	39.7099	37.9336
Lchi19347	385.424	392.904	333.322	186.043	166.893	230.733	163.441	190.905	176.421	115.529	92.2347	142.322	120.932	95.6353	177.838	76.5911	87.5583	62.348	80.6219	60.2689	51.6718
Lchi25709	58.1356	71.5434	84.8083	78.1983	77.0923	61.3149	25.2754	39.5297	43.5946	30.3178	28.0261	24.8586	36.1184	30.4131	27.8524	68.2705	61.8401	58.494	41.0834	43.3368	47.0631
Lchi12055	22.226	21.7213	23.6274	11.2798	12.385	9.08532	17.5615	16.5432	14.1345	11.7461	17.6523	12.9278	11.6471	10.5103	12.4005	35.7125	37.7131	41.0342	17.3793	23.1824	24.1153
Lchi04841	202.178	150.71	167.569	465.004	565.336	450.662	506.847	389.094	492.718	734.807	858.346	732.048	569.416	597.981	441.316	414.274	481.281	599.432	382.762	492.729	627.423
Lchi02648	50.6043	52.5295	46.8771	7.87296	13.3213	10.2276	22.7329	36.6801	16.8287	11.9491	14.3874	12.6895	14.0774	13.2081	12.5994	30.738	19.2161	28.1219	37.7397	32.8563	19.6186
Lchi25815	27.005	68.087	115.262	31.8594	680.831	6.58435	6.88133	90.1534	309.348	235.091	51.2534	21.5211	29.8645	26.1589	16.9772	9.29709	67.3451	66.9014	6.91664	51.8717	103.893
Lchi04438	41.1953	47.6342	59.4362	28.8129	34.4302	32.395	16.2915	35.6517	17.3602	15.0824	17.0369	14.8535	23.2277	25.7192	28.7753	208.862	157.331	111.397	49.6896	39.6847	37.2761
Lchi09427	144.046	175.852	133.475	844.623	676.34	495.193	275.496	250.047	441.715	305.868	287.011	180.31	407.577	526.591	338.485	542.969	510.382	378.046	230.729	225.772	337.363
Lchi22895	287.379	159.315	150.687	147.615	136.21	148.362	171.354	111.029	52.9924	68.8135	94.1151	52.5374	70.0992	51.2792	65.5207	43.7394	43.0082	42.5312	73.9128	39.8328	45.019
Lchi12698	412.447	374.445	367.45	622.903	690.604	848.604	204.84	222.356	306.244	121.558	93.4793	62.4836	292.004	325.48	251.203	160.209	158.246	96.03	111.719	68.0939	134.216
Lchi18074	19.282	21.7498	22.5682	14.1413	31.6288	20.2193	7.93188	21.1515	12.3718	7.80307	14.5019	6.82454	9.52027	8.25997	4.61805	94.1795	56.8823	74.9155	36.116	42.5764	57.5775
Lchi15226	80.5753	74.0715	70.0549	140.106	89.8406	93.7694	101.279	89.4737	126.685	127.519	70.4459	130.555	100.02	149.352	110.096	66.3807	68.4984	54.7611	54.9763	68.4322	74.6153
Lchi24356	93.731	114.193	167.077	24.0075	38.265	17.1795	5.23687	19.4423	13.6049	5.27339	5.75241	2.23785	10.7603	8.48893	9.4148	112.992	112.148	79.3997	70.5559	40.0757	41.0072
Lchi19344	57.8538	62.4834	60.3483	92.7207	91.6886	76.0789	64.6194	97.3984	81.6503	80.3409	94.4282	63.3239	52.5869	49.5261	58.153	81.7919	71.96	105.826	78.8399	84.2293	89.1433
Lchi18915	24.4653	26.5402	33.5216	19.3107	32.6035	22.0307	44.097	74.422	52.7085	48.1269	80.283	48.4005	66.178	44.0005	49.3681	115.377	88.7616	111.073	95.6015	107.121	91.645
Lchi01106	200.835	74.8359	55.4671	118.365	136.462	141.038	171.202	118.192	135.969	109.578	79.6408	110.785	94.4935	97.7878	93.3099	44.813	21.7738	16.6581	165.036	154.33	115.37
Lchi02967	298.2	22.0625	19.0689	64.9951	60.7686	45.269	151.027	75.0816	11.107	21.2845	97.7757	8.63097	25.1274	4.10059	26.7227	13.7386	0.208961	13.6581	77.1655	0.101625	3.48876
Lchi27412	99.3103	88.727	83.6827	70.198	87.1963	84.822	101.854	119.47	102.835	64.7569	71.5628	99.2625	64.7216	57.9405	59.9817	73.7347	55.9287	73.7167	57.3066	62.7745	61.7761
Lchi11512	291.927	305.205	295.293	224.493	153.174	105.35	103.299	96.0516	143	199.488	146.043	121.114	297.723	424.195	408.431	58.8287	80.7703	40.8504	69.9102	33.5328	67.5124
Lchi12750	126.329	142.194	161.554	100.301	178.559	149.225	177.056	258.111	207.519	157.696	164.996	169.344	124.73	92.0904	84.5998	261.423	241.095	254.536	212.478	258.716	384.826
Lchi04029	83.1388	36.9475	69.5514	18.4327	12.3623	37.525	34.0104	17.6041	8.66977	21.9146	40.0345	30.8209	25.8024	41.9549	26.7345	10.0032	6.45505	7.63831	38.1945	12.9373	7.44691
Lchi04012	207.013	262.171	250.057	433.993	462.484	415.253	779.479	683.799	910.31	1068.12	840.225	664.45	618.334	556.907	440.866	543.271	468.862	566.634	257.713	304.148	374.075
Lchi25279	340.792	245.866	200.966	187.874	176.456	389.769	243.074	186.899	154.468	99.5279	112.143	58.9972	160.385	135.299	73.9391	52.1208	53.2363	67.527	68.2934	51.9332	56.5296
Lchi02357	86.7945	83.9944	90.5738	65.0454	55.1666	53.9764	44.3369	33.0789	43.5599	44.2807	34.7466	53.5889	45.7421	57.4296	81.1921	16.1669	21.0142	18.0138	29.6126	19.7523	15.6167
Lchi26336	225.65	511.787	529.779	4155.93	578.288	2406.93	589.7	333.862	1133.25	1131.53	543.658	1388.47	664.756	1710.06	1136.18	642.868	606.09	246.931	136.951	132.761	144.989
Lchi29361	71.0749	96.7413	104.136	290.262	552.913	612.873	600.598	864.113	825.908	593.264	502.693	195.638	338.577	209.623	150.593	159.246	211.101	315.732	167.285	192.061	221.184
Lchi08148	142.902	121.336	110.736	142.484	131.492	169.075	134.344	90.0805	121.506	201.892	138.681	135.103	158.336	235.514	150.288	117.402	120.365	97.9331	126.193	133.107	220.885
Lchi20271	64.2518	69.1999	56.5846	49.3384	34.9996	39.0339	29.8546	37.7978	34.0967	23.967	21.123	32.1624	23.2247	31.0816	33.6633	31.635	26.5449	25.141	32.9348	26.2623	20.5983
Lchi09478	152.113	186.065	193.462	367.271	340.585	338.316	160.453	191.718	309.964	185.369	139.895	108.303	153.001	202.948	195.927	166.662	198.438	141.778	131.38	104.77	204.531
Lchi10726	71.8721	97.5243	101.227	9.86601	10.8232	10.5656	6.48437	10.8607	10.2196	3.85268	6.93213	5.3403	10.6798	9.01169	6.37711	28.9452	16.5292	18.4201	47.1374	25.6231	17.8141
Lchi03508	59.8968	45.2579	40.3415	232.422	162.285	238.027	134.676	132.987	194.786	138.968	96.3519	160.511	92.5283	94.8817	128.662	147.357	123.486	105.659	77.5766	84.5079	148.123
Lchi10516	80.7031	73.1042	69.3216	41.7802	49.9295	49.6228	51.1109	56.3651	39.0455	33.1263	43.5844	39.0126	30.241	36.1042	24.9671	45.8629	31.0197	41.2626	49.1586	64.9031	54.238
Lchi01447	180.957	165.611	171.213	251.697	339.123	263.053	212.589	190.681	236.966	270.704	331.324	263.621	232.375	238.524	170.32	197.18	200.637	221.479	162.875	185.184	197.33
Lchi09733	180.785	192.961	159.94	108.082	82.6734	158.676	151.561	154.627	123.535	103.415	80.4993	55.0651	91.332	117.092	106.412	26.5847	40.8887	29.4864	34.601	30.9874	34.06
Lchi08775	91.7352	49.6978	40.2864	12.6909	6.63815	17.7083	37.6272	27.769	21.548	35.8148	32.6101	34.2212	40.0405	29.7493	30.8739	15.9733	9.61519	10.3431	19.1544	5.51421	8.07458
Lchi22431	261.509	198.896	196.841	413.211	522.021	542.575	474.519	482.415	496.245	641.446	750.862	756.394	553.293	611.787	431.338	361.462	412.902	387.347	404.224	426.001	696.485
Lchi12697	175.798	183.399	170.867	486.24	334.089	299.77	326.047	220.478	283.291	220.106	215.762	205.313	262.441	261.517	224.051	246.225	257.346	234.514	133.033	145.27	179.633
Lchi06287	136.701	113.067	87.6407	71.7058	59.2342	81.2458	93.2547	80.1721	57.3615	20.4459	40.4564	39.7598	35.4765	21.4599	18.7598	56.9638	41.4317	57.3083	59.9526	47.022	40.5705
Lchi05104	436.401	170.845	120.202	383.458	396.074	635.662	132.391	115.157	124.688	46.775	73.2356	115.581	25.3085	24.6363	52.249	12.6308	8.26748	9.36299	73.9091	61.6382	58.5381
Lchi03464	82.013	66.7095	53.9463	1011.47	295.015	787.029	1230.12	505.446	1206.55	830.795	259.765	429.319	106.275	121.731	96.6716	45.8954	38.2009	36.2265	27.272	25.0601	38.9546
Lchi24147	106.26	112.322	106.801	198.769	173.028	150.795	109.405	126.017	140.538	131.167	77.7507	67.9127	59.8343	83.7807	100.949	23.0961	36.764	37.0349	32.1702	28.1459	43.0321
Lchi19393	100.932	97.9035	83.4236	116.058	100.102	158.655	179.088	164.785	164.433	151.382	115.437	152.009	135.987	135.026	163.556	91.5763	89.643	89.001	95.3996	99.2747	102.753
Lchi08873	41.9672	46.2835	53.1245	32.8668	38.8132	31.8092	43.2531	60.9357	36.2497	26.0334	51.2059	37.2187	24.1977	18.7515	21.3585	32.9692	31.0824	42.6719	35.4119	44.2769	29.5201
Lchi30183	193.123	210.86	181.779	48.308	44.627	60.7474	95.2981	84.8947	117.654	99.8648	112.731	90.3082	96.9266	97.4981	119.491	42.9515	60.3998	53.8158	71.2852	57.6005	70.9628
Lchi00074	41.0968	57.5852	63.8415	98.0643	118.118	76.565	79.1246	96.3505	182.2	142.249	121.669	58.4608	61.2935	84.0515	112.959	371.936	384.798	251.773	129.069	192.627	402.55
Lchi03416	85.555	91.0297	87.1908	59.3292	83.0684	100.856	64.1365	90.1355	62.6233	89.7502	118.765	96.5944	47.6451	54.6454	61.8723	76.6223	69.1775	86.4509	78.7947	92.2847	62.5074
Lchi18820	184.153	214.599	229.983	230.08	273.799	323.189	283.867	218.217	341.443	313.637	251.502	264.514	359.518	331.003	280.301	309.882	327.262	255.533	131.33	160.541	272.89
Lchi18595	42.0869	44.3441	46.8002	54.6599	49.5134	48.6229	82.4819	80.3867	72.2571	71.5004	76.0775	79.4393	71.3918	83.4168	67.8103	84.3181	84.568	89.3352	70.3302	90.7927	82.8555
Lchi13206	31.0815	30.511	24.4929	72.7576	49.4755	58.3823	81.9872	75.0149	135.631	201.63	102.757	201.642	76.1963	118.705	203.549	46.5392	68.3482	36.6693	48.1574	27.2567	46.9275
Lchi07528	253.417	256.191	339.477	367.217	325.981	483.631	205.748	178.598	255.933	427.857	281.13	314.069	416.667	447.376	361.525	434.027	408.609	322.637	431.242	407.773	530.96
Lchi16037	390.193	374.973	299.175	198.84	299.294	433.093	371.84	315.383	288.882	221.582	249.948	82.4518	266.667	266.738	155.94	54.5067	83.0328	112.107	122.115	74.5466	127.356
Lchi09903	313.226	315.252	312.691	1028.96	838.58	890.447	450.527	378.889	901.672	1066.83	764.003	1227.53	558.143	764.357	672.66	561.797	629.147	444.742	383.886	440.989	830.96
Lchi02548	134.326	98.6309	88.7781	266.882	282.267	259.446	279.062	237.421	249.794	327.676	323.249	209.286	367.815	465.366	258.187	194.917	197.611	210.619	153.071	174.338	199.839
Lchi21554	63.8957	52.7079	50.1236	109.423	106.688	92.3529	80.3711	72.1499	117.621	193.456	151.62	192.919	150.066	210.578	149.593	44.9291	53.2563	47.0187	34.4279	37.866	67.1819
Lchi10379	214.233	270.088	196.319	158.216	135.05	248.742	132.775	104.958	97.493	113.895	222.705	109.595	83.9334	220.106	190.781	259.694	203.913	214.71	67.6086	84.7891	98.4156
Lchi06078	96.6275	95.5771	96.5613	692.265	328.489	760.555	81.6025	39.6622	49.1645	19.3479	25.1526	34.3813	14.797	17.6134	16.504	33.4243	34.6919	24.739	24.1879	20.6458	21.1275
Lchi04058	57.7822	66.7446	110.177	22.0682	17.1446	24.8298	31.9219	53.1735	21.4192	30.4252	39.1694	41.7403	24.4372	25.4067	22.6513	136.034	124.385	139.011	83.6105	114.924	72.4792
Lchi02222	61.4003	72.1365	56.1632	11.9429	17.566	15.0023	40.1477	45.7387	23.758	37.3096	48.8115	21.796	28.7493	26.6253	14.1095	11.2927	11.0247	17.3268	19.8689	27.4786	22.9123
Lchi27108	137.358	96.9051	114.954	180.408	208.95	213.395	172.786	180.623	278.665	268.132	200.626	273.406	160.125	185.516	229.105	170.561	170.761	143.267	152.326	165.44	208.242
Lchi01066	185.822	189.289	177.618	292.236	268.77	344.321	198.88	237.475	189.523	146.217	134.609	51.2056	207.109	203.072	98.6874	149.144	120.426	147.451	58.1434	75.9485	90.26
Lchi19136	36.8032	33.1236	41.6672	30.4793	42.3728	45.0153	18.2784	25.5669	33.2154	35.5914	30.6798	17.9706	29.93	27.4093	33.1015	76.8321	53.4093	60.0528	31.6145	65.2313	70.987
Lchi04672	72.2292	58.1089	61.5002	27.7411	26.1526	34.2445	28.9659	32.4845	22.6142	16.1153	21.5014	22.3345	19.1577	19.6886	16.9625	21.6558	20.058	22.377	29.6842	31.1842	24.7687
Lchi08375	41.1894	40.2054	37.4679	51.3969	37.3907	32.8452	24.0732	25.5842	34.0274	43.0751	24.3845	40.655	46.8594	75.5028	110.399	38.0968	49.4973	30.2432	36.4704	30.4408	45.9499
Lchi14324	145.381	152.15	75.2303	277.039	87.8579	232.86	187.684	202.481	208.883	121.62	70.1133	89.7028	40.0344	43.019	77.2907	36.8374	32.5046	23.0253	42.7542	37.5117	40.1749
Lchi08834	87.554	94.9002	102.743	244.549	154.782	214.951	177.835	169.341	257.201	358.017	262.592	330.202	195.525	215.285	279.996	288.788	289.231	225.99	182.765	204.212	324.806
Lchi14689	195.583	175.716	172.104	241.738	368.214	265.557	181.76	169.609	164.823	197.41	347.634	165.716	280.777	300.25	171.123	255.218	278.285	331.376	216.899	241.327	215.46
Lchi18788	177.395	184.704	160.484	192.207	174.396	260.303	165.203	156.924	192.008	152.31	121.221	73.9899	166.743	185.49	100.36	64.0071	80.9846	74.3776	68.4384	66.1308	79.5069
Lchi08026	127.278	111.461	103.99	84.1812	87.8219	65.6546	55.4799	72.8043	46.4961	36.8333	57.2067	47.866	56.6127	67.4391	44.1639	51.8714	51.8912	52.6562	58.2187	56.3822	50.4901
Lchi30445	79.6235	185.508	130.901	271.801	315.56	289.833	175.777	155.905	400.285	549.657	283.327	189.22	301.538	259.958	401.638	252.631	526.684	280.008	256.447	314.263	319.321
Lchi01181	113.516	113.182	115.749	94.4816	81.4816	69.2568	48.9292	59.3467	44.7513	40.7454	40.2596	33.3538	35.2066	42.2918	45.9144	40.3478	41.6409	39.4288	60.6179	57.4283	39.5786
Lchi19215	107.958	110.652	123.642	81.0212	87.1483	79.6691	95.1062	107.719	85.2203	74.6592	66.6954	58.0452	89.0827	97.7859	48.826	57.5489	60.1494	59.6276	93.194	90.7175	70.1824
Lchi17738	118.59	327.336	294.698	160.399	153.139	204.98	101.861	140.795	129.107	37.2561	36.9444	32.6789	86.981	65.7904	52.1948	15.7391	13.9293	12.7117	197.383	139.824	202.708
Lchi18804	178.789	186.416	156.572	320.333	237.286	275.847	187.318	150.262	194.143	214.562	130.272	198.094	183.686	249.246	185.39	120.062	127.189	97.1771	93.0446	117.166	131.941
Lchi09193	171.582	156.376	89.3185	655.674	183.089	498.307	312.963	214.687	540.132	132.815	66.063	180.031	6.48398	16.2093	15.9688	0.537843	0.505061	0.152832	3.06558	0.54584	0.468465
Lchi06760	449.594	393.128	342.047	396.693	426.346	368.724	405.094	340.874	441.248	295.61	210.88	169.229	262.297	304.449	183.911	72.2756	61.0727	68.941	61.8898	55.6727	77.5002
Lchi05314	167.334	197.873	190.197	205.534	179.274	172.3	139.531	136.888	199.375	166.376	96.8161	164.83	137.025	150.382	149.359	158.967	170.897	131.139	132.51	157.134	155.798
Lchi08456	169.978	100.528	97.1018	38.7707	39.6798	22.2671	81.1136	69.6052	53.9357	31.8027	30.5137	21.6051	19.8637	17.5452	18.8638	8.15761	7.56143	5.1033	36.7337	6.96327	18.5803
Lchi08173	34.2984	37.9833	39.5148	12.3233	21.2868	18.4884	14.8552	29.0094	11.9087	7.12632	18.5772	7.44411	10.4753	5.37908	6.18551	27.66	17.1767	36.2031	32.9739	32.9167	23.5826
Lchi33673	59.8682	71.1156	94.4648	153.859	130.958	109.863	55.609	62.8336	95.3048	125.955	58.6116	94.9918	124.847	178.821	208.987	1042.13	926.241	681.16	305.762	402.75	747.82
Lchi11823	24.533	35.6193	37.6864	27.6684	72.4466	30.6887	14.3934	24.3528	26.545	29.7325	28.5291	19.2563	18.4728	28.1949	26.8728	209.802	211.629	139.67	67.8411	80.7181	54.4437
Lchi02251	147.984	161.668	140.97	162.158	123.315	208.936	91.034	110.211	100.253	49.6852	49.3055	29.7336	58.0277	98.7332	112.883	64.7166	52.2311	50.8865	41.0136	32.5138	32.9989
Lchi17399	84.7742	63.7837	53.2412	225.306	83.2861	314.748	93.4992	92.0869	42.7667	20.2896	23.8579	21.0478	23.9917	23.1781	21.4604	12.9646	13.5597	19.0857	40.5215	33.4482	25.0636
Lchi09030	72.8001	94.9594	101.57	83.0463	72.5759	37.2448	36.473	33.9576	33.5329	37.9068	29.283	15.4146	48.8631	57.5464	48.9633	41.2096	42.1179	37.2033	31.2665	17.9757	30.124
Lchi22402	50.8732	42.8419	39.1732	27.7958	33.6916	30.2308	72.1316	85.4009	59.1032	53.0459	91.8936	35.3865	56.0413	59.1418	30.7065	61.5464	45.3462	67.807	56.7633	74.5599	59.1539
Lchi06826	204.281	154.835	126.047	133.065	144.714	258.044	194.958	185.368	150.953	136.329	147.47	65.4825	176.833	144.599	72.8928	25.5057	33.3519	37.0226	59.2025	41.8109	77.5784
Lchi00665	373.94	203.206	166.229	73.76	47.5587	106.407	12.6185	6.49853	3.77927	1.58712	5.77707	0.51982	1.27523	0.788472	1.68487	6.01677	5.72157	4.03983	50.6041	20.805	71.5706
Lchi15030	108.206	108.943	115.002	76.9027	97.3352	96.344	42.8136	73.9522	69.6242	24.3154	20.27	10.3705	44.2341	61.999	29.2094	65.3873	61.0134	51.5199	90.5512	97.1255	53.8995
Lchi01410	120.227	159.695	180.94	88.9861	79.2796	81.7082	36.2257	52.5767	47.0037	32.9102	28.8464	9.93329	16.3243	9.63964	11.0328	38.1216	28.5173	29.3641	46.2487	25.1531	38.1657
Lchi13181	38.6748	43.4701	37.6897	39.9684	40.1154	37.4269	37.4073	31.6979	39.9486	67.4172	51.6427	65.4093	42.3095	54.2519	61.2079	39.6261	45.9968	41.8785	39.8936	32.1832	36.4529
Lchi10276	87.9005	84.7723	91.8156	68.0162	77.3209	65.8884	44.223	51.1884	48.8756	33.1319	28.0081	55.2183	33.1755	33.1648	36.3015	48.7045	39.0963	35.1214	55.4341	52.4955	44.4175
Lchi32266	199.498	143.466	112.856	196.42	127.4	326.961	174.414	206.329	205.954	182.463	116.039	77.7606	122.499	129.256	80.5389	51.3681	57.0229	53.3552	46.342	39.0002	99.8503
Lchi34148	145.348	72.1488	109.263	15.0341	1.14685	49.0057	7.28997	2.33618	3.83612	4.24175	10.2983	9.397	14.3144	56.5757	22.9065	7.28797	1.12193	3.69675	51.1383	11.5863	5.89693
Lchi10041	108.17	86.4401	82.8608	97.7915	118.499	86.5676	78.8942	75.26	68.5622	71.5878	75.3493	43.5074	128.119	129.592	83.362	85.1561	97.5304	105.572	76.3077	69.2127	94.791
Lchi05876	78.1867	95.9544	70.6829	42.5164	48.686	67.1421	35.3153	45.098	37.308	28.8499	25.4156	18.9051	55.1669	50.3394	41.4819	42.9585	44.3527	64.6593	56.9457	43.3199	42.9127
Lchi10750	195.637	229.247	150.787	284.042	254.311	370.11	314.048	266.053	328.609	179.68	161.088	91.9332	127.034	96.6987	66.7938	85.8388	61.2662	58.4987	76.0859	59.806	70.727
Lchi00128	30.6823	34.6322	35.3614	36.0086	45.5681	26.0749	39.4104	41.8349	48.2893	76.5854	61.7961	57.9031	60.9367	74.2807	71.5925	41.8242	49.7849	52.4129	57.9477	68.0026	54.5907
Lchi09356	38.1501	42.4827	50.1842	2824.39	1158.9	2176.79	454.18	311.708	451.207	201.687	160.823	104.977	172.637	203.15	185.112	86.874	103.224	90.2662	58.4023	66.8695	103.224
Lchi26311	95.5397	103.603	117.26	150.918	152.43	126.259	98.6895	126.791	129.808	101.556	82.7983	54.7252	89.6208	87.406	47.7296	53.9496	61.72	50.6983	26.9365	31.1661	54.7811
Lchi24439	61.0497	67.0033	75.3564	175.71	213.997	218.083	217.099	229.168	294.882	205.705	173.118	101.089	175.986	215.07	133.918	185.885	211.067	192.579	178.024	210.358	320.51
Lchi17965	47.5132	46.2789	49.1797	89.4962	113.477	85.9484	66.5675	58.8294	195.642	216.421	94.298	152.41	104.913	151.632	176.807	159.658	211.962	122.747	114.696	120.612	167.619
Lchi16129	161.18	177.565	120.857	95.506	63.1171	138.359	100.812	94.9034	91.5048	55.4595	45.4889	42.3674	41.9815	48.9694	36.2844	28.1026	27.822	23.7635	37.6469	29.6893	37.1158
Lchi04764	91.7712	108.815	109.132	134.946	117.757	134.22	68.9206	114.64	109.409	67.4608	49.6276	31.8773	71.5553	78.7228	56.3829	37.1349	53.2061	45.2598	51.499	52.1319	65.0416
Lchi14756	169.672	173.363	231.725	223.193	534.998	319.131	335.978	476.523	498.536	268.667	295.968	213.862	527.839	364.836	352.746	578.984	774.435	527.242	234.876	251.339	422.255
Lchi02718	102.912	81.3015	72.0843	178.503	172.521	145.291	153.624	140.335	154.128	144.291	157.231	106.108	174.483	126.9	138.289	91.5216	104.07	150.017	81.0751	84.8408	145.879
Lchi15060	67.0014	73.0928	76.5732	6.22487	17.1022	13.04	12.9575	31.8697	8.53178	5.24636	6.01542	2.9604	4.27441	2.16328	2.05778	17.7868	10.2367	25.3464	27.8035	33.3431	20.2618
Lchi08366	26.7187	26.9843	37.5408	23.395	28.9131	18.3311	28.8743	29.9211	17.8037	16.5743	26.4901	14.7531	14.3241	14.282	16.0158	28.5061	26.8914	30.9095	23.3586	40.7316	40.9351
Lchi27582	53.5117	46.731	51.6474	25.4317	31.8551	35.0412	28.3216	45.4941	25.8815	30.2426	27.1745	23.6948	38.2573	40.4884	32.1535	54.783	43.1114	53.5302	66.0478	65.7981	65.5576
Lchi04585	151.996	148.128	132.932	200.384	226.541	191.769	193.437	163.221	174.871	192.169	163.838	139.463	237.311	236.745	123.412	145.643	148.969	174.026	123.263	110.673	159.212
Lchi15533	17.1503	18.2465	15.3481	213.149	76.2865	194.216	86.9549	55.8945	66.8268	48.8216	42.7239	28.4748	29.2713	23.655	34.3064	33.835	37.2358	44.2617	25.547	28.6518	25.5602
Lchi14892	60.3537	83.0996	93.6978	92.5938	121.963	69.0359	69.2845	127.095	167.664	117.076	78.5826	75.2231	112.177	124.751	120.568	210.211	174.63	166.217	108.646	109.548	166.77
Lchi09764	28.915	35.1451	50.3184	23.3126	26.5866	17.3555	17.9319	25.0749	26.2908	20.0454	19.5355	23.6647	20.8889	24.4612	27.0707	70.1281	71.6128	55.5032	40.941	53.7138	47.9839
Lchi30800	88.511	80.2417	85.3385	124.656	195.716	127.074	137.549	156.653	183.418	207.279	212.816	182.542	200.672	173.231	177.899	160.035	157.686	188.661	146.868	153.387	224.215
Lchi10087	103.811	92.6922	89.6946	67.8351	57.5848	52.5411	67.6547	93.4927	72.8688	54.6553	45.4714	41.624	27.5117	30.4627	25.901	9.67498	12.0474	12.0738	13.6281	15.0209	14.1133
Lchi00744	75.9486	107.275	103.596	146.53	144.244	127.355	76.2374	82.5137	118.54	185.329	163.546	130.972	106.847	124.571	160.236	121.421	132.19	135.867	103.204	135.478	101.033
Lchi00082	32.2947	36.4758	36.2197	26.2315	27.9047	21.3254	30.3566	28.9292	26.6431	25.3214	29.4873	27.9226	33.0292	34.8325	29.4553	42.7575	39.0158	36.7627	39.8736	34.6977	25.2869
Lchi20067	18.978	18.9905	19.1047	9.42073	14.3514	15.0442	14.2893	22.8342	12.7789	8.48597	14.2106	8.17013	9.273	8.72643	7.723	11.3274	7.98232	12.7324	13.3719	14.8643	6.10145
Lchi11843	46.6263	49.4749	47.8282	22.4753	27.8902	31.3341	44.395	66.5619	42.9847	29.5854	44.2888	32.2525	34.1154	24.3167	37.3654	67.9576	55.1293	82.7802	69.1734	59.6013	48.3654
Lchi20086	176.774	170.559	162.041	105.099	87.5064	184.801	97.4865	122.21	71.5163	50.1981	43.77	21.4776	74.3692	76.4591	70.373	17.0811	16.6126	20.0591	40.4663	30.4606	25.5816
Lchi12780	35.3827	41.4831	42.5788	17.0784	24.3727	15.6319	24.8293	44.6128	31.4547	16.1836	26.3992	17.6147	23.4432	16.406	17.6357	17.7155	21.913	24.9172	32.9247	27.3832	26.4599
Lchi11158	55.623	61.7604	57.4249	31.8757	38.6334	53.7121	42.5563	58.3433	64.5288	24.6835	39.7947	32.1932	38.9568	33.2118	40.7734	35.519	33.108	27.5736	47.795	33.0009	24.8992
Lchi12038	3.9492	3.8373	3.65229	1013.17	406.737	1067.37	415.877	304.542	263.973	101.604	76.8805	71.7298	154.168	174.885	159.817	49.4303	70.3296	66.6508	53.6095	42.8409	36.9327
Lchi20014	148.127	128.064	104.998	94.2621	55.1405	64.6782	52.1877	48.442	25.6724	29.9321	39.0396	85.2153	84.2099	91.2918	133.314	50.2778	43.8366	32.0109	90.073	67.6669	25.4684
Lchi11783	18.4978	24.6002	33.1068	46.3479	45.3564	51.5616	39.1509	69.6693	49.6409	36.3638	30.9685	25.0879	38.6397	42.5648	30.61	96.2093	76.7469	68.3874	55.0928	78.7466	79.6806
Lchi02805	48.5654	34.6231	38.9589	1110.41	1511.88	1461.73	431.942	425.69	282.031	94.1941	195.525	77.9193	170.802	148.051	104.002	71.1693	73.628	99.917	90.1168	70.0853	62.4559
Lchi11369	84.125	84.7697	85.6746	63.7756	66.5144	79.8396	70.5099	81.232	63.1454	45.5362	43.3211	45.8434	42.5232	32.9278	40.5384	63.3697	55.7454	65.3013	68.3834	57.659	53.5036
Lchi07042	119.903	102.583	92.9392	95.4565	76.0188	82.7282	79.7835	69.6923	77.3474	76.6048	71.2829	168.57	68.0378	81.58	86.906	63.7413	50.7156	48.5351	98.2511	110.698	103.23
Lchi11494	69.2154	56.0238	44.1861	98.739	98.3095	88.0194	59.0246	65.1183	56.4741	40.1613	46.0983	60.7481	33.4456	32.1793	46.0357	25.4455	26.9894	24.9575	58.1849	40.2129	35.5252
Lchi26169	78.655	62.9193	60.6897	23.8873	32.158	34.2183	37.4283	31.1161	28.6142	20.8636	23.3354	18.1737	26.4122	26.1363	24.9856	35.9085	35.1967	31.5447	45.3996	37.3647	42.9913
Lchi02633	36.6896	40.7136	45.68	59.2824	70.2218	42.2848	67.2768	83.5506	78.1903	61.7656	73.491	54.1348	81.8506	69.1876	71.4067	140.366	114.329	149.91	99.8998	106.811	127.908
Lchi02491	42.1161	65.8162	50.2248	84.0409	80.3124	42.1528	94.355	80.3287	66.2876	52.4245	33.8592	38.0679	55.8758	59.1486	52.9624	78.904	73.2908	75.1249	61.0548	76.882	71.6101
Lchi09523	40.3447	46.2679	41.408	50.3995	54.0841	53.3557	51.9682	62.7658	63.6398	48.0753	55.8911	56.5258	56.341	57.0904	39.158	78.0785	95.0302	69.6931	38.7625	50.2536	67.4644
Lchi17759	78.4931	50.4008	76.9094	26.3764	15.0708	78.2692	22.6384	13.0824	4.77374	10.6787	24.4723	11.8639	1.6065	17.5331	5.10326	360.322	183.882	189.732	98.7564	84.7033	151.375
Lchi06147	57.0605	64.8358	104.836	99.4742	106.89	114.545	56.665	77.8695	105.875	46.2102	31.4699	24.2468	37.1294	53.3385	46.2899	43.6769	57.5951	43.4334	41.7869	45.9138	62.3893
Lchi17403	48.3807	71.7659	96.2755	25.2055	55.2829	23.1297	34.079	39.8304	23.1678	17.5518	34.8607	11.2171	38.0274	28.467	24.7129	188.35	159.442	167.042	97.3413	130.707	143.53
Lchi25371	150.706	110.772	125.197	47.1012	24.6002	56.9831	40.4473	20.5515	17.7349	21.9722	24.1686	42.8297	23.5339	18.2257	30.647	29.5849	14.4262	16.2279	96.0086	39.4375	25.432
Lchi22552	155.292	79.8447	68.7602	46.056	41.2445	67.5305	70.2135	65.485	38.551	31.3196	42.063	18.402	29.9307	26.2077	20.1628	44.7292	29.3509	33.6745	42.9188	29.5272	34.4839
Lchi01257	39.8168	48.6598	54.8897	77.0638	71.1649	51.4619	50.0331	62.4618	63.2673	51.935	43.7266	14.3568	77.8136	70.7109	44.5589	72.2153	79.288	91.3217	65.9001	72.7144	146.554
Lchi02881	225.783	237.169	252.018	206.659	291.118	280.886	189.34	247.629	236.157	110.931	108.868	40.5879	158.669	110.471	62.0797	76.6992	63.9533	90.9664	82.8252	59.1375	78.3521
Lchi24602	36.5303	29.628	33.9343	16.1173	30.4033	16.3496	31.8595	48.5334	23.0746	19.24	33.0095	32.2738	29.7468	22.5402	20.6119	48.3429	32.0773	44.3398	39.9657	34.5702	30.9517
Lchi27900	93.9275	114.356	137.642	123.062	195.871	107.674	50.025	76.1918	75.9421	41.9238	40.7368	22.5415	39.7373	31.9277	27.5531	265.014	248.762	184.679	140.212	128.156	199.848
Lchi20232	159.787	149.232	134.313	179.604	147.672	253.024	117.126	150.647	141.485	93.0828	82.8998	54.9851	134.546	112.316	71.6738	41.3876	42.8921	32.1946	46.373	37.7768	55.7248
Lchi04863	128.212	140.334	136.963	163.422	156.84	171.057	152.637	135.763	180.75	132.338	116.765	91.8772	193.799	235.344	147.038	107.138	110.889	106.371	95.4125	97.5841	140.331
Lchi01273	109.436	116.806	110.458	174	182.756	190.798	133.586	156.106	192.434	131.518	117.932	74.9772	145.533	174.13	95.7059	75.1527	84.5746	82.3702	56.4399	53.1735	106.045
Lchi15163	79.5571	88.876	97.6881	26.1642	34.9638	33.9296	22.2873	33.9256	26.002	24.858	34.5682	29.5173	27.7709	33.3533	29.1736	65.1247	53.3605	59.3662	44.7342	45.3227	41.2164
Lchi09406	74.5296	56.6799	56.5143	38.8449	46.3136	49.1214	36.9189	42.616	31.4234	31.3818	31.8116	29.0406	21.5072	25.1477	24.3619	19.5985	20.1033	23.7143	26.8816	25.7496	27.2753
Lchi25228	46.185	47.9678	55.3489	100.884	85.4299	71.2712	89.7242	87.6952	125.427	146.263	112.514	114.247	87.511	89.7739	102.28	72.475	63.7397	63.1721	65.8729	68.3594	76.895
Lchi05726	44.8905	31.3031	26.2724	142.587	105.161	97.7767	44.444	56.9047	51.9687	44.4179	38.2344	43.1154	21.4026	23.8006	43.5705	18.9371	19.7999	30.2374	26.3144	22.0819	24.239
Lchi27067	79.4625	85.4109	75.9611	151.483	134.402	102.203	99.2917	91.7037	130.765	151.483	106.197	106.281	140.068	146.709	146.29	126.727	129.059	99.3963	71.6756	76.6464	119.602
Lchi09149	44.0269	65.5385	82.3185	28.3658	64.3747	20.4139	40.8913	75.0879	67.4232	51.5073	73.5556	34.5298	61.5696	76.5648	71.9895	163.184	129.874	184.363	141.969	136.762	148.467
Lchi27190	115.181	151.388	140.863	75.3257	104.537	83.6755	60.9199	109.057	61.5913	12.6985	17.6672	9.78842	17.0686	19.3534	10.2818	35.8805	32.006	39.4446	47.0782	32.6641	36.7937
Lchi32307	273.099	233.933	219.843	220.8	255.35	311.835	104.096	113.884	168.729	127.401	88.0197	362.045	159.333	199.078	196.163	294.382	239.511	181.982	307.216	302.03	352.488
Lchi03242	74.8244	87.6196	107.094	32.2365	52.9367	40.0259	42.2645	53.5204	45.6847	34.9677	33.0879	39.1416	23.846	15.7925	16.0492	154.81	111.447	160.055	65.5089	84.4822	87.7464
Lchi00843	121.896	97.66	101.952	95.6993	149.258	133.796	158.283	163.737	108.024	115.688	174.442	119.317	103.1	101.24	67.9011	77.799	74.2018	89.0977	98.3589	104.347	112.756
Lchi11635	83.1851	99.1998	91.9137	129.195	91.8631	84.5315	81.1882	89.7391	96.4455	98.7105	71.1572	76.7011	122.238	137.732	103.324	143.316	116.767	110.507	89.4166	83.832	103.802
Lchi12605	126.959	120.777	103.201	41.8717	20.1711	45.8477	36.8343	31.8654	15.5916	21.7488	21.2653	63.9547	27.943	33.6377	36.8944	29.7407	21.6793	24.1398	49.7967	47.1657	41.0492
Lchi21280	115.938	96.8146	93.8224	127.217	123.603	125.288	99.7648	97.1274	99.8599	82.1176	86.5341	100.956	91.3303	94.4222	83.7677	82.7794	94.8356	82.3006	75.443	81.7895	72.4681
Lchi03997	56.3911	60.9544	60.2017	96.8787	65.5256	69.5951	104.723	87.4555	153.109	166.354	127.099	208.717	79.9951	118.534	155.58	106.364	110.725	80.4826	65.1033	71.1084	79.9622
Lchi15184	74.486	68.8579	74.0949	50.9099	88.409	46.1391	52.0616	74.6878	44.0551	33.6539	79.6503	24.9272	84.7534	51.9066	35.3705	140.765	114.372	169.29	101.388	99.7387	102.322
Lchi06732	198.293	237.156	208.639	217.093	223.953	300.544	223.362	245.012	286.389	270.431	170.786	154.901	262.875	276.698	199.214	68.439	86.0415	76.9398	49.7886	50.005	83.0643
Lchi18918	30.3764	29.5492	29.0953	18.3362	18.9296	19.8168	19.9592	16.3217	17.7362	19.4004	19.498	24.2896	15.9474	16.0978	17.9943	30.0782	38.2037	28.5324	34.4414	28.3825	50.1314
Lchi29470	135.101	155.278	158.239	73.4102	42.1158	29.551	70.8534	251.577	32.3954	18.1356	14.7432	4.5336	44.8585	57.2417	11.2787	45.9435	17.6731	57.726	35.1109	43.5369	34.8207
Lchi12057	228.006	217.434	187.75	190.702	193.682	265.224	266.296	359.339	232.359	250.825	213.023	191.012	206.508	161.289	109.339	124.155	115.474	158.686	94.7928	108.173	147.272
Lchi29289	315.937	278.369	205.988	110.883	98.7114	229.135	180.395	216.104	126.784	61.3539	68.7715	40.6945	101.953	80.1642	43.5096	16.0152	17.5203	23.7196	47.2616	32.0963	33.9105
Lchi21716	66.6628	79.5114	93.9304	109.101	117.551	75.9173	84.2266	92.6967	111.931	101.815	105.232	97.376	113.197	88.3303	83.1941	130.499	139.623	130.303	63.9356	52.9465	87.1128
Lchi20729	129.611	144.841	121.263	18.3396	22.7314	21.7248	56.3222	65.9443	64.0084	36.2173	31.0785	34.1952	19.574	14.2895	20.1084	18.3686	16.518	12.6634	51.8705	38.6929	23.0916
Lchi31178	53.6032	50.7274	60.3659	126.121	191.494	166.221	100.435	90.4683	195.584	249.32	179.081	193.16	116.154	161.092	183.554	230.545	230.55	157.324	54.3284	99.83	104.209
Lchi04456	38.2559	44.2105	44.7256	34.3354	39.9886	37.7384	48.2219	67.3688	43.4504	46.6849	60.4019	37.7091	36.2867	32.922	25.9157	45.1242	46.7422	59.7103	41.3397	32.3225	33.0156
Lchi11413	24.2433	27.5135	28.4889	17.0341	18.5297	16.6824	20.8312	25.3527	17.2422	15.5972	21.5143	16.1692	14.3765	12.8516	15.3904	21.5341	20.3719	21.4517	23.1325	23.3304	16.5411
Lchi19699	166.234	158.264	148.804	190.363	154.815	148.908	170.683	141.813	181.383	162.759	140.624	185.349	122.79	151.802	101.125	93.4427	106.929	86.9077	104.498	105.822	148.486
Lchi04247	29.0666	24.5571	31.3658	793.191	950.566	720.362	47.5596	100.194	100.622	42.0498	37.0569	44.8798	25.6532	39.5772	36.6771	308.534	460.556	238.947	209.174	275.4	322.05
Lchi12141	40.4396	55.7919	83.3514	82.021	198.923	109.249	28.2004	45.8838	69.4463	37.5876	18.1106	13.0241	14.7513	14.5449	14.2797	176.549	111.051	129.989	27.675	45.3081	114.091
Lchi19797	109.753	145.021	161.998	31.3418	55.3058	46.4253	107.908	134.708	64.6985	35.2155	76.2698	33.1074	112.326	77.2351	54.7039	219.176	152.97	260.536	204.193	198.425	148.275
Lchi13261	82.268	186.563	134.825	27.4126	46.5701	44.1111	42.1948	124.999	62.2209	34.1395	33.5476	20.1392	53.0671	40.5967	56.3466	35.3353	35.2209	49.153	66.2656	36.0556	19.4113
Lchi12818	181.426	251.874	247.808	310.479	339.961	393.849	139.072	173.588	223.098	147.921	120.506	43.94	70.7403	42.2658	24.2976	81.6808	58.6422	65.9685	39.9261	28.2598	64.3051
Lchi06863	4.71776	7.78675	3.63728	8.95542	8.89863	26.4582	5.88353	0.595574	1.86278	5.54117	4.07061	0.684463	13.1075	10.4974	18.4275	342.891	267.211	341.044	107.253	181.4	213.386
Lchi19582	75.1258	71.5541	60.6356	27.112	27.496	44.0362	43.051	53.9373	31.1874	21.7758	37.7502	26.0987	25.2821	22.1482	19.2113	25.9045	23.1092	31.8633	38.606	46.5694	27.5205
Lchi10790	111.799	73.0695	64.4407	72.7997	63.9711	97.1316	94.4975	93.1404	64.3479	68.8909	67.1495	75.2312	56.4405	62.4029	44.2107	36.0096	43.4247	47.8181	52.0621	56.1313	46.9596
Lchi02942	193.498	166.551	189.648	225.99	313.433	241.975	285.605	277.059	292.509	432.858	583.351	460.78	445.827	474.424	412.722	371.861	364.71	433.486	324.029	393.79	457.356
Lchi07829	217.427	230.582	256.338	347.44	529.917	358.903	397.921	484.996	494.273	391.261	372.863	186.746	487.995	342.371	248.536	732.689	624.058	666.862	369.361	320.521	732.705
Lchi11873	178.397	180.273	177.32	161.062	183.369	201.775	181.584	142.903	141.333	107.819	82.0595	76.4282	133.028	117.841	94.4795	115.034	106.889	81.1889	121.262	86.4939	128.186
Lchi30970	72.6504	72.2951	82.1723	160.818	78.9236	103.124	97.8516	79.9388	157.001	166.054	121.227	166.551	92.0835	134.223	168.828	85.3837	100.026	70.2493	96.6074	94.5	120.133
Lchi13420	135.584	130.505	124.649	82.4908	67.6203	113.433	50.7018	46.3697	42.0089	24.7704	27.6638	24.8376	38.0206	46.5744	26.0291	26.673	23.0251	24.901	33.5154	30.429	35.285
Lchi19229	86.9544	60.9473	64.9594	146.823	149.327	119.829	81.0575	109.133	92.4475	60.7729	66.0212	50.5079	58.4934	49.9211	47.305	79.595	94.2727	65.4212	104.922	85.589	114.697
Lchi04402	43.9146	79.4065	110.698	14.2498	30.9003	19.4877	7.92064	20.2389	15.9005	8.53234	5.66215	9.13868	26.1111	26.5847	17.955	149.843	129.389	158.813	73.7084	78.0817	76.9852
Lchi09987	273.591	241.505	243.597	279.113	263.646	226.213	160.04	117.195	187.12	171.93	99.0555	133.511	194.491	246.458	235.154	206.825	185.524	143.103	289.331	211.423	249.96
Lchi06350	88.9733	107.706	115.924	25.8538	27.3859	40.6624	28.2908	29.3826	20.5024	28.6379	25.3582	105.954	25.7373	22.7165	29.2164	120.731	103.717	119.321	85.3333	91.1283	105.069
Lchi28038	52.1212	49.706	57.9753	11.9171	26.0804	18.5301	23.7239	40.6627	16.0854	12.2611	25.0748	9.7346	12.7179	10.8539	10.0062	32.6924	22.6112	48.0251	35.9926	31.7712	23.4547
Lchi23177	72.0409	71.2808	76.089	114.362	131.787	225.464	28.0236	53.9575	101.214	30.0164	24.347	152.09	71.8829	46.4331	52.8902	137.752	240.831	110.711	507.874	583.838	672.793
Lchi08157	44.8056	50.7575	55.7153	52.4181	45.0654	50.7734	30.711	39.3423	32.5644	41.2557	39.9893	43.9238	31.4111	39.387	54.5681	41.8113	46.3277	42.7405	41.223	43.3428	29.5469
Lchi01466	89.0748	100.38	105.545	40.5395	38.7434	40.0857	81.8759	61.3577	69.9978	56.4116	45.1671	39.4507	51.9992	41.3771	43.5456	45.7674	40.2469	43.2539	47.7356	32.7086	44.8856
Lchi24645	67.9533	76.6115	86.2827	58.9878	45.0137	36.6921	35.4766	36.8367	46.1952	36.8466	32.5587	35.8066	25.9621	27.0555	32.9171	37.8602	31.9612	26.2539	34.1028	30.4418	31.4787
Lchi24972	75.7735	117.971	118.327	253.896	265.216	188.14	171.525	206.497	299.822	222.287	207.743	148.935	370.035	383.68	246.561	235.966	278.597	232.902	81.1998	88.9675	150.974
Lchi29957	94.7453	72.478	66.0336	32.5064	29.2935	59.4177	52.8565	63.4141	42.4337	30.1703	36.2641	30.9944	30.4733	24.6981	28.1587	10.8194	12.1276	10.9143	20.1559	15.4675	14.7499
Lchi18393	35.9116	52.8806	64.1033	26.6691	34.03	30.3018	13.9414	31.6819	20.6498	11.5105	12.5725	5.91241	13.2326	10.3685	13.9934	295.707	243.273	336.959	56.0916	60.4311	71.3734
Lchi24374	73.348	85.843	83.1755	254.822	156.966	203.625	93.3629	98.7083	140.132	132.235	82.9538	44.9154	114.365	173.523	192.765	29.8039	49.5121	30.3329	29.1034	29.6651	67.7319
Lchi25526	126.058	112.9	116.485	16.8568	8.03097	7.48899	95.9653	61.2564	33.5286	17.1007	42.5135	21.3027	26.5352	18.327	14.1982	6.42381	2.38565	3.26574	66.7566	14.825	25.7104
Lchi22388	81.1023	79.7253	73.6512	77.07	78.7407	78.4102	79.8776	91.1496	80.8112	59.6855	69.2098	42.516	68.2412	68.9503	60.8597	62.6844	63.7038	81.889	63.6636	62.3256	74.7061
Lchi25507	85.7137	90.113	102.071	52.3906	67.6869	56.0254	58.5154	91.7517	63.5561	39.7417	38.6717	24.8421	54.3533	50.4239	39.9209	44.1239	33.2834	46.2384	34.5539	24.8546	28.7206
Lchi09893	121.521	112.596	86.5282	166.293	140.821	167.378	200.401	185.807	206.846	242.107	258.883	144.588	320.852	219.265	211.295	95.4927	100.329	135.151	59.5623	58.9334	86.0651
Lchi27317	479.605	582.919	644.199	1145.53	1257.4	881.061	654.983	594.757	1061.95	1331.05	817.252	1206.63	1361.18	1487.83	1216.25	1069.4	1209.47	743.661	465.839	582.745	1254.82
Lchi26356	342.909	347.533	291.517	152.929	121.381	177.521	147.743	85.2721	120.639	140.878	108.977	211.4	189.379	201.077	158.408	135.915	131.632	115.517	149.177	149.327	145.7
Lchi30038	67.9724	55.5711	54.9035	24.3196	46.2478	20.0517	58.054	61.1119	48.4146	49.3626	86.3642	52.9995	81.2533	67.244	57.8314	148.737	134.358	160.393	235.32	353.053	311.141
Lchi14031	38.0502	37.1859	39.2871	103.533	81.9223	73.672	79.3525	72.0213	121.649	160.232	114.619	127.584	82.715	92.5293	137.31	68.0343	81.9997	64.4703	50.5563	53.3569	65.05
Lchi08535	18.305	23.3887	26.7857	25.1957	16.8188	11.9071	15.5621	21.0236	16.9822	18.9323	17.6779	13.3494	12.1737	13.3847	20.0736	23.3729	21.4573	21.5642	22.4427	22.5312	16.8373
Lchi26404	149.669	125.21	136.597	208.542	321.129	280.373	207.698	179.139	194.238	308.157	362.599	281.851	203.468	248.741	207.893	172.802	166.08	193.226	169.054	203.502	276.459
Lchi31872	103.825	128.273	137.677	42.5194	79.1331	125.535	75.6819	182.937	87.7241	57.4604	84.7296	14.4552	135.988	29.1948	37.5252	483.919	234.804	277.568	109.891	66.6431	114.158
Lchi13205	212.323	149.433	163.25	537.305	696.689	511.088	377.799	269.446	413.22	780.94	729.23	771.362	718.345	896.172	717.326	382.021	465.684	418.832	348.567	299.712	477.973
Lchi08257	63.7734	49.8999	44.7792	65.9194	39.8081	57.7026	46.0174	40.7909	47.9326	44.3773	28.0496	43.7657	24.0699	27.2549	37.6195	19.1775	19.4296	16.9802	25.0826	21.5664	23.6704
Lchi03683	20.3574	14.0001	15.2431	36.0578	12.4559	50.0954	47.8319	27.535	37.4897	29.888	17.7281	25.2138	24.543	20.0946	28.105	134.03	120.092	130.906	54.5848	36.0255	79.9513
Lchi13241	58.4609	52.6677	56.1851	91.8064	104.463	71.3179	57.4997	83.8753	85.4377	90.9441	104.57	95.3422	54.1373	61.2883	63.1896	73.3977	74.6223	82.4621	71.083	67.1291	79.462
Lchi24283	19.4187	28.7753	29.0123	29.602	46.7244	35.7256	36.9881	54.8117	52.9345	62.3639	88.4323	55.8575	51.5205	45.3962	43.6543	115.025	106.16	131.531	79.2895	107.202	102.84
Lchi26241	27.2091	35.6631	54.6167	28.7357	29.7459	26.0937	26.2901	22.7186	29.4764	35.0439	27.0756	23.4902	22.4322	30.4934	25.705	27.2144	29.3587	22.3584	20.806	23.9814	26.5652
Lchi23376	125.712	113.789	95.528	103.227	143.546	138.271	137.652	128.867	142.828	131.483	95.3248	52.2096	109.88	117.847	57.7402	43.6858	45.8804	54.2487	45.3744	31.5643	78.7312
Lchi08830	222.899	128.314	117.664	125.071	155.892	274.369	124.615	82.0249	103.197	60.907	37.3725	72.5652	50.584	47.3877	67.2312	26.3386	23.6763	25.2676	93.3189	93.6702	87.9083
Lchi28777	95.0734	114.925	125.462	82.969	152.185	88.8601	123.573	186.366	88.1914	73.669	176.436	56.6773	136.795	101.028	90.5701	129.988	104.83	160.48	94.2197	96.0199	75.6327
Lchi17857	27.1783	29.3366	38.2608	159.089	98.4008	104.095	47.7991	56.1168	54.4211	39.718	29.9387	26.5068	40.2236	40.4159	35.6199	83.5442	85.367	87.2452	51.4385	57.2887	78.7233
Lchi01271	96.8345	148.088	146.925	102.289	206.536	71.5061	82.2543	120.098	138.171	69.2572	72.6702	31.1313	118.801	96.8185	53.8597	94.5334	137.175	105.947	50.0699	54.1231	79.2358
Lchi23731	23.3705	34.5186	38.3883	8.28309	9.35081	8.09666	16.8151	23.66	13.0579	11.3257	13.3266	9.28687	11.0847	9.00526	10.7035	15.9032	11.0792	16.7047	20.6046	21.1932	15.4979
Lchi33183	6.09946	6.95284	8.39896	66.6993	38.7619	99.6632	561.604	190.764	404.081	537.338	319.156	201.765	322.373	272.066	273.22	136.665	82.9458	86.0802	42.6881	10.0895	10.9807
Lchi28824	49.7825	62.5399	75.6321	12.7695	32.9997	16.3895	54.3844	81.7859	48.6549	34.8181	41.6278	31.2768	48.3194	29.9872	23.1316	87.2204	68.5233	110.275	92.3253	110.018	98.4791
Lchi18754	52.8214	49.9954	45.3803	83.4211	64.7797	62.4969	67.2961	61.8356	59.2642	54.8584	54.5852	91.333	61.8962	70.2811	61.2738	56.0149	53.2393	59.6853	65.132	77.9203	56.5185
Lchi09159	207.583	168.846	180.132	256.706	407.634	398.304	325.23	213.439	264.108	543.949	509.562	461.305	375.838	486.541	363.739	264.747	276.072	288.824	281.13	325.318	340.469
Lchi05968	28.5292	34.5832	40.6108	18.8393	20.2653	17.051	22.0958	34.1211	17.6944	21.0256	20.4058	15.7083	13.4785	12.6062	18.3187	24.2643	22.4756	25.749	31.1388	34.3958	24.5147
Lchi05256	26.977	31.2105	35.3203	14.6405	18.1805	17.1897	43.2928	65.1795	32.3862	18.1289	30.6752	22.413	25.8549	16.7849	18.4921	40.9401	29.0538	44.4063	31.6753	32.8996	27.0411
Lchi02195	223.975	202.477	236.837	838.523	654.993	823.108	597.991	338.184	578.082	602.111	289.2	544.041	866.412	992.811	845.462	955.687	1113.42	640.198	472.313	500.165	551.175
Lchi11724	141.38	242.597	265.315	194.419	134.702	139.743	175.716	189.188	229.797	126.766	147.146	383.246	131.179	65.0477	126.633	38.3813	35.265	56.5859	93.9561	82.1536	99.3169
Lchi19239	284.05	206.126	214.855	845.969	793.749	760.703	504.56	354.876	626.95	872.569	788.014	991.819	581.861	753.336	676.972	434.904	453.08	453.574	340.383	374.193	564.2
Lchi08483	232.619	93.1822	72.7344	38.1691	27.6971	57.1857	29.4233	21.0585	18.9301	21.0895	13.0684	29.4529	55.0183	50.8606	75.1077	17.1789	9.80421	10.1562	190.762	42.952	94.3411
Lchi01472	82.3914	75.1088	66.4142	75.602	76.0296	99.8929	102.571	98.4646	92.5285	76.0028	83.9679	59.1059	93.8174	88.8119	57.7903	79.8113	78.5328	100.002	79.6076	89.5874	97.1374
Lchi22398	27.8874	30.4045	30.3708	32.1527	27.6033	30.5873	35.973	43.6508	34.1482	27.0879	33.0047	29.0256	24.9178	27.3143	29.3964	36.2508	35.5968	37.2415	45.6855	45.7132	38.9386
Lchi11778	102.111	114.295	108.472	112.546	190.631	140.875	138.766	174.911	170.58	169.023	168.164	102.052	238.36	273.82	168.859	269.913	299.263	337.33	174.333	199.131	272.96
Lchi21599	101.499	95.2094	87.3669	44.7606	46.8442	53.6475	59.4622	67.2888	40.4356	36.1477	45.4462	55.6851	45.6621	57.4655	33.6393	43.3175	36.537	39.5701	62.7226	78.0159	47.0858
Lchi03901	227.098	233.698	239.444	418.669	281.193	327.955	207.211	152.83	274.317	315.563	196.509	469.519	275.224	408.243	365.962	214.972	249.503	160.703	173.878	178.785	183.839
Lchi32218	30.8252	40.8482	36.6174	76.4549	99.0812	26.8593	67.5818	78.673	47.124	31.4884	42.1175	16.5942	158.16	48.1556	50.1879	36.1378	38.5024	62.2217	36.6003	61.0445	44.7638
Lchi04685	117.071	146.569	134.793	50.1142	66.6172	72.9737	84.5875	103.071	66.4362	51.5737	40.4024	20.9271	44.2953	38.8675	36.5093	25.4636	30.4607	35.7432	59.3401	49.7002	46.409
Lchi16837	151.468	157.939	161.184	38.4297	8.28652	17.7122	29.8377	18.7874	20.3418	19.4792	4.94495	15.8048	29.0534	31.1351	49.8056	3.96575	3.65574	2.18815	9.78141	3.5493	1.67679
Lchi05059	73.8686	99.5891	63.3805	32.1506	21.3228	24.7468	31.5248	16.3336	31.6114	43.5346	38.0975	30.8066	28.3981	28.5897	29.7918	36.4316	53.2112	34.2857	26.7291	28.8529	30.2089
Lchi15445	38.2338	36.4922	41.6936	444.946	391.852	364.828	103.821	143.314	183.229	141.617	151.131	128.953	98.2704	74.0206	103.362	168.288	206.606	164.868	181.285	284.254	454.833
Lchi25254	38.9785	39.2288	38.5189	20.465	23.8896	24.4018	33.6394	40.87	33.1217	28.3264	28.1506	26.3459	19.3558	17.3559	23.926	24.8398	21.2188	24.1663	29.7686	32.0138	25.9786
Lchi25175	71.4694	65.9948	72.4428	70.8677	50.27	66.7342	53.6104	51.0739	47.3277	56.8779	56.8017	49.5738	47.1512	45.226	48.0083	34.4781	34.6767	36.1587	38.7725	41.4364	34.1479
Lchi13185	52.5279	52.7677	49.7207	118.013	60.6353	103.946	165.693	132.754	127.649	104.487	82.1772	71.4391	146.427	154.06	98.7115	65.5356	56.8107	61.0047	49.9124	37.9256	51.5665
Lchi18391	142.722	134.35	126.081	236.977	226.767	238.095	221.818	224.065	231.007	248.282	306.754	254.249	192.386	211.862	134.83	220.049	219.098	227.401	143.219	197.368	158.683
Lchi07252	29.674	33.7417	28.9525	48.7032	42.8576	49.3935	41.1325	46.7174	51.3428	71.5462	73.0018	50.6774	46.3831	44.3569	46.9878	36.5368	44.5318	40.6223	40.4475	42.8086	42.9973
Lchi23811	22.492	24.1728	26.6254	12.1078	19.9421	14.4713	27.8828	55.7324	24.5673	19.1488	33.7714	17.101	20.9604	14.2925	14.8391	35.9169	29.4717	49.2581	25.3959	23.6857	21.6009
Lchi04837	151.063	79.9131	91.0345	53.0298	47.0158	51.5562	64.8087	62.1963	39.1583	36.7989	91.7789	52.7928	38.2692	42.68	41.653	35.2505	28.0789	39.0366	67.9682	47.3588	28.0327
Lchi06859	54.6433	65.701	86.7773	45.0822	40.6394	28.0218	70.5175	39.1447	73.8393	56.6063	33.4655	15.2604	78.9568	82.8996	44.781	563.201	470.414	405.784	113.61	149.092	205.6
Lchi28079	54.8953	56.3997	66.2819	42.5948	30.909	33.9427	56.3209	52.8734	69.8809	74.2656	47.5919	49.8695	55.8334	74.0967	106.972	58.449	54.7596	43.2722	51.7013	41.3731	36.9734
Lchi03485	69.2434	83.8512	79.1736	66.7705	77.7361	59.9189	40.0986	56.7915	45.8343	43.8099	45.6583	30.8207	74.917	87.4352	64.2048	63.1789	83.3734	76.6964	67.0335	76.5245	88.1245
Lchi16207	91.9538	57.7651	57.5859	111.257	103.402	141.108	123.399	145.102	116.594	191.727	180.246	201.229	128.955	161.816	175.877	78.4969	85.3085	82.5117	112.191	111.731	117.707
Lchi28729	79.5209	86.6255	92.6845	49.0055	88.2836	66.692	37.9436	58.6553	55.4967	49.4398	53.7312	52.3889	66.6409	56.2376	64.7518	209.92	211.677	189.563	167.556	147.422	179.578
Lchi24158	59.5153	54.4565	52.9164	38.3992	47.1658	36.1331	48.1997	59.9715	31.9526	25.0072	37.2377	41.2418	25.4739	23.1343	25.6332	34.2679	30.0758	44.7805	42.51	51.0681	34.9592
Lchi01229	80.4939	42.1137	36.5222	24.3192	16.0133	22.6104	25.7784	17.4543	7.66201	10.9022	14.4241	11.4533	10.1821	7.11457	17.0389	7.66155	3.09831	2.09784	34.4917	11.641	11.1936
Lchi07665	57.0536	59.2363	55.2468	79.2873	102.748	78.9355	65.4028	79.5218	118.278	79.656	65.4542	60.291	84.8997	95.6455	98.936	102.234	109.08	101.403	91.6581	87.7301	166.98
Lchi10089	114.449	150.221	156.441	75.8472	106.031	107.117	133.706	182.242	134.806	127.851	138.107	62.4073	134.997	93.5213	71.1805	91.9466	103.023	131.532	57.6476	66.5681	71.0927
Lchi10420	204.346	204.115	202.572	203.083	204.807	254.575	180.551	171.921	186.017	125.998	104.216	60.8592	144.989	159.528	70.3867	65.3187	45.1098	44.6736	28.4217	27.2251	23.3658
Lchi17405	129.682	121.154	117.353	242.523	217.733	212.385	180.011	144.674	205.642	185.545	129.727	208.925	177.968	239.086	151.325	125.878	137.262	109.189	95.9712	106.74	149.451
Lchi05371	370.207	285.589	261.533	450.753	469.349	589.064	378.409	201.211	345.083	416.536	310.609	446.912	420.545	429.082	380.518	288.243	309.498	236.313	230.455	218.247	308.891
Lchi29158	40.5072	45.0431	48.4477	41.4974	42.0644	36.6095	46.6796	57.6269	78.9635	63.2772	51.7283	66.056	51.0007	52.1648	71.5072	144.676	146.563	105.514	105.378	99.2432	190.855
Lchi24632	106.943	130.548	167.213	220.573	240.029	163.177	140.516	155.494	194.536	186.305	214.928	161.974	200.994	171.543	171.524	266.174	348.983	335.48	130.295	116.566	131.633
Lchi20133	73.0764	81.184	66.518	16.3405	15.1093	31.3029	29.3036	34.2368	21.6493	11.4796	15.3755	11.7677	15.8164	15.4424	12.5667	10.5272	11.0394	14.2771	19.3731	15.6928	9.62206
Lchi26949	66.8279	82.4945	106.25	91.961	145.818	40.1029	98.4743	124.484	171.053	129.629	63.8536	54.2798	110.56	93.6252	110.183	241.089	268.653	229.612	73.1531	55.9324	116.478
Lchi31226	96.9136	103.884	105.797	148.011	115.478	112.14	105.65	100.637	135.627	134.136	84.3173	93.735	77.9509	86.3915	97.7598	57.9313	54.7179	56.0045	46.1972	48.856	78.733
Lchi14519	380.842	280.673	278.345	692.388	650.734	667.946	390.876	255.549	433.723	439.569	294.465	373.786	451.219	519.655	448.606	233.802	243.14	202.239	170.078	119.293	219.164
Lchi21386	92.8391	84.4471	81.3777	32.7923	42.0228	42.8565	48.0806	55.2996	40.5728	33.294	38.0411	31.9588	38.8512	36.8127	24.9415	41.8841	38.2772	48.2633	57.6709	73.0899	48.6346
Lchi07584	22.9876	27.9106	22.8814	201.558	102.446	21.1196	77.5107	57.2185	68.7665	697.283	256.466	10.2376	89.8075	20.0793	26.1314	3023.8	1449.12	2093.49	324.132	99.3441	810.763
Lchi01493	153.209	194.396	247.245	391.664	435.346	336.926	345.021	320.29	677.966	845.19	452.909	790.233	488.801	571.231	761.127	314.891	434.767	233.66	222.969	279.655	464.344
Lchi06110	31.6453	45.2306	73.5454	26.1066	42.6456	26.3374	31.5378	28.7596	42.776	45.6949	49.584	33.7596	38.4748	47.4698	37.9479	287.467	242.039	242.378	211.669	257.924	311.866
Lchi28853	112.941	145.78	134.299	271.414	270.117	287.895	364.88	318.032	493.78	376.416	250.897	205.109	280.201	390.971	226.359	260.614	289.441	249.124	147.557	170.91	342.52
Lchi05522	1.35921	1.70926	0.719162	1137.06	329.664	878.01	2250.65	1010.41	1704.09	810.993	271.321	443.516	351.569	398.244	382.874	160.511	154.335	177.81	73.8069	79.3809	158.81
Lchi18682	148.59	196.989	194.419	132.728	214.656	217.19	156.329	203.587	209.875	112.21	95.3091	92.4786	164.495	199.09	86.3658	204.133	175.944	185.672	90.1143	111.581	159.75
Lchi05373	86.372	73.9171	76.8564	120.334	231.727	242.739	189.431	169.417	255.479	96.1399	120.721	79.2213	124.476	101.298	102.868	116.748	125.18	90.205	137.805	90.1849	114.652
Lchi13984	141.259	111.04	113.948	233.362	260.522	262.334	197.381	182.55	213.863	270.841	279.046	254.073	216.596	267.735	208.448	132.807	132.553	141.745	110.896	120.446	217.993
Lchi20251	68.5825	67.2887	119.548	29.9122	50.5776	28.7398	66.0647	107.59	94.0447	64.7518	71.1405	57.513	120.931	76.1767	60.6345	300.757	236.422	202.738	140.567	155.699	85.7422
Lchi07403	146.02	125.254	148.961	102.262	135.753	97.4484	149.416	124.712	117.378	100.703	112.609	84.1019	90.5149	92.0557	54.6889	122.759	102.924	110.88	72.3916	74.9095	93.1582
Lchi19957	183.399	153.117	137.905	251.051	214.213	193.123	180.547	152.1	188.402	185.289	183.668	98.1207	251.906	255.421	134.54	89.1645	106.889	93.8491	66.6342	70.96	101.898
Lchi13511	170.291	146.471	104.013	13.4048	38.1127	22.716	71.6588	54.6699	84.0599	161.144	101.81	143.957	74.1923	56.0507	116.993	83.0558	77.7323	43.1894	90.9075	25.9438	135.414
Lchi18025	152.029	95.2903	122.893	36.6741	36.3293	79.5098	43.9663	38.3339	28.7687	16.0049	25.8715	45.5634	26.6388	27.8744	27.1741	43.3135	37.1854	43.1672	89.5828	73.5739	53.4661
Lchi19326	7.29599	9.25098	15.1157	443.159	475.135	450.223	380.962	969.127	1101.85	289.377	186.006	22.4573	143.303	58.4112	56.4244	243.927	217.012	311.649	49.8434	113.868	347.97
Lchi09614	41.901	45.1365	40.1728	26.37	32.8254	29.4926	47.2214	58.7662	41.6712	30.9839	47.1808	29.2507	37.7174	30.7247	27.9131	42.684	36.8479	49.0793	40.7552	41.8854	37.8962
Lchi27576	69.8404	52.2561	95.9611	2.20817	7.25709	6.043	9.00993	12.2884	6.69693	8.17635	10.4212	8.8314	10.6005	7.94033	5.57497	128.841	75.9792	82.3533	102.115	165.791	174.234
Lchi01327	8.52573	9.68043	10.7964	6.33341	7.29711	6.02636	8.30206	14.752	6.58748	7.32791	10.8208	4.84874	8.28529	6.53401	7.32062	9.79802	8.05293	10.9957	12.758	10.6304	6.84611
Lchi33935	165.962	191.307	176.983	157.496	162.01	181.143	125.473	114.482	113.14	84.7372	84.209	84.9308	118.887	97.0852	75.1425	119.413	119.998	110.106	69.6045	61.6402	95.8937
Lchi13387	76.601	71.7736	62.0062	87.1822	25.4829	87.2505	93.229	89.0035	68.058	60.685	40.11	57.0397	50.8389	49.6019	69.6109	56.0774	57.4786	48.5258	71.109	67.8769	106.101
Lchi07905	34.1656	44.6583	125.268	8.22097	9.26773	16.0178	14.3452	18.6743	9.3393	8.43731	16.1491	5.58076	7.81767	9.40555	8.44414	38.6081	42.3976	33.0673	52.4235	44.558	50.5761
Lchi00728	183.815	170.086	173.543	401.076	324.577	428.573	285.174	253.467	413.578	538.507	346.108	564.53	413.674	466.517	324.415	333.749	356.789	294.177	229.334	331.798	375.507
Lchi25334	98.9808	87.0416	70.491	49.2912	51.6972	64.2481	77.0069	76.7814	62.4139	59.8779	66.9275	63.8828	64.9561	72.1124	69.3005	24.982	27.5413	29.2233	45.6029	32.1448	23.4722
Lchi03278	213.34	237.895	232.823	411.071	328.657	360.631	91.4369	88.4392	132.035	123.092	103.002	61.0417	144.451	155.292	114.158	41.2703	73.1063	37.3241	66.0697	61.7216	87.2153
Lchi01770	44.1469	51.9388	61.4362	72.795	89.3987	63.6078	50.1474	71.6308	66.5383	50.0769	44.3651	46.5025	43.8941	43.9786	39.5289	144.715	150.873	117.27	84.2946	98.682	105.916
Lchi08818	376.282	301.864	295.89	586.888	803.241	728.806	413.014	206.635	299.171	443.428	435.639	449.97	560.761	596.114	429.764	290.2	314.812	251.609	186.028	190.46	203.223
Lchi28778	56.4103	54.1893	52.7218	101.55	98.1843	72.8336	148.003	113.001	308.101	436.474	268.025	417.745	103.058	140.103	152.292	44.2586	52.7317	33.584	20.777	29.4844	17.4203
Lchi16577	63.3615	61.3002	54.9749	60.5722	73.706	62.4863	55.5153	78.2708	68.3494	73.7797	91.2302	84.2748	52.7781	56.9732	58.0176	69.3487	69.1131	85.9852	59.3349	49.7146	77.0495
Lchi06301	50.7391	62.6166	79.0944	9.43443	24.0694	26.7043	63.2882	129.482	40.1025	15.8702	42.2262	25.1208	23.7725	11.5095	14.8208	73.8652	60.0215	112.425	61.2163	60.063	35.4171
Lchi11269	191.372	165.013	147.032	414.824	353.007	366.453	291.167	196.991	402.411	331.707	219.47	236.332	278.46	316.336	190.471	189.374	187.83	148.02	140.331	146.668	263.129
Lchi21643	255.398	119.669	115.448	276.933	182.111	200.352	254.495	205.121	116.718	112.394	257.302	111.088	135.136	74.5484	105.491	113.479	96.8324	90.2989	76.2004	38.9151	42.1482
Lchi05047	46.7407	63.3949	61.5841	46.875	58.8966	48.1446	44.5037	52.7762	57.1377	47.2423	45.345	37.8889	34.4872	30.5239	33.9083	79.9564	61.8945	75.1836	56.4667	65.1385	69.1953
Lchi14374	48.8609	34.5625	36.5188	36.7691	33.5903	23.0124	25.4743	25.6035	22.699	31.41	25.1987	48.6035	33.8709	47.9294	67.4036	51.4197	77.6911	40.7147	49.8095	57.2268	51.9103
Lchi15305	87.1412	68.4552	53.2261	62.3247	67.2259	111.011	82.5681	62.0088	58.89	50.8152	38.6304	20.9103	90.2116	80.4287	45.6813	30.6864	33.5043	31.2906	50.2551	36.3397	52.5767
Lchi30034	28.5039	31.8209	32.3769	59.9567	50.853	34.2643	38.5191	50.9207	47.3933	55.4844	46.3468	42.6597	38.9299	50.7258	49.1404	39.7821	46.9463	43.8909	37.9462	42.0817	44.9239
Lchi06379	54.6467	77.4283	122.761	28.5153	56.0826	25.8497	36.0583	59.0785	36.5196	36.463	29.924	21.3834	30.7355	28.2276	27.8597	56.9048	43.5475	50.5444	33.3023	25.1115	27.6449
Lchi00610	60.7147	75.6329	78.883	58.6175	58.4357	70.3352	43.085	59.3101	50.9969	46.0716	45.7826	64.4592	29.6144	35.7278	34.0292	190.241	231.072	140.101	74.247	97.8211	112.2
Lchi13628	126.678	178.426	153.201	96.4069	158.53	124.621	100.537	149.401	138.54	126.985	128.692	141.603	200.653	183.84	135.711	126.482	127.987	111.848	98.9822	85.9484	91.0463
Lchi13730	40.2515	53.2193	43.7749	122.9	52.0593	108.749	110.815	89.7066	105.528	82.5014	52.772	66.3485	52.2547	68.478	69.1168	55.8368	50.727	46.9851	38.8062	32.2687	30.8126
Lchi07049	45.6079	56.9004	59.1808	38.5302	33.4631	48.7325	60.7915	83.2911	57.1894	66.3818	86.104	78.1997	56.4466	46.7299	60.1346	55.0491	50.2025	58.6793	52.8405	58.6174	46.7864
Lchi17811	399.069	276.105	300.513	810.767	626.703	864.055	745.267	535.372	703.11	837.299	853.13	1533.89	804.984	804.154	596.332	379.803	597.223	279.27	384.749	412.731	993.356
Lchi00382	594.777	95.9902	75.1467	260.648	168.541	189.117	279.473	173.114	128.876	75.0511	172.798	54.6361	312.639	258.938	228.577	170.135	213.605	180.002	330.244	221.918	157.548
Lchi06968	37.2608	54.3224	81.844	37.8011	59.3618	43.6299	117.236	179.361	110.381	92.9561	120.093	35.7245	119.195	75.4716	61.6824	200.536	207.919	210.992	98.4404	125.753	148.203
Lchi11473	60.0353	52.0368	43.8086	65.3768	49.9692	87.2427	86.1172	84.9629	108.343	63.6704	35.2883	28.5073	51.8864	64.679	42.563	34.7805	71.1049	45.3321	65.4607	69.5842	121.036
Lchi19558	75.8507	73.929	67.6973	11.4199	24.7348	15.3021	29.5664	55.8895	28.2137	9.64245	32.0281	46.0884	18.1483	8.76751	10.449	20.1	16.643	23.0558	31.5066	23.0293	12.8493
Lchi20463	340.752	216.652	185.29	237.048	236.869	434.784	199.316	234.957	179.225	147.479	131.053	48.7439	59.1316	61.3304	55.1368	40.246	33.857	53.6514	72.0762	81.1652	72.1287
Lchi10645	254.335	187.847	74.0659	183.221	79.8668	183.237	224.674	245.433	199.957	115.395	85.916	81.2867	27.7424	15.3798	29.9141	20.5537	22.3208	31.7354	33.5572	44.4325	23.8496
Lchi08448	158.005	143.805	152.486	274.585	432.851	310.247	272.978	273.938	397.425	501.774	432.585	516.222	409.197	487.478	323.855	261.51	255.042	272.858	211.747	243.875	434.568
Lchi01935	21.8937	20.9731	26.3283	3.23457	8.35214	3.90335	12.4898	26.0714	7.13845	4.09973	16.0829	3.64213	4.92307	2.76526	2.18538	7.59099	5.58574	15.51	15.7047	16.1084	8.805
Lchi17136	81.7153	82.0131	75.9647	144.304	137.506	109.926	101.251	119.036	126.027	114.517	101.58	48.3044	150.455	137.915	87.1362	147.628	151.203	169.98	80.363	68.1142	99.8016
Lchi22871	103.015	130.022	132.651	209.298	227.571	169.512	101.149	75.5728	154.01	214.523	125.467	186.3	136.957	206.422	223.934	109.004	151.953	86.9157	100.325	83.2374	114.086
Lchi09060	67.9566	81.1638	95.0466	62.5415	131.227	63.6129	73.6334	74.4376	82.419	63.3571	53.3023	44.5147	70.4058	63.5877	41.1076	76.9998	64.3437	70.1099	48.6528	51.5418	52.2212
Lchi26016	61.503	46.2315	39.4796	35.6028	33.9179	26.012	23.896	22.0758	24.8652	21.9419	24.2111	29.3445	17.9693	21.9707	34.7844	10.2592	10.6467	9.43828	18.7168	12.0878	12.2281
Lchi01304	81.129	79.668	74.2996	36.6185	50.9407	43.748	34.7194	44.8984	38.4611	37.6718	28.9994	53.868	35.6507	40.1615	36.9915	27.3562	28.2989	23.6309	29.0281	30.5743	27.7048
Lchi18339	95.2965	98.6959	97.4678	185.667	154.106	145.776	104.158	68.6667	176.166	172.862	153.032	265.875	133.181	178.466	275.914	106.244	151.159	83.2108	80.3637	84.06	90.5445
Lchi01769	407.512	358.417	270.995	124.149	113.548	186.469	124.357	148.986	121.674	19.69	23.2041	11.5979	18.8684	10.682	12.7562	48.1014	38.6484	44.573	41.2057	29.2971	44.5322
Lchi01109	151.108	135.54	99.0447	77.0452	56.9938	97.3647	158.571	168.223	97.3267	35.3237	40.5053	14.3276	100.069	83.6933	44.8525	22.8072	23.2111	31.6068	43.6226	32.8812	31.7507
Lchi16206	38.3037	36.7636	32.9902	308.386	244.364	330.108	224.948	252.971	228.261	122.818	152.607	88.1955	92.0166	83.6317	63.5542	91.8651	85.7003	111.775	63.4632	60.8288	69.069
Lchi19668	231.482	157.162	148.761	184.463	160.971	248.805	307.304	171.311	254.538	153.49	130.813	94.8094	190.319	218.391	212.785	31.7909	37.7103	41.299	33.9841	32.7442	37.556
Lchi05464	110.601	81.048	65.4852	74.7516	64.305	86.5123	97.2513	96.2402	72.5442	50.3456	69.33	41.458	81.9671	72.5967	43.1778	43.9017	37.0106	55.5464	80.009	73.0888	79.8033
Lchi03032	50.905	75.2642	133.671	37.2215	77.7221	42.6979	15.8966	22.1387	36.0278	18.4511	26.1041	13.7096	28.4077	18.7719	30.8905	105.2	57.2225	48.5721	45.8475	38.2571	32.2028
Lchi24860	29.1743	30.8653	30.4804	10.7537	11.6806	15.6224	24.276	39.4764	14.9425	11.4806	18.2167	10.3782	10.6323	8.35012	9.64087	15.7771	12.536	18.1103	20.5567	20.6652	11.4652
Lchi06163	22.9741	23.1998	27.4938	3.65072	6.61168	4.83597	4.51586	0.995508	4.24441	10.2371	7.82515	6.3609	16.9333	17.8113	12.2632	123.913	81.6824	74.4494	22.8481	22.7341	20.3482
Lchi08629	112.608	129.102	138.922	44.9545	75.5451	81.9965	87.3594	86.668	62.885	58.2261	73.1801	60.6025	58.1519	87.8154	82.3321	225.723	240.843	203.067	161.058	183.281	111.078
Lchi21625	56.3416	56.4391	52.2333	50.4684	65.238	53.0046	137.519	123.929	77.4216	49.5291	83.2453	50.1583	72.2581	77.7251	39.4673	53.8693	56.5572	68.2097	77.513	100.21	63.4061
Lchi06733	19.7326	13.5016	15.3151	25.9361	21.3296	41.4667	26.2148	35.5764	24.6178	15.5041	14.576	19.8908	8.25039	7.0333	10.4062	23.6063	19.8347	35.3805	29.2019	31.0024	43.5773
Lchi15505	31.1134	53.1194	42.9845	18.1387	12.4035	14.2753	69.9023	144.175	96.0616	264.469	230.514	176.058	341.584	320.061	220.108	75.2311	78.5563	87.4811	42.5515	57.7418	49.4435
Lchi02442	93.3344	87.5343	124.924	219.744	180.399	209.049	151.172	151.914	134.449	66.1912	72.5575	68.151	77.2921	79.4755	65.6913	83.5738	74.5555	76.1598	96.3839	88.6694	77.3776
Lchi01579	19.5946	21.1466	28.1203	14.2315	20.9933	14.7714	13.3991	16.1974	15.4384	10.5489	12.052	9.42049	9.58661	13.8245	11.8897	170.743	123.075	137.67	44.367	70.0196	77.0845
Lchi05975	28.9742	30.1844	24.244	57.9788	39.165	40.3057	65.9491	48.7586	54.5807	76.2347	55.2869	63.9618	35.6379	45.0942	57.6928	16.9519	20.7522	18.1479	14.8661	14.1418	19.2485
Lchi12674	103.37	114.082	97.3192	153.179	120.05	168.709	165.28	140.859	228.328	216.296	121.332	130.465	132.074	152.18	129.511	81.6357	81.6174	75.8952	47.3427	43.9001	83.134
Lchi10132	135.928	51.3888	47.7087	140.246	54.54	84.3746	101.49	42.619	30.0346	40.4555	43.2502	28.1536	8.45305	2.56005	34.4272	7.5438	4.01096	5.36592	11.3908	0.122222	0.895115
Lchi26051	49.9231	82.5461	91.6772	53.8425	30.3824	51.572	100.406	103.886	87.9187	37.9649	56.7099	38.8903	36.9496	46.2354	44.765	507.418	314.486	440.896	157.867	168.751	189.922
Lchi10521	142.262	167.282	159.759	183.505	243.561	129.637	43.5773	51.1455	75.3205	94.3233	113.742	76.759	221.226	191.606	197.582	533.204	555.557	326.558	297.31	182.512	326.765
Lchi12093	96.1435	100.595	101.335	52.4692	68.9257	61.182	70.5089	110.733	70.4138	47.3035	54.759	46.9967	50.4538	39.7244	38.8116	70.3613	56.2649	67.6078	82.7047	79.654	62.42
Lchi26313	226.106	218.079	184.33	98.7834	126.853	187.267	101.708	92.0794	50.5079	36.1963	47.4337	54.2351	42.3608	36.3059	39.7754	55.9954	44.2449	70.4834	83.9928	87.6789	64.7567
Lchi22807	214.062	254.316	225.889	338.688	274.928	352.263	305.817	228.282	348.688	268.852	202.246	168.517	331.496	346.22	228.491	83.7407	97.4236	81.346	81.9104	85.0764	187.331
Lchi14181	178.452	142.984	129.221	95.5907	96.8757	175.293	86.3665	103.851	66.9468	50.4463	54.9247	41.8462	75.5965	70.2021	79.311	68.6423	71.8945	80.6814	89.235	61.7154	56.7775
Lchi29239	14.327	15.8654	17.5554	14.6218	14.2203	11.2703	11.1255	12.805	8.86238	12.5346	9.41463	11.8957	10.1364	12.4999	16.5989	12.9861	14.825	13.1876	13.4437	15.3999	13.4589
Lchi24618	89.1243	84.7169	89.2752	109.474	83.0626	97.8423	66.4497	90.434	61.8238	29.7591	38.1608	28.4101	31.3493	26.8313	27.8855	55.1547	39.1928	49.4712	31.4433	30.6133	42.204
Lchi03895	146.719	144.799	133.472	125.27	163.111	147.577	185.156	186.13	189.283	109.916	133.124	106.024	165.948	129.843	97.3912	209.804	191.375	200.767	149.137	155.776	182.265
Lchi02711	132.759	108.401	112.333	217.401	167.343	250.73	148.523	134.232	170.241	135.235	114.949	210.039	159.533	189.072	116.745	100.6	99.5868	78.1202	83.8771	97.5959	115.624
Lchi05325	104.108	128.814	120.244	209.163	177.979	183.335	93.5728	105.912	154.657	134.72	80.7921	108.633	114.655	142.319	146.609	89.8398	93.8117	76.7201	62.7266	55.8182	93.4494
Lchi24674	170.157	238.004	234.531	285.059	450.711	357.467	276.804	381.653	499.585	420.064	288.383	213.154	442.591	543.781	263.746	488.217	472.701	400.268	139.91	126.246	256.522
Lchi01153	45.4013	29.9874	29.2287	23.289	21.225	16.6433	21.9237	17.7893	18.4293	19.1661	15.0293	37.5448	20.9997	26.7281	33.9354	26.0808	26.9635	21.4178	29.9192	22.2434	21.7236
Lchi31377	88.6684	63.4073	54.1137	232.653	168.413	185.901	116.601	49.7421	136.988	181.144	119.762	77.0728	184.136	388.646	290.624	49.3251	69.7514	34.7408	41.4871	41.639	123.974
Lchi08621	94.3397	89.4709	90.7298	116.391	85.5712	69.1808	75.882	72.3495	78.2273	87.6472	67.8029	68.6138	83.9232	107.363	81.4358	117.444	109.416	91.0243	70.0244	80.2659	83.2279
Lchi06641	27.6923	27.9071	28.8803	17.0255	23.1007	16.8018	25.3639	26.0624	15.4928	18.0315	23.4002	15.2286	16.0745	16.8816	14.6056	23.9282	18.5962	24.1344	22.5183	22.383	17.9785
Lchi01345	48.6996	57.0032	53.0488	26.8878	30.1074	30.2547	57.5303	76.1403	40.2103	35.964	54.9649	31.8859	23.2058	19.2948	19.6226	33.0723	27.7547	47.3391	42.222	47.3614	23.1871
Lchi03544	116.949	113.476	53.1407	43.2919	71.2252	33.7762	30.4369	38.3347	51.8458	53.0218	533.863	548.909	62.1477	31.7007	81.5175	53.0469	37.8132	44.361	436.475	136.61	53.8818
Lchi03334	57.6194	57.8642	65.0228	85.6761	99.5838	65.2438	57.422	64.5687	82.3833	96.351	103.367	96.5385	77.2171	108.044	83.0448	78.721	95.244	84.5842	63.4258	60.2507	90.9021
Lchi03323	88.1822	77.285	81.4353	138.826	194.273	142.607	216.602	197.467	211.957	336.662	484.498	302.81	271.861	264.148	223.913	176.363	156.665	197.101	153.619	177.349	237.837
Lchi21291	17.1905	16.071	14.638	21.6485	17.1254	16.7494	19.4295	23.499	18.4961	20.4744	16.0193	18.6123	16.0334	16.6019	23.02	18.2585	17.1426	16.8449	14.6175	15.1073	11.4135
Lchi18852	31.1363	38.5628	33.922	99.162	49.456	62.3257	32.0945	37.3163	43.065	32.0663	28.2017	29.7383	30.755	32.3978	33.0311	92.7253	91.9675	60.9024	61.3378	54.6497	83.7782
Lchi01750	18.1495	18.2318	22.1978	10.5829	12.7401	18.1706	40.5824	45.9801	32.4528	21.5608	28.6795	18.6716	16.3908	14.6045	16.6748	31.6356	26.5798	34.9814	33.4891	32.1832	17.9897
Lchi10746	33.1565	32.4266	36.8473	72.9507	65.6235	43.5067	29.2625	28.5262	41.0409	28.997	29.1446	21.8458	29.406	35.3301	39.4801	48.4125	47.6818	42.6033	47.3588	52.5403	75.9501
Lchi08111	67.4163	61.6249	55.963	61.8681	61.2171	60.4628	116.278	100.867	76.3049	85.251	88.7134	72.1634	66.9606	74.4659	54.4736	44.9155	49.4397	63.0184	60.0508	68.5078	52.2274
Lchi17615	67.3515	58.2741	56.0719	13.9053	21.8475	21.8811	35.8342	32.4764	26.3261	34.6317	69.0554	69.6551	20.1943	24.8565	40.2188	11.0557	11.8114	13.1525	35.1471	25.0528	22.423
Lchi02110	185.317	179.304	189.516	345.795	322.838	278.139	258.831	261.497	353.787	160.697	140.722	68.6462	176.472	196.401	101.854	185.391	160.444	125.786	185.025	161.692	179.01
Lchi22253	15.1947	16.2951	39.9795	56.5215	56.8984	35.9527	36.2919	14.1317	31.9068	53.56	41.0195	24.4382	47.0816	45.088	42.0387	867.083	899.752	683.036	69.4966	87.6839	258.06
Lchi05682	15.1857	16.5846	42.4133	30.5845	31.9505	33.7811	35.1607	39.7051	35.8251	22.5216	28.9175	13.5361	16.918	19.2647	19.088	46.1402	51.2421	45.1107	28.4113	31.2743	27.1962
Lchi26813	163.713	72.5599	69.1395	72.929	39.5205	39.4285	39.3317	35.3649	31.5934	10.5846	38.4845	18.4684	6.22401	6.83824	18.3783	11.9306	11.8066	14.0578	89.901	19.2438	3.96779
Lchi27573	129.746	156.009	165.138	151.43	153.626	169.876	198.366	175.807	188.685	213.869	171.568	160.162	152.855	168.947	159.207	202.323	250.606	170.084	147.426	138.417	203.499
Lchi16555	132.746	134.163	112.771	254.793	182.105	255.165	158.847	198.607	294.676	271.193	163.992	103.586	262.59	295.433	132.637	77.4205	89.9228	66.7434	86.7993	76.2491	137.962
Lchi15687	137.035	151.852	148.072	138.63	194.04	134.979	95.3769	132.706	138.625	125.591	101.859	72.1035	184.875	229.568	199.78	135.727	180.325	157.346	81.3191	66.8134	177.837
Lchi26264	83.5889	91.6385	86.7352	16.1038	55.2559	28.3311	47.4896	58.3593	30.4565	26.1808	66.6834	29.6291	49.976	44.0403	25.1204	63.7689	55.3453	75.2459	70.1346	67.6773	55.1569
Lchi00783	82.2194	85.4954	88.1825	52.4635	57.5658	52.594	47.2696	55.473	39.799	43.7737	46.8636	45.8125	44.1591	47.0274	46.1108	103.531	86.3381	77.7717	59.6286	62.3664	58.647
Lchi26297	28.3092	42.2186	33.2962	154.546	250.744	43.5519	120.602	296.152	513.54	998.835	1191.3	409.641	474.305	223.705	236.975	310.385	276.501	397.708	118.535	109.614	338.466
Lchi27930	176.486	168.487	158.608	167.132	146.002	193.037	201.258	209.653	197.173	178.964	188.317	168.082	177.191	126.28	143.022	208.188	182.239	240.474	127.642	117.185	160.803
Lchi17934	40.956	64.0834	100.442	46.0102	74.4476	39.0783	75.6963	77.1378	94.7779	55.2965	65.8466	35.3322	43.6452	46.4493	26.3151	388.813	396.801	288.146	150.229	246.829	477.122
Lchi25154	76.9106	86.9423	81.3599	33.6681	51.0374	40.1795	37.8108	74.8239	37.7822	26.7676	36.8271	17.6882	37.2797	33.6428	22.3188	54.6607	45.3208	55.9671	33.5979	34.4955	30.8678
Lchi19300	36.6843	42.2704	39.8098	324.797	299.903	247.186	192.338	180.222	182.48	152.087	131.871	90.8065	143.327	137.606	114.266	120.115	135.45	149.359	73.1272	85.5837	104.496
Lchi01851	34.7901	28.8592	35.1414	31.7154	26.8747	28.8076	15.6559	17.7991	14.9445	11.1644	12.9377	13.6238	9.78071	8.70726	15.5444	123.499	100.213	83.0922	77.5091	76.6244	96.8657
Lchi01222	95.5845	89.1014	76.4984	122.703	115.348	79.5522	70.4374	91.5142	98.099	90.4193	65.3539	46.5344	67.0175	72.5606	74.3318	38.3615	41.5636	45.7912	43.5446	34.0514	51.2492
Lchi19261	53.5287	56.8265	61.006	80.6321	88.8458	61.7177	80.7763	90.5702	90.9773	130.752	131.974	111.255	101.675	99.6757	100.475	91.0413	99.664	110.327	85.6531	82.5253	88.9752
Lchi02668	70.9899	82.5804	84.3735	82.9327	61.1679	55.5202	38.4882	46.5022	34.1548	24.1164	29.3263	25.3614	24.0846	29.277	29.2439	23.924	23.7178	33.5674	40.0527	30.2236	40.3199
Lchi09638	167.562	128.283	113.808	124.149	152.556	128.658	85.1355	95.9853	84.2629	55.6474	48.0871	26.0445	188.295	129.625	54.9935	51.2665	44.491	70.3022	67.5718	58.4765	62.9443
Lchi00959	46.278	43.8326	55.5788	13.4777	15.602	12.3788	15.0772	16.713	8.99789	6.42379	9.32396	12.6965	13.1174	10.4872	8.22246	10.2567	8.40151	8.83025	17.4028	10.8863	7.64809
Lchi11338	200.669	163.197	173.335	187.834	181.652	168.702	144.689	156.905	146.795	157.037	81.4307	198.706	105.874	118.185	117.001	74.4491	71.5003	57.6072	57.0994	56.206	67.4111
Lchi20092	270.361	209.992	200.598	284.235	342.875	344.963	343.888	359.869	306.772	242.12	261.082	115.743	356.673	320.931	234.525	161.654	213.793	235.763	172.014	173.291	226.547
Lchi20211	16.0972	13.4175	13.9558	27.5037	19.9464	23.8956	38.9419	34.1669	27.1647	25.4891	30.8297	25.3306	22.6591	20.708	25.189	22.3582	22.3999	24.6662	17.1858	17.0188	13.988
Lchi14401	0.928143	3.38689	2.21488	4008.18	2764.61	2265.31	501.423	387.174	737.761	690.503	378.746	251.896	332.627	583.352	639.203	76.2451	85.6353	52.0108	16.7073	17.353	33.284
Lchi16647	363.986	141.979	360.369	154.028	58.6643	282.608	253.491	161.159	311.642	69.3709	152.783	96.9237	180.652	112.851	52.3255	191.798	130.372	75.0464	88.9087	38.5199	85.2256
Lchi27594	116.257	101.931	87.199	108.212	97.1457	125.464	118.042	103.568	89.194	72.0139	76.7442	94.1898	89.4014	74.9154	57.7402	82.2693	72.4994	79.3911	89.115	90.6685	71.019
Lchi03645	25.3042	31.5094	47.7557	23.1278	47.1345	17.2679	15.514	54.8893	36.4024	21.5916	24.894	4.52406	28.0694	28.5347	20.7926	51.3107	62.0387	70.79	25.5802	37.1544	50.2491
Lchi19955	65.4494	69.2979	79.1742	46.4884	59.6659	40.0418	49.0076	70.5449	42.6391	34.028	29.6035	33.2798	58.9464	33.9726	47.648	118.631	77.2415	83.186	49.2482	48.3399	43.5755
Lchi16755	44.6989	63.4882	65.559	20.3936	37.9107	17.2839	32.6848	50.6976	27.157	23.1864	32.153	23.3711	37.2061	22.3709	22.914	54.4025	42.9125	68.3859	46.7046	37.2341	32.2856
Lchi23769	29.129	32.1218	35.7566	14.4687	29.1435	14.8564	21.4403	30.3464	18.2625	26.5551	34.2254	30.873	28.7855	29.6633	17.9334	41.4243	37.7222	47.7424	42.4245	51.7083	35.1966
Lchi16001	95.5412	110.549	106.315	28.4088	60.1109	57.1428	90.9036	122.998	70.1587	36.9788	70.4823	24.8112	53.2441	39.0075	22.3761	64.894	54.2122	96.1086	57.825	52.4513	61.9791
Lchi00646	109.759	136.141	132.727	146.168	155.37	115.607	98.1279	117.047	140.527	105.793	76.9999	61.0417	142.626	136.11	93.0129	171.779	172.433	171.308	101.833	102.921	139.955
Lchi00011	36.8306	39.3876	37.093	80.0191	57.0583	50.6033	36.7593	40.9165	45.5897	63.4602	51.9869	59.3905	52.5503	70.0658	66.735	39.6263	44.1999	39.8041	35.9358	43.1196	44.4766
Lchi15579	23.3688	56.0552	120.374	15.705	95.738	36.4672	43.2183	70.9457	87.1524	74.0582	77.2087	23.8689	66.3887	94.5412	39.9976	481.496	435.056	399.051	183.449	219.592	261.694
Lchi14833	174.65	147.65	139.436	165.678	198.581	168.026	131.061	95.5568	138.532	126.302	107.774	59.9256	206.11	220.802	120.36	220.042	187.695	167.138	160.457	139.106	136.345
Lchi13049	91.177	102.213	72.9717	73.3459	55.8156	94.5644	75.6368	91.9631	76.279	56.026	58.8466	33.7433	74.2571	76.4671	47.9905	58.4501	61.3311	58.1809	91.6879	64.8455	81.3781
Lchi04904	56.0735	67.654	72.4418	37.0542	84.7331	43.5206	84.4211	138.402	93.2686	46.1988	65.3456	33.2228	103.022	80.8284	62.231	187.333	184.398	229.39	220.112	257.07	261.522
Lchi13636	143.792	136.567	146.202	323.209	286.694	287.863	224.041	229.896	340.543	346.286	264.345	344.356	325.984	298.864	303.649	402.6	444.516	316.03	175.386	177.004	305.775
Lchi01669	239.31	204.244	135.887	193.273	149.124	184.124	120.087	125.048	104.783	64.1055	54.8072	49.8764	64.8372	72.7071	58.4195	27.4979	37.3377	43.386	36.3152	24.084	47.1727
Lchi17628	20.7013	68.8435	55.0644	18.5604	53.4176	5.048	25.4043	137.409	40.947	39.729	110.025	13.1127	55.2592	28.4054	13.0937	954.377	626.963	1300.18	205.604	241.299	421.087
Lchi15000	51.9957	55.8211	65.1239	79.1185	92.3668	59.2178	72.542	97.6972	86.0699	74.9603	99.1397	76.3554	128.143	99.692	88.7346	191.446	160.176	168.614	77.7289	70.7063	106.781
Lchi21829	148.773	89.5562	65.077	52.9215	16.861	93.827	49.6662	30.9927	17.7476	21.3172	20.8644	43.9111	20.0828	12.1347	36.6697	2.30165	2.76175	0.508692	16.6485	1.78435	0.779626
Lchi17135	46.6022	49.4954	69.0427	138.717	47.0587	94.6226	49.6212	41.6059	54.942	56.617	30.4533	43.8795	22.9049	30.4253	40.0282	78.1451	66.1155	42.086	66.0831	76.3621	73.6019
Lchi10344	198.164	157.626	127.987	240.267	263.701	364.599	289.914	212.183	272.09	273.323	340.682	158.488	358.536	363.829	210.335	94.4102	131.167	146.104	148.834	146.613	201.839
Lchi18420	51.5077	57.2716	59.2683	80.3456	129.282	65.3766	51.2173	72.2184	90.1454	80.4175	68.1661	90.5764	87.3398	97.6641	84.5533	258.708	209.296	197.663	112.437	167.226	232.374
Lchi27361	52.9561	66.2575	81.4593	35.9747	27.2021	21.8766	45.6984	44.8648	28.6649	21.6602	25.9782	14.4453	20.6955	23.3229	14.8348	54.393	37.8501	48.5538	41.7391	47.3977	41.1294
Lchi09815	58.9817	86.8242	75.1352	30.0134	33.0879	33.8624	26.0156	39.4557	20.7575	22.0743	19.0048	22.1639	25.6514	28.5055	22.9959	17.4524	19.3761	20.5311	21.8722	19.3297	21.9692
Lchi27164	87.3182	92.6266	90.9349	47.8096	29.1119	58.9972	165.892	109.59	126.592	156.108	92.5626	72.9154	67.2877	76.5345	48.9819	20.8129	37.541	25.2191	44.4408	38.7151	45.5348
Lchi11241	87.2349	99.6449	105.567	54.2991	67.1271	63.7772	93.7337	72.5144	94.2045	140.524	103.621	151.197	95.7172	120.214	152.765	25.9744	32.0236	28.4929	38.4129	43.0425	35.8265
Lchi32374	95.0136	48.4606	46.6046	68.562	65.6946	84.6467	31.9967	48.6654	52.5749	37.4274	27.4828	30.8544	23.9435	32.9768	43.9747	52.2392	54.3273	38.0096	51.2826	62.6678	53.2381
Lchi09692	112.955	111.832	105.827	25.8056	44.5249	41.3808	38.1735	44.4465	30.1888	8.87405	10.78	8.58231	13.4689	11.4328	8.62586	11.1126	11.5565	12.9575	25.0849	23.6972	21.0479
Lchi19298	198.512	168.075	143.367	183.418	217.612	238.675	185.029	171.418	201.406	139.502	124.256	66.4801	135.687	127.656	76.6998	73.4718	75.5559	72.4157	53.1687	59.1277	102.469
Lchi22094	53.113	58.6097	60.5402	38.7137	23.216	61.8357	13.6205	13.1638	15.0335	22.6148	15.0434	24.4063	25.4986	32.0471	56.9844	421.529	320.536	289.771	109.818	96.8203	137.653
Lchi20624	125.154	175.501	185.489	289.143	229.554	298.332	152.206	230.319	273.323	201.993	173.016	89.5698	238.706	180.653	147.664	60.2384	74.6369	62.7631	62.8881	52.3097	116.7
Lchi22994	304.498	253.459	236.323	180.869	212.265	244.645	311.461	240.092	186.574	112.386	251.161	122.234	295.924	198.26	119.328	334.82	342.413	424.756	334.303	401.348	285.886
Lchi27973	150.188	131.533	125.936	265.62	181.043	200.533	136.068	101.16	146.191	118.285	128.504	150.163	125.23	154.59	142.481	75.2928	99.898	72.1075	88.1548	96.0803	114.067
Lchi08457	47.1819	137.353	119.042	54.5521	46.4906	14.7024	9.03298	21.0433	24.7892	21.7662	10.8119	10.2417	27.8159	42.4178	42.5452	14.2195	15.7692	10.6108	18.9483	16.6802	14.4644
Lchi20404	101.287	88.8603	82.1176	177.181	132.381	141.332	90.5864	103.32	108.814	59.1511	44.7581	39.2616	39.4253	45.9243	48.9944	36.691	36.1874	35.5886	49.5003	42.4649	64.76
Lchi20257	64.249	67.4444	62.837	97.7061	63.6008	58.6519	59.043	63.7437	72.6439	56.4887	45.4734	47.6854	71.9048	81.1729	55.8449	43.2838	42.7207	47.0031	46.152	50.0742	75.5616
Lchi12858	60.1005	48.1874	73.9514	860.964	474.432	560.35	73.7545	75.0292	214.178	54.3979	24.8926	26.517	5.56057	13.3961	20.1435	164.658	118.913	80.6593	85.1247	56.8179	153.555
Lchi11686	28.6046	30.7146	31.2487	15.9688	19.1156	19.3909	26.6047	40.3789	16.5814	13.3235	18.4317	7.5764	7.80309	5.28169	5.50037	15.7469	10.8715	22.7076	13.469	19.0055	11.2089
Lchi09025	20.2149	24.2026	24.2963	24.8658	25.3279	27.4814	27.646	37.5259	33.1421	26.7159	24.2969	22.58	19.7796	19.395	25.0276	34.4443	31.7291	40.3202	27.9464	23.6086	24.8526
Lchi07796	62.3728	65.8634	55.0851	76.139	51.302	58.8641	37.4187	33.9426	35.3904	26.7687	22.3047	23.44	23.1079	28.0854	20.0212	100.669	67.847	76.97	64.6378	77.7255	59.6591
Lchi11076	28.2972	24.0626	25.2541	68.0435	58.5046	58.6699	35.4004	38.5509	46.8794	62.8147	64.6165	48.5411	49.4457	55.0116	82.8266	68.8308	69.3392	75.9419	40.1238	36.8578	30.7515
Lchi18032	239.435	176.554	138.051	112.916	38.2832	227.083	21.6544	21.5348	14.0021	9.5383	3.50409	9.40729	11.2539	3.36688	20.6372	1.19247	0.565552	0.308046	17.2569	0.366729	0.419658
Lchi08409	74.0034	77.6113	75.5219	132.463	104.608	69.4217	49.0588	41.1441	74.8185	112.404	72.7119	119.092	79.8958	86.3952	134.584	76.9664	98.4426	55.689	49.8409	55.187	53.8411
Lchi23257	132.657	106.59	113.237	103.506	151.77	125.879	139.096	112.98	113.604	122.175	158.538	100.885	132.149	151.238	95.8046	129.256	112.18	125.362	150.344	153.538	187.524
Lchi11990	111.788	112.354	125.646	80.9044	95.6351	93.3887	88.928	89.392	96.9561	79.4119	91.1624	110.044	68.7112	72.937	87.8451	95.3891	89.2209	98.5976	77.8719	71.1175	81.3816
Lchi16057	183.279	147.263	140.427	229.67	202.614	277.893	179.451	190.235	208.249	113.364	84.865	49.7377	128.915	102.173	53.6831	27.7352	34.0564	43.6717	37.4697	28.8113	44.4485
Lchi17523	78.2197	98.2953	98.5533	15.4141	42.4099	24.6609	32.2914	40.1617	18.0112	19.6451	35.015	23.439	27.934	24.3496	16.0155	51.3352	38.0035	58.2031	74.0393	88.9327	55.114
Lchi01174	51.9886	72.2717	70.3163	18.0598	22.8124	17.4818	27.6237	47.4361	21.6485	10.9433	14.1018	8.12944	12.2559	11.5144	8.15564	15.5603	13.0491	15.8865	15.3738	14.0002	10.7665
Lchi09102	116.865	155.286	169.046	130.369	126.793	117.594	18.5885	33.0283	28.052	19.3559	14.306	6.8419	26.6318	36.2175	24.4397	2.86787	9.23156	10.4611	25.0906	13.8301	34.1915
Lchi22395	81.9713	79.4788	95.9817	119.683	107.501	166.474	164.799	130.747	129.308	88.259	93.1097	93.6796	66.9879	66.533	74.4377	115.077	106.415	94.4898	97.8762	114.666	251.983
Lchi06947	102.847	92.6895	102.355	108.613	126.047	116.177	59.0702	57.7045	66.8915	53.4194	60.4919	54.5607	102.581	101.619	59.8441	147.933	132.417	156.666	137.384	153.741	136.061
Lchi19031	86.1898	82.0946	95.9244	12.6763	24.6647	25.7938	26.0922	36.6278	19.0935	9.45693	15.4848	18.7294	15.2802	12.5896	10.9228	28.1435	37.8544	44.4289	51.6517	53.2434	27.7309
Lchi00206	87.9235	88.2611	97.9044	265.952	187.308	234.984	181.691	161.15	224.369	194.766	126.089	134.635	114.127	130.7	173.712	97.2273	103.85	95.8153	92.4633	99.991	156.06
Lchi00132	16.813	25.2144	44.3759	12.4526	16.0706	7.85468	6.40606	16.0211	11.2586	6.76039	8.45077	2.12762	8.78253	7.24734	8.0157	101.698	66.5078	107.245	20.3705	34.5439	48.4824
Lchi19186	106.079	130.385	139.124	209.509	253.366	197.845	70.5575	65.6802	91.6118	54.2788	40.2218	32.2749	47.0211	51.3838	51.6888	42.7883	49.1498	48.3409	67.0217	60.5304	62.9452
Lchi08851	87.6129	83.5728	96.0482	66.5835	59.7724	46.4714	114.988	98.2578	97.746	110.681	76.7078	63.6201	91.3162	112.418	115.397	147.055	145.098	144.3	147.873	113.332	100.925
Lchi08683	19.3616	18.0837	20.2705	31.9091	24.6088	26.2277	18.9483	28.1763	14.1762	10.5587	13.8896	13.9071	10.4659	10.4439	12.2857	12.4024	11.3083	16.4445	16.7256	19.2486	10.7066
Lchi24368	47.4679	23.8846	49.221	39.1728	55.0723	28.9844	21.4375	19.2935	11.4786	11.8976	10.1237	4.39664	7.90133	14.2942	12.0267	151.688	145.085	162.302	54.3917	92.2795	117.472
Lchi14135	93.9258	83.9296	74.9262	95.8005	177.996	149.899	88.2955	61.4645	89.6414	90.4696	72.9075	128.649	110.524	168.458	172.151	93.0193	70.4945	56.4952	79.1155	48.5656	37.0977
Lchi05721	147.508	225.553	231.333	254.568	377.165	172.892	119.326	152.123	234.318	112.614	108.12	75.9192	101.318	56.7851	34.7482	229.327	231.317	151.117	78.2914	70.4056	146.693
Lchi16582	111.737	101.834	119.652	151.658	134.232	117.975	111.531	114.825	124.233	108.593	105.021	144.039	123.676	111.691	111.385	171.536	162.293	172.463	119.236	103.346	173.852
Lchi16488	181.123	149.722	138.098	93.7523	74.5922	185.126	72.6095	62.1956	63.3037	32.7349	33.6425	93.6806	68.4518	72.9969	77.4538	57.6193	57.89	37.7786	81.5967	85.4734	51.8342
Lchi06109	101.009	169.942	172.707	111.72	101.237	118.518	41.4949	64.1874	90.5301	37.0002	16.713	19.7865	48.973	46.0246	48.3082	337.179	337.75	215.406	238.625	194.346	244.976
Lchi11121	123.085	51.2333	71.3827	16.9704	1.58427	30.7427	17.408	7.3163	5.88426	11.9285	9.6535	5.4599	5.75065	7.51486	8.43244	10.6021	2.06442	2.61665	51.2802	9.7558	0.32516
Lchi13551	93.4341	69.4688	64.1851	64.5864	55.2532	69.3614	63.4101	58.3329	59.7354	47.5123	42.9934	26.3906	49.0449	59.2732	32.6672	25.8195	31.7996	32.2722	31.8937	32.6302	30.6312
Lchi02366	77.3769	78.1821	76.243	81.7443	75.8519	52.645	49.268	61.4346	74.4875	62.5305	50.4632	72.9186	50.2777	46.3799	50.2443	101.698	95.1247	102.946	84.3068	107.969	67.579
Lchi09632	264.159	280.817	242.776	725.506	576.91	657.777	225.014	246.501	548.521	477.15	314.425	676.952	467.982	545.144	529.93	383.977	298.301	227.708	275.611	260.85	365.144
Lchi14055	23.1376	30.5869	27.7161	66.2724	47.8406	54.5939	63.647	42.7813	71.588	99.5517	72.0863	79.4206	47.9347	57.5387	100.151	69.9979	81.1592	54.0345	62.5248	63.5225	93.4954
Lchi28344	41.4241	50.2582	54.7489	53.5883	116.345	28.7851	41.9279	60.2462	86.2179	53.8874	49.1151	14.9011	97.377	62.7778	41.9111	86.1496	104.336	106.914	74.2218	108.747	233.981
Lchi05759	116.892	102.155	141.958	24.3799	73.7579	20.9526	29.7454	35.9882	26.3874	20.9806	25.525	30.6032	56.4438	42.907	16.5755	22.3046	35.9664	37.9721	40.4851	51.2674	35.2408
Lchi18543	146.382	207.458	342.609	33.0202	26.784	30.0292	5.47986	9.48837	8.80245	1.6758	1.03975	0.352842	4.98201	10.8923	4.07301	19.9636	21.2074	7.5409	57.3114	66.4637	38.2907
Lchi03718	87.9054	73.9387	85.5984	91.0338	93.5481	70.3015	74.5197	66.5493	101.883	106.054	95.7874	155.119	91.3613	116.708	125.871	35.3227	50.0457	43.0104	53.0198	63.8345	50.4226
Lchi00656	152.17	129.837	125.199	102.028	242.135	203.012	188.109	164.668	139.313	169.695	231.344	150.316	104.546	117.841	79.9844	76.5837	102.722	99.6827	119.107	141.106	143.112
Lchi07300	153.911	145.501	149.923	101.953	138.564	133.739	91.1321	80.9362	123.935	144.852	95.1556	121.291	106.387	125.115	84.5682	76.7881	101.422	90.8737	105.263	107.879	121.351
Lchi10695	28.4514	31.0625	30.5939	36.9095	36.8537	31.2001	26.6759	33.4993	26.2862	28.1719	30.3026	21.7133	23.2531	19.1273	20.2408	45.9582	45.9711	59.1069	30.3666	43.1555	40.9273
Lchi06346	26.048	36.4965	40.7541	48.4633	29.3357	35.358	40.1512	38.1855	48.8065	59.1304	35.6156	45.7304	34.8832	49.8695	63.2345	135.018	133.473	113.953	55.3941	52.4612	109.008
Lchi33011	20.3558	29.4719	21.4489	51.8578	99.5616	81.175	79.0182	39.3973	15.0615	10.1399	15.7885	26.3252	3.95323	23.0847	27.0022	9.74869	0.913862	4.54481	11.1317	1.12721	1.21618
Lchi20869	65.7583	70.192	63.9734	29.0421	44.9042	34.6132	74.3115	95.2068	69.994	83.6717	100.17	52.8748	119.677	92.6599	85.0973	115.015	101.777	143.351	96.3793	124.797	99.081
Lchi02669	160.118	141.811	141.28	112.379	134.423	109.501	98.398	89.6145	90.597	56.7223	54.6148	75.1226	94.1055	109.412	72.1005	86.3464	90.3295	94.9642	99.6744	112.415	87.882
Lchi03660	76.1558	84.4384	79.2573	45.0021	49.994	44.0789	65.1833	87.9529	45.6558	29.0189	38.1257	23.2043	59.1418	44.5474	33.1498	33.6981	29.9131	42.5332	35.4351	32.3841	28.3971
Lchi10748	38.3394	42.182	54.2816	63.5568	82.6431	51.9559	35.7011	42.8719	49.4257	56.8917	33.7436	16.6615	43.8719	79.9955	65.6578	19.5737	38.0365	26.2406	30.105	30.7431	48.9115
Lchi29538	17.4697	15.8953	14.5191	55.0677	37.4915	62.9073	73.2743	81.6531	66.8652	44.4249	52.0906	45.8188	25.4219	25.8263	34.9206	29.3193	25.839	36.798	18.5555	20.1024	15.6794
Lchi03577	102.567	129.662	166.202	29.8638	84.6371	43.5067	39.3183	97.6229	50.1183	16.2083	31.2849	14.2688	42.5784	30.8717	17.1006	54.0991	41.2323	40.7336	30.9729	29.5786	13.3958
Lchi01375	23.7129	27.3056	28.1636	42.7459	38.224	35.58	35.0081	33.327	37.0775	40.3444	26.8618	32.7686	17.1555	21.3209	28.0705	26.664	28.4778	31.1315	27.4557	35.9397	37.041
Lchi06476	105.308	110.114	98.5545	142.679	151.233	150.27	191.565	154.463	145.966	194.35	222.981	161.045	177.209	178.523	113.479	112.302	120.32	141.951	95.3443	93.8657	110.031
Lchi01074	110.974	104.269	102.373	118.005	84.3723	85.9016	54.2461	56.9324	57.5105	34.8897	28.7215	21.1234	45.0018	59.9134	45.1525	26.6113	30.0798	24.0212	27.0854	27.2667	36.0997
Lchi05912	122.535	140.265	150.176	128.736	145.445	153.086	103.61	100.749	157.935	141.022	94.776	92.025	158.472	195.947	170.635	114.301	120.58	93.291	83.673	83.0966	105.035
Lchi01226	132.02	112.781	86.5121	83.5522	136.399	120.987	121.987	136.45	122.162	126.749	146.15	115.126	110.99	125.848	89.776	66.5944	85.0137	92.4366	95.6428	119.324	127.339
Lchi06416	49.4619	46.7459	44.6563	40.3791	51.2262	52.8285	47.9571	78.2712	41.5089	34.8156	44.7278	21.5343	29.3285	30.2228	23.5321	25.6653	22.7646	30.7912	24.3282	19.873	24.4379
Lchi17735	84.264	95.6049	113.839	106.971	119.689	96.6337	109.024	147.916	187.34	135.484	89.162	86.6587	136.414	150.158	104.882	221.069	254.393	218.709	132.941	216.801	236.177
Lchi03200	125.491	44.8735	41.8212	183.548	84.2663	64.2409	77.0252	48.1375	97.8895	30.6068	36.3182	34.6977	4.91844	2.04145	12.6832	13.1268	4.53354	7.99927	30.2967	4.58042	2.84284
Lchi06424	79.0478	88.5331	65.0975	114.447	111.158	85.2973	58.8189	80.1315	109.618	83.0109	52.4765	45.487	53.5672	78.2133	72.943	50.5323	50.7005	41.7788	40.7599	26.2545	47.6943
Lchi06417	21.4764	18.9348	21.0452	24.3242	27.9401	21.5993	36.1854	47.4513	36.7795	32.3725	44.2476	37.6987	36.2227	37.5456	41.119	56.1666	46.4471	54.574	42.7402	40.2464	46.6396
Lchi20797	326.248	238.652	286.52	1159.45	1070.86	1054.12	650.156	309.573	690.83	1413.52	739.208	1047.4	979.839	1507.72	1257.3	578.35	725.792	524.905	477.126	371.746	522.853
Lchi12986	136.266	130.554	174.207	124.803	39.536	128.565	49.2756	69.7944	39.9085	21.2437	12.8705	0	25.4028	54.5277	30.372	10.8839	13.7963	15.7619	12.1581	7.7594	21.2407
Lchi06856	28.3735	24.8256	28.3283	202.405	84.8082	164.497	67.6749	75.9835	45.1169	38.3822	38.3534	60.6968	24.2155	33.8777	37.6132	30.3946	38.7991	34.7306	34.2721	45.3086	32.1767
Lchi16993	45.0912	66.3759	73.597	28.6825	35.6759	23.2971	18.4205	29.6792	17.198	16.7	18.2128	11.3763	16.1667	21.5674	14.8016	28.4726	32.7666	28.3711	20.1825	28.5229	27.6396
Lchi04575	331.895	283.824	262.879	342.502	335.772	312.256	277.267	217.455	207.104	262.276	366.229	226.098	273.195	299.385	182.912	190.152	214.602	230.712	198.467	172.676	203.091
Lchi03238	98.4854	90.458	98.1414	127.123	124.382	113.768	143.094	125.239	141.386	114.775	102.598	93.9195	115.652	97.3559	92.9864	90.3885	101.334	110.83	76.8878	79.7562	72.9663
Lchi02905	45.4827	46.3818	53.145	51.0584	56.4381	40.4607	77.3255	94.377	67.31	50.25	73.3215	51.5488	110.929	82.3206	91.6805	216.13	155.978	174.847	98.4466	113.963	111.078
Lchi01395	47.8468	46.2126	44.0703	54.8941	70.3271	47.3615	37.1906	50.6365	49.8178	58.9085	59.08	65.2647	39.9282	39.2644	60.1974	53.246	50.1523	52.844	41.6786	42.1881	63.3141
Lchi17015	158.517	143.202	114.895	144.044	115.005	118.398	109.57	128.049	122.198	89.102	75.8563	62.5973	75.7955	75.1703	69.4005	16.9116	30.4966	35.4222	39.3364	36.9708	56.0177
Lchi03552	46.2381	43.0032	42.3531	31.682	45.5177	31.0113	40.8129	46.5259	40.4771	46.8482	43.9207	38.2433	43.5712	57.524	39.4678	39.0605	34.4657	37.5355	32.9276	39.0012	37.4097
Lchi18977	54.2553	53.713	52.5712	100.608	89.8022	63.2836	59.3617	54.9676	80.4962	101.109	67.8825	98.5034	96.8346	123.702	132.797	65.8814	81.56	59.262	66.4755	69.0449	77.5754
Lchi14393	60.1974	75.7893	76.4521	129.008	97.1061	134.261	229.212	190.848	224.722	194.669	133.983	99.5943	107.247	107.208	126.908	100.837	111.87	107.65	77.678	69.0472	72.9892
Lchi10396	48.5981	66.2508	54.1628	55.7234	29.6924	50.7936	55.5759	70.2549	76.9492	53.1509	39.6953	48.7503	48.2049	62.7059	36.4629	48.1532	46.0359	28.6948	27.719	27.1336	34.3745
Lchi09048	151.014	174.601	169.65	325.167	284.512	378.34	270.917	262.949	245.777	95.5143	110.185	96.8149	123.189	110.868	96.6253	153.164	149.277	137.813	124.635	93.744	168.613
Lchi01011	166.252	161.707	165.156	193.536	225.507	220.892	131.103	108.345	156.236	165.748	114.412	125.898	141.67	151.298	129.782	143.771	135.458	118.408	97.8677	98.9353	133.41
Lchi23134	94.1702	151.759	200.037	28.6057	73.5625	49.8287	39.4856	77.0934	46.4707	23.7698	31.5655	29.4707	33.0629	25.863	29.3139	39.7844	34.4166	41.573	46.5911	34.6145	35.4408
Lchi10122	43.0903	47.8267	53.095	23.739	25.4436	17.8655	25.993	40.6199	23.9929	20.5356	22.2248	15.8708	18.8684	17.0433	21.4899	42.8728	33.9429	42.3219	47.7666	57.7901	37.0485
Lchi16420	85.3739	89.2662	79.5276	123.439	82.2956	88.4861	68.938	58.3124	97.2854	92.8722	61.0373	98.1741	67.1456	81.1666	95.2093	66.9587	70.595	48.6811	68.3757	62.9771	78.411
Lchi08824	176.601	180.964	197.73	205.562	250.14	266.985	144.811	164.837	190.107	123.525	127.558	116.285	144.525	159.902	128.02	191.181	191.164	142.828	143.793	153.811	197.617
Lchi23166	29.5255	29.5295	32.0995	16.2811	19.85	18.1464	19.6336	26.18	17.3655	20.8265	24.5573	20.6555	21.0652	24.2534	23.7938	24.4961	22.7982	24.5266	23.4691	29.2318	19.584
Lchi06475	40.49	52.9765	60.4226	12.8328	11.3455	9.13415	13.9812	11.6211	9.12825	9.14889	9.37893	14.5005	9.41967	11.5569	15.1889	13.1246	11.2287	9.45999	13.0634	12.0234	8.68564
Lchi09246	143.538	173.558	152.584	77.0008	50.8436	108.136	84.9807	72.0709	82.6379	50.6278	34.5634	31.9445	44.2035	53.5802	42.7074	28.9877	36.9336	21.3854	29.6346	23.1904	29.9149
Lchi02132	178.812	218.378	220.76	436.424	484.037	550.604	191.092	225.197	315.727	94.7407	46.8998	32.3851	47.3203	69.1232	49.9945	35.8367	49.7035	36.6349	54.7127	34.5585	97.385
Lchi00033	177.37	286.004	302.021	21.8821	17.9874	33.4747	37.4609	60.2098	50.7995	23.053	13.6624	15.6876	26.6728	29.227	32.3659	74.7913	69.3104	43.4557	75.232	85.5497	57.8901
Lchi21263	43.0852	50.3604	74.1382	71.3592	90.6633	61.7283	61.3897	79.1974	86.5241	77.7634	82.9375	53.4115	79.6109	77.5376	60.2608	277.454	236.48	227.481	85.5878	124.845	143.725
Lchi01136	99.9483	100.271	95.5999	125.94	110.822	92.583	63.9956	54.511	74.5525	51.7001	37.3942	40.0732	84.2862	98.3394	68.0085	127.652	120.559	109.947	100.785	82.7654	76.2105
Lchi07685	233.212	169.224	171.362	615.991	494.716	553.515	393.087	237.09	464.13	1074.57	619.206	957.425	649.961	1082.82	932.816	276.959	381.514	317.765	309.551	393.07	604.564
Lchi22427	62.6576	75.8843	76.1354	112.822	171.672	106.12	106.813	135.685	129.229	138.044	163.107	154.639	108.372	122.682	95.097	95.1594	108.4	118.05	66.8703	70.2152	110.861
Lchi00889	76.0403	77.538	79.573	55.4954	89.9996	68.1608	53.1927	83.3461	69.8015	57.0807	57.6687	51.523	44.889	44.9185	44.6846	57.2759	52.0047	64.0496	67.0202	78.7759	66.6556
Lchi08027	24.5806	31.3724	26.7045	46.2478	32.9827	45.378	41.9734	45.2891	68.1921	104.567	79.0089	101.155	50.217	76.2096	112.214	17.3944	31.3532	27.6869	29.3573	27.2392	42.3372
Lchi18821	97.3798	80.1864	85.6541	61.0658	81.931	67.8023	60.1043	75.8256	68.7187	70.9858	63.5126	78.1762	72.015	61.9066	58.2141	69.5292	77.1798	68.3905	75.9782	85.5787	79.3514
Lchi06351	400.7	299.257	299.457	467.74	551.486	582.085	234.334	182.322	333.401	364.449	245.513	524.482	521.148	685.408	481.041	342.551	328.228	245.186	199.205	190.57	404.35
Lchi17906	67.9093	74.2924	77.5133	70.8086	102.748	131.535	96.8645	59.0209	57.0399	50.4138	27.3454	28.8154	44.1649	42.0427	35.9548	221.952	246.811	224.399	83.3888	102.628	178.612
Lchi23653	51.0946	56.8925	61.0025	86.7544	84.8648	85.493	47.3694	34.0739	49.2095	60.6974	46.8084	59.99	52.3467	79.5118	62.6823	121.974	139.988	95.6334	91.1462	91.655	106.199
Lchi12307	184.447	195.664	196.3	148.248	147.842	164.12	108.345	108.108	149.498	120.936	96.9279	80.4587	164.657	139.912	195.075	408.422	355.597	327.669	221.576	203.819	227.119
Lchi10105	49.2535	34.8929	37.285	34.522	44.32	38.02	41.6057	56.4286	46.6872	53.3933	70.0335	35.4641	63.3838	63.5106	41.7401	97.6035	76.4471	73.1168	32.6525	50.6228	92.5599
Lchi09553	58.566	68.037	77.3219	177.413	140.503	144.782	221.649	168.107	210.45	142.575	119.985	116.868	137.207	137.266	143.664	143.315	127.637	123.442	67.1067	82.0298	141.941
Lchi01801	27.156	27.7692	26.684	36.6029	27.2743	41.3436	76.5934	54.479	64.9927	64.8374	50.148	50.5936	40.0445	42.7617	56.8677	16.3646	21.2066	21.6418	19.284	18.5846	16.7768
Lchi18980	101.623	114.803	117.81	144.359	179.481	135.763	121.932	160.528	201.835	180.333	168.242	141.462	116.102	136.121	86.1022	141.275	147.059	148.169	116.247	121.721	219.752
Lchi09626	24.2422	23.776	22.7568	45.969	37.7543	30.0158	24.5078	27.2519	38.737	75.0654	50.3789	66.9716	26.0922	32.2967	43.4144	26.3865	29.8426	26.76	24.7603	27.9029	28.1691
Lchi08289	116.296	98.1458	93.9334	63.7012	78.8085	87.0232	94.8015	106.959	88.916	68.9888	79.9952	80.315	105.018	95.685	75.5925	80.9806	73.7284	75.4963	83.3083	90.9895	74.9497
Lchi06702	124.989	150.954	143.792	476.641	304.311	378.464	213.328	173.845	335.562	285.339	164.444	132.919	276.361	385.068	237.656	247.826	267.985	181.99	118.944	103.387	180.45
Lchi30085	127.451	95.5456	50.0477	168.199	54.4016	153.916	63.8516	36.5579	48.6085	27.0586	17.592	108.98	38.6219	62.2679	80.3278	35.7265	32.9655	24.9056	41.5626	30.3913	16.8839
Lchi13044	62.4298	64.7576	64.7029	24.9452	37.8534	26.1056	21.3694	28.1334	20.418	23.1545	32.2339	25.3282	22.1016	20.74	17.5331	72.3546	69.0838	74.1316	53.6133	44.7574	53.5114
Lchi16167	93.1583	88.8282	85.9399	83.1267	76.9821	91.1947	96.6071	78.9307	67.7556	46.1372	52.0613	38.588	61.3656	52.5563	47.8994	47.0226	42.7322	50.1559	42.5176	30.1663	48.0879
Lchi16263	47.4384	42.7767	37.3432	14.3462	26.4032	19.2378	48.0069	72.8897	30.6835	39.1354	57.5382	27.2223	35.9108	29.551	26.018	32.6893	20.7189	45.352	34.7018	37.797	36.1271
Lchi09646	78.0482	97.3504	124.399	68.1144	76.2589	38.8414	53.1516	77.0451	50.956	22.5915	49.2499	15.2115	46.9805	26.7744	37.0889	60.5983	55.9523	64.288	74.0135	79.547	52.4805
Lchi00092	71.3902	68.5163	72.0927	43.7005	60.6219	41.7009	52.5015	62.6543	55.5952	38.7798	57.4607	44.126	42.9373	40.3411	38.8569	86.0403	72.8816	99.3414	74.2391	78.8945	86.8349
Lchi19237	21.1461	22.3772	20.3312	13.1585	14.3695	11.8658	16.4679	20.1536	16.3429	16.025	17.8333	15.5917	10.3478	10.8087	12.2408	11.6509	10.6396	12.5024	16.3659	17.5954	12.1319
Lchi06415	99.1837	60.8046	67.6282	61.4279	59.5702	66.9463	51.8739	35.3598	34.6074	26.9365	31.3972	38.5896	36.3758	37.012	45.3236	14.4262	17.5549	17.3645	32.6169	16.1998	21.9868
Lchi20627	138.287	137.005	123.667	98.2033	116.188	145.662	126.136	103.149	111.57	102.062	90.4279	39.7255	135.487	138.149	64.5456	40.9558	40.7332	59.904	60.1658	61.0506	61.275
Lchi04871	25.5496	19.7792	19.9971	15.9806	13.4209	10.5669	13.3353	16.5522	9.93984	8.17727	10.9094	10.4256	10.7946	9.26099	7.82283	15.1717	12.6784	13.2501	19.4235	19.1252	10.8816
Lchi14893	173.421	150.141	119.301	97.083	88.0355	141.623	88.3794	72.2162	71.2484	82.4214	66.9505	74.5575	84.2631	90.2122	62.9808	42.942	49.6788	50.5218	57.6012	67.7282	44.475
Lchi22108	910.87	418.151	435.543	405.765	235.934	604.871	399.779	203.4	250.237	285.996	343.468	1006.36	264.107	207.932	379.239	66.2709	99.7474	95.8933	97.5895	87.7672	131.82
Lchi11909	72.8683	73.2664	91.5489	36.7698	47.4432	43.3727	45.5617	58.7218	44.6479	45.5946	63.9137	28.4428	46.5886	40.0928	39.9101	184.973	154.825	151.57	87.8526	108.972	74.6823
Lchi11001	12.0648	14.8532	40.6181	5.15567	10.8065	5.76131	8.0163	5.91214	17.0049	16.3077	14.0904	13.7344	19.7031	22.9044	15.186	333.11	249.945	354.805	42.2677	51.5493	103.841
Lchi32347	142.774	180.929	177.097	307.729	337.292	306.481	252.47	312.344	376.661	374.85	262.789	107.459	432.764	357.818	219.438	212.27	248.527	263.448	219.968	222.817	483.285
Lchi15591	118.908	114.195	115.827	114.494	125.881	110.855	103.791	102.82	95.8513	82.9018	68.4615	76.217	100.734	107.499	67.1231	71.0499	70.4916	75.1649	74.3332	88.0081	76.5963
Lchi11470	99.1064	116.55	114.495	46.8494	41.5415	30.9894	10.4055	15.1206	15.2282	9.71632	12.448	20.3104	16.5423	21.3954	20.6001	13.7232	14.6342	7.9853	19.9164	15.9543	13.6835
Lchi06900	28.346	28.6612	27.1083	30.2661	28.3733	29.2352	32.6578	37.5484	47.9953	54.2999	42.2639	32.6783	35.9852	39.0634	50.7296	15.554	22.1602	18.9069	17.7007	15.1589	20.4469
Lchi19398	21.024	23.7916	26.1878	28.5868	30.5017	28.5593	33.216	50.2412	36.7471	30.8012	33.3197	31.2533	22.0576	23.9697	29.7579	26.5597	27.4587	36.4563	27.8299	28.1611	22.8986
Lchi10739	389.021	340.384	328.196	394.081	497.723	404.04	178.45	185.648	160.589	146.934	145.7	155.379	238.449	279.763	185.987	198.818	192.203	155.794	143.969	140.87	116.586
Lchi17118	124.891	130.668	105.135	149.364	118.02	146.006	123.172	137.759	154.155	94.9961	75.2106	62.8854	92.2725	81.1806	48.5165	50.246	46.7185	37.4217	55.6504	45.807	77.7122
Lchi06492	162.09	183.286	240.174	94.8005	70.0002	53.2873	61.6015	43.9973	70.829	44.8543	22.38	26.6564	33.226	37.0303	45.2048	51.1192	52.9153	38.6899	38.5944	33.7243	57.0655
Lchi26506	188.35	192.136	182.983	876.729	574.59	909.654	858.647	843.216	1078.86	1080.98	786.154	933.886	882.794	935.564	680.956	731.728	764.315	695.369	547.667	410.222	961.901
Lchi04231	0.659276	1.15477	0.277636	2578.49	2076.96	2740.5	750.401	415.23	671.372	139.588	105.571	35.5269	178.682	244.428	145.786	44.1381	74.2209	73.4177	22.1166	27.5238	31.2558
Lchi17038	203.889	202.302	219.127	174.947	287.419	254.271	194.805	197.74	190.302	158.415	137.503	114.573	192.608	173.832	137.958	358.122	353.495	304.322	165.587	170.211	178.376
Lchi23700	20.0074	22.2522	23.8783	17.5816	17.5611	15.1185	19.5263	30.2137	14.7464	16.2265	16.9353	10.2526	14.2547	12.2244	15.6375	25.8891	20.2268	24.8524	21.4354	21.6106	16.9526
Lchi04042	40.549	40.7882	33.7048	56.4756	61.3018	47.6726	38.4251	51.8587	34.8689	28.8548	31.4943	22.8637	26.381	23.6229	34.7292	71.2693	89.9803	68.3789	58.1513	59.1828	68.4381
Lchi01927	215.178	522.255	286.46	23.3558	41.1556	8.09161	89.0234	110.785	28.4383	49.7744	20.9134	17.528	45.6063	37.453	20.0528	15.9655	26.8893	25.6009	50.0549	93.7727	38.2021
Lchi27959	93.3102	115.382	109.579	152.928	151.79	154.597	133.939	166.804	210.414	284.398	232.197	199.013	310.165	336.832	198.042	79.4711	102.406	87.6397	48.5709	64.2289	89.4527
Lchi07972	100.759	118.005	132.559	67.7712	104.175	79.0122	116.61	97.5316	110.504	98.8833	128.655	90.3901	200.21	166.069	117.965	249.411	233.764	256.595	137.958	101.3	135.291
Lchi04770	62.6862	57.0889	52.2032	116.098	108.944	87.7914	82.7448	79.859	104.412	107.711	93.6858	114.5	90.0497	126.746	101.521	99.849	101.964	95.8117	65.8836	102.502	103.411
Lchi02481	179.263	163.505	181.271	245.91	345.521	278.937	260.028	275.057	296.258	308.034	511.831	424.671	327.532	331.336	276.477	200.462	261.78	255.914	203.647	213.257	326.349
Lchi14375	76.078	86.2228	86.9785	90.0135	91.8363	55.4908	36.5341	64.276	57.5289	41.5321	38.7282	22.608	57.4788	60.5902	42.7882	71.2672	55.9636	73.9683	43.8872	42.1426	51.4851
Lchi29003	14.7385	14.5368	14.738	12.5319	14.3903	14.5402	15.0113	26.4275	12.9625	10.027	11.9801	8.81129	7.63403	6.42879	8.06748	9.06145	7.57904	10.7345	13.4792	13.1295	8.23182
Lchi20083	13.4041	14.4496	11.842	455.908	383.698	411.437	223.159	264.908	194.89	129.018	168.6	101.314	70.6473	79.3105	73.4803	30.2753	43.1339	60.9717	46.9556	53.9219	45.4498
Lchi20197	31.5494	41.1558	32.6962	34.0683	35.7392	33.0233	31.1685	54.6938	40.9217	41.1882	47.6436	21.8934	39.8414	54.0103	27.9101	27.4873	32.8765	36.7679	30.4472	31.0798	40.2586
Lchi24661	73.1346	90.6024	101.338	78.5946	114.255	83.7736	36.9651	47.3968	45.7343	62.7203	42.0103	22.4018	128.156	116.27	64.1868	44.1837	71.4917	85.6325	86.8422	98.6495	138.543
Lchi00231	204.797	177.251	202.199	99.2866	130.102	185.516	124.898	141.26	110.679	76.8372	80.9446	70.6909	93.7775	99.3592	81.0337	148.014	150.957	133.27	175.789	181.492	184.991
Lchi05488	87.8464	135.045	146.228	57.4222	80.7562	70.7006	68.6569	73.1317	48.0184	44.8677	25.5098	37.0478	47.6776	32.3594	54.8431	42.3328	34.1594	34.5525	150.236	55.5594	57.1784
Lchi12284	307.275	300.055	284.521	830.407	641.011	817.513	436.459	312.717	569.739	870.386	471.517	1019.26	580.183	752.464	623.638	293.269	373.347	294.123	284.334	286.617	340.37
Lchi07149	177.573	157.185	125.512	231.724	122.202	243.861	186.561	144.421	203.505	238.74	127.958	236.213	153.213	209.931	217.905	64.3123	69.676	56.7832	75.5374	76.2911	62.5159
Lchi03496	40.0165	42.0712	41.0294	42.6362	46.1192	36.9336	37.8687	40.0505	49.4387	52.3081	48.1066	36.3884	32.612	32.0992	44.0464	22.4941	25.6475	22.9841	32.3244	30.5776	39.9928
Lchi02360	66.4437	50.2945	71.0217	104.147	108.927	82.0294	77.1934	58.5653	101.037	117.972	85.2161	75.8529	54.9834	59.2381	67.3258	56.0804	67.348	48.7789	44.1631	45.0277	66.6132
Lchi13794	50.9855	48.5003	62.3297	91.425	91.8988	80.4278	55.7202	71.0046	59.3257	49.224	41.5709	33.5033	35.8899	32.1364	50.2572	34.8032	24.6817	24.4342	42.9229	37.511	21.7749
Lchi27605	90.7152	84.0635	92.9624	67.9168	62.0889	103.464	32.7768	27.2436	18.4286	27.0609	14.5397	36.8882	43.8987	37.3097	64.7562	18.6995	41.2344	19.9489	35.7893	27.5941	23.6475
Lchi06253	93.6866	147.415	124.79	1036.2	1140.86	1493.26	737.182	554.972	830.607	612.253	328.512	337.336	454.239	582.006	447.374	422.492	349.144	347.124	245.938	274.795	507.558
Lchi18985	26.8273	36.6409	39.0304	31.1124	26.9228	24.9249	36.0515	43.61	31.0185	23.7137	28.8384	16.1229	16.4699	16.7506	13.6762	32.7827	28.9563	35.7709	25.2823	31.6336	34.8481
Lchi07226	448.868	565.938	455.35	167.044	282.683	324.444	440.2	441.324	325.504	157.339	242.159	77.3195	314.473	196.238	72.8928	65.7351	67.4987	122.551	85.1727	72.3602	67.4042
Lchi26992	39.5566	42.0336	32.349	34.5929	56.9319	49.1915	58.5839	62.285	47.7479	115.55	149.936	74.9128	175.734	240.511	129.117	86.1659	123.01	148.099	103.012	126.123	145.194
Lchi11935	51.407	54.3176	59.0353	48.3785	46.2743	27.8251	28.9328	44.5072	37.5502	27.7312	29.8791	21.0851	34.8602	29.9974	28.5336	39.5246	34.7105	37.9888	32.6096	28.0609	32.7869
Lchi15816	12.114	12.1671	13.208	32.7853	22.1923	30.7003	26.7341	25.1555	20.4452	19.8221	16.4198	22.6855	9.83896	13.5533	17.0694	9.88213	11.9066	10.286	11.9593	11.5184	11.2015
Lchi00139	424.615	130.976	140.9	333.185	143.977	138.066	139.995	40.8633	29.6633	37.6234	95.9343	70.0496	55.9305	46.7589	59.7316	55.1054	18.5984	16.266	95.2263	33.735	59.957
Lchi13867	195.724	202.804	181.939	308.21	276.427	226.754	151.064	214.19	467.278	348.493	303.573	227.861	157.157	159.976	217.513	187.815	205.508	159.078	138.031	117.256	149.119
Lchi00054	95.0524	92.1744	109.903	49.0486	54.0876	45.2331	33.843	34.8627	37.1165	27.6024	48.4386	32.3456	42.1815	32.7925	27.581	64.1431	59.0085	63.3785	54.0656	53.6837	60.3896
Lchi21989	55.1275	57.2083	62.9148	62.993	54.7035	55.5779	72.4953	64.4961	71.5035	64.7365	57.6015	59.2844	123.936	107.693	80.4582	158.694	145.538	158.31	134.315	163.172	150.874
Lchi02586	70.6473	65.1015	70.1277	208.636	125.111	120.18	79.5442	73.5198	116.631	122.096	74.3883	126.077	73.0396	94.0554	101.902	84.9847	87.5529	67.0577	42.2816	51.462	87.7678
Lchi08780	95.5715	108.837	99.3242	89.1195	97.6164	135.45	104.229	105.16	102.065	58.2417	53.16	33.3065	103.576	108.878	49.5353	53.7234	43.2883	48.7098	44.3007	48.5868	70.2654
Lchi05038	52.1896	76.8491	64.5034	4.28429	4.78887	3.89497	23.5138	26.0095	13.1907	4.38104	8.3288	12.6454	7.34098	7.18447	8.68382	44.4186	28.1372	40.7158	24.7402	25.0439	24.1783
Lchi15011	47.3307	123.213	110.473	42.9143	98.2688	44.4158	76.3956	113.7	159.324	188.947	101.116	51.7502	134.312	212.295	175.982	10.4341	12.6489	8.22644	49.3555	32.2372	21.0132
Lchi01241	152.914	200.41	191.069	299.029	315.385	218.13	112.527	103.537	216.459	239.352	201.462	236.755	410.312	473.233	400.563	441.215	508.262	362.288	260.1	287.802	355.017
Lchi09954	69.1218	66.9195	73.4231	52.1824	60.9122	58.2382	68.3599	55.1435	71.6583	76.6046	52.8312	93.5972	69.9875	98.6616	71.4185	94.5873	81.9574	74.1348	88.6642	100.737	79.1049
Lchi10006	38.6642	41.0306	49.6275	67.7283	98.3856	63.8439	90.483	89.0782	89.1893	88.6198	100.122	77.9021	104.294	78.1581	91.8143	217.057	153.833	234.795	119.46	152.178	140.058
Lchi31023	35.6123	32.7459	32.9507	25.0092	23.3792	19.2017	26.0311	27.5005	27.2027	32.763	30.6951	31.6077	32.9124	37.5664	48.6887	32.0355	34.2429	32.7029	32.0053	28.7239	26.4745
Lchi34155	95.4609	61.1082	46.1268	14.8739	14.275	27.9689	63.785	36.193	16.8454	40.7825	92.3262	135.858	41.1257	36.7504	42.3595	12.5117	10.5015	11.2825	50.8258	28.6598	27.4791
Lchi08076	28.7966	34.6431	53.2604	12.5108	19.3734	12.2152	8.56673	15.5171	11.8011	6.66632	11.0883	9.79534	14.6786	16.0187	15.7863	53.3755	38.0934	53.1872	45.024	33.1909	18.7732
Lchi17783	56.8418	53.0515	55.4618	37.6639	39.4253	26.0054	34.4435	34.8357	43.7652	174.26	100.519	327.664	118.951	194.995	191.318	38.6385	40.6809	36.3767	78.8679	122.454	33.7732
Lchi14259	44.9158	46.8054	50.4357	47.3435	40.3438	43.7541	42.1615	49.6231	40.6086	40.1035	38.4898	40.4757	28.3351	33.2644	43.5332	39.9695	36.6993	40.675	49.5145	55.9117	47.6127
Lchi18283	123.835	108.698	108.925	237.768	266.24	230.065	203.544	225.193	223.945	362.25	391.179	361.702	326.668	310.365	249.408	238.635	248.477	264.055	187.213	143.994	272.646
Lchi14779	119.482	117.931	130.086	125.775	171.132	131.136	90.2215	110.653	143.134	93.8822	71.6772	60.0359	75.7286	96.6573	93.033	154.806	145.462	127.842	174.249	174.878	147.669
Lchi07000	16.6584	15.3212	19.0645	16.1142	20.8433	13.9057	11.7248	8.03225	14.9893	14.986	13.0016	12.1424	10.4897	11.0481	11.2592	11.4492	8.3132	6.67837	9.19811	11.4551	10.848
Lchi06003	96.9743	115.077	132.703	104.885	110.507	121.669	87.9249	107.362	95.2933	94.2665	76.4201	83.6358	97.393	99.2583	88.9918	82.705	95.8446	93.314	88.661	89.3811	78.3061
Lchi15967	44.8174	35.7803	45.6957	33.4988	36.3384	18.7838	40.3852	118.584	87.0921	46.8065	101.687	20.9325	60.9356	102.964	88.8445	89.3347	92.4003	99.8015	83.5227	61.6664	80.6474
Lchi14150	41.6033	32.7774	29.8474	20.6445	28.4559	25.1554	38.0702	36.9293	31.7751	43.829	47.429	31.0472	34.7323	38.0221	40.667	22.9177	24.7628	32.1646	30.0367	32.3717	32.0961
Lchi13777	252.42	55.2701	70.9359	5.58531	2.43806	2.13991	16.0907	9.15802	2.91875	6.79486	24.4333	30.1817	16.0633	36.9071	22.5765	2.39116	0.997964	1.07068	42.6926	11.7291	0.504901
Lchi16042	156.845	67.1337	44.1992	72.6343	27.3264	67.6107	20.3995	6.08603	6.04651	6.92809	1.95087	6.02188	8.39279	4.85387	22.377	39.4349	15.1696	11.8453	185.257	67.9026	136.657
Lchi32403	42.2198	93.6392	67.6167	27.0205	19.9376	23.6646	14.6776	35.0757	41.1615	14.8306	14.9007	11.6174	16.0292	14.8939	17.281	8.1958	8.04839	15.7543	32.5541	24.6676	22.6622
Lchi20043	70.3215	57.4592	79.8256	20.6227	12.5295	17.4085	6.49495	2.518	2.98239	9.71398	5.44434	20.9812	4.97682	9.61608	13.9152	17.834	15.7327	12.3173	21.5804	11.1287	20.256
Lchi05178	146.981	171.31	164.916	283.415	292.567	205.15	312.088	373.011	440.314	333.746	413.331	451.708	493.672	292.17	386.679	514.254	503.907	529.596	187.762	172.959	328.907
Lchi16179	23.3971	26.9221	25.9494	19.3833	18.6394	17.2798	31.8162	36.1591	22.5246	27.5878	30.48	19.1413	31.3248	30.6169	24.6018	27.0173	28.4985	33.5268	33.9699	41.1315	29.9232
Lchi16350	182.224	176.622	163.509	401.684	309.26	321.975	187.589	177.596	254.312	160.526	106.827	77.5455	171.601	229.911	134.312	56.1125	71.8534	67.5349	70.8002	74.6154	109.395
Lchi08556	296.957	336.327	274.859	503.292	494.012	569.076	497.243	608.106	581.936	206.506	130.197	107.792	207.43	334.921	248.183	381.095	312.091	278.846	205.321	156.318	420.27
Lchi19033	42.0602	37.5263	33.2478	150.428	118.008	136.459	119.428	106.269	112.766	82.3411	65.3192	58.9168	50.4587	53.2127	65.5497	21.0334	25.5979	30.5565	30.0587	34.2644	38.2191
Lchi07506	93.9797	86.7719	99.9725	71.3487	63.3326	79.2931	70.632	73.5103	63.9442	60.456	58.9928	82.5943	54.9789	59.3289	67.4805	64.3851	63.825	59.3926	58.7474	63.0674	39.2435
Lchi32443	46.406	27.885	26.2431	61.822	55.8281	52.94	39.2355	33.4858	31.2741	28.9698	43.5407	45.9292	64.3068	37.4837	56.64	249.673	160.356	135.401	141.372	80.3476	103.33
Lchi30590	24.8085	42.1991	32.3653	3.49124	0.933922	1.39982	6.25716	3.88848	1.91852	2.42546	1.38094	3.56477	5.08989	5.29235	11.1922	279.709	167.975	122.1	17.7948	9.3108	10.0185
Lchi11284	86.9708	96.0964	89.57	776.812	240.165	468.181	157.183	134.394	198.328	124.81	67.4386	50.4887	116.629	130.683	86.73	56.9457	56.7594	50.1193	52.5314	39.5454	78.5934
Lchi09707	86.0987	92.099	105.112	42.8543	47.5554	54.7762	18.6874	30.6829	37.5846	28.7001	38.2717	30.5208	35.8501	53.5422	39.2897	161.84	126.55	102.196	102.977	111.901	147.603
Lchi14821	70.8618	66.8443	68.7614	136.145	116.728	99.0483	157.789	149.233	153.94	160.671	158.23	154.033	115.137	107.918	99.6967	90.8279	99.76	92.9979	78.4848	83.794	101.79
Lchi08723	257.034	255.143	288.044	488.802	504.715	509.797	376.121	311.072	568.953	394.52	288.568	442.444	566.249	565.129	494.482	457.993	522.57	353.901	283.804	320.308	528.32
Lchi08190	33.9955	41.2625	52.0096	12.3103	15.66	14.3809	15.0886	27.007	13.1681	17.1846	16.1563	20.5743	14.6523	11.9521	13.0129	22.4691	24.9928	33.6331	23.5803	27.0271	28.6463
Lchi06411	73.8204	79.8092	84.6359	73.0992	90.4317	59.7229	47.3222	64.3298	50.7608	62.8374	55.4831	58.4147	61.2432	64.1249	48.8233	71.9124	71.7103	65.4701	65.2559	56.3023	85.0983
Lchi06640	23.6576	49.2801	59.1659	399.059	338.154	393.791	216.069	286.985	367.926	269.483	162.005	73.0799	135.571	97.8708	127.269	73.9449	84.6446	92.2852	33.0553	30.02	87.6027
Lchi24782	82.0747	75.9246	90.4162	67.8066	84.5367	69.7045	95.1081	95.6285	86.9046	95.8791	118.003	91.5625	99.2751	106.89	82.8153	74.6233	97.5259	98.935	68.9468	77.8027	77.8763
Lchi01207	78.6187	97.4337	107.445	157.616	169.158	152.733	128.585	144.45	210.748	191.335	146.953	156.692	146.005	175.641	116.607	164.338	195.672	155.042	141.626	165.537	280.31
Lchi16423	70.6419	46.0357	50.6214	34.9575	50.6865	67.6838	79.1952	79.9815	50.0791	47.5298	85.1722	54.0254	43.4601	41.6922	41.716	42.0396	33.4707	49.2543	61.6463	55.8293	74.3698
Lchi24814	42.4046	37.7332	37.252	42.0703	38.4185	41.8765	49.3711	49.968	66.8824	42.6496	43.77	72.192	40.7184	39.3355	53.0983	55.3149	50.37	53.6589	42.0723	47.6754	39.0187
Lchi14934	52.5161	71.6727	63.375	284.921	211.461	181.101	106.397	84.1721	209.811	162.904	109.868	119.5	197.595	275.939	213.819	114.875	114.468	83.5833	50.2749	42.8615	101.429
Lchi04350	78.0593	84.6708	126.627	23.602	22.3716	17.4924	17.8387	23.5416	13.8854	8.83884	17.2115	13.0558	20.3661	15.2675	12.5363	19.5371	18.0971	24.7728	21.5828	26.1587	20.2339
Lchi24670	41.0304	37.5859	32.2885	39.4013	43.9316	37.2688	40.1413	45.7754	55.8747	109.6	78.1432	74.2022	70.8896	80.7785	71.4443	46.4016	53.6394	62.4804	38.4664	44.2931	39.6697
Lchi09241	120.292	91.7668	78.4371	207.859	190.228	126.903	107.72	81.3639	105.612	154.082	142.543	182.174	187.444	235.642	179.348	144.352	176.775	216.078	116.744	118.463	227.605
Lchi25845	195.096	166.701	180.411	242.544	307.138	217.159	241.125	226.774	290.582	248.281	264.724	206.544	269.423	291.829	200.493	191.227	203.77	159.871	160.409	152.402	226.221
Lchi04011	43.0178	54.2787	64.4527	92.1577	103.782	86.1882	86.4258	103.408	139.672	115.607	82.5255	79.2827	86.2616	102.066	78.0655	103.323	95.1751	103.619	86.9847	106.238	132.103
Lchi15651	311.72	319.907	333.475	93.9069	102.935	92.4161	69.956	98.2459	48.404	6.90272	14.3741	0.635851	3.84772	0.750144	0	35.9605	26.7312	35.5617	113.71	78.0803	45.6214
Lchi29401	25.7118	31.2313	30.8081	30.934	34.2646	28.9936	44.227	52.4557	46.9826	68.1545	52.2426	32.2935	29.537	33.9156	31.8216	23.3187	22.4748	25.6999	29.4304	32.5568	20.7889
Lchi10064	76.1232	76.7246	64.6603	94.2161	94.4634	115.479	120.017	127.478	115.103	197.801	209.716	171.556	153.399	141.459	107.104	97.5715	104.645	152.644	124.798	157.836	165.621
Lchi12608	228.604	167.899	159.687	303.612	341.767	293.004	219.771	174.466	221.232	369.607	302.418	326.827	222.428	314.894	233.696	185.931	192.032	155.66	185.615	210.928	266.055
Lchi00722	167.633	492.641	258.555	849.915	163.374	1298.1	61.0348	17.0874	80.5778	19.5939	8.21485	71.776	54.8424	193.927	202.416	55.7036	45.262	19.2994	39.7373	32.5183	6.99705
Lchi29499	117.747	118.422	118.032	275.428	210.683	274.787	228.174	235.558	273.432	311.121	206.858	96.4232	251.319	268.851	166.034	120.456	137.054	141.988	113.186	95.9901	219.015
Lchi24707	20.7432	22.9605	23.9145	355.902	148.418	236.717	164.396	89.2872	162.212	105.045	40.8414	33.9199	28.1955	34.9385	26.6852	23.8116	25.7006	25.4563	22.9049	29.1359	22.811
Lchi09659	51.9267	42.9005	53.9906	90.8044	65.1764	55.2003	46.1076	55.0992	110.978	141.837	76.3861	117.186	69.1535	82.8652	122.391	102.545	128.043	69.4722	63.5789	77.6065	115.169
Lchi17025	44.5225	49.3726	66.1891	46.4382	62.1768	34.6744	47.3907	74.4584	45.9586	38.8029	91.6854	34.1072	46.9237	29.5308	43.0452	138.684	99.7442	144.941	84.4713	87.7046	80.8204
Lchi00594	102.863	88.8034	72.4981	22.075	30.9288	32.5111	35.2883	42.0406	25.2476	23.5276	23.0908	21.5754	23.1537	18.4985	20.6798	32.961	32.7702	37.2657	49.5402	49.3599	66.2365
Lchi26443	63.6398	66.9323	40.6893	23.9872	30.9003	35.3356	55.6586	62.5324	58.9254	66.7285	85.2775	58.7375	34.5614	18.2453	30.9666	30.6816	20.0603	64.231	90.2112	54.6741	54.7347
Lchi25210	53.9173	62.6902	54.5011	57.9079	55.8661	45.8758	54.9069	60.8855	51.6436	56.9412	58.9488	60.968	50.3865	65.7082	67.3906	68.9561	73.0525	76.7377	76.6797	64.7124	76.5766
Lchi17397	70.5677	88.6704	80.2007	48.8805	30.1802	40.7878	36.237	54.2632	28.2478	44.7689	27.0159	16.27	32.3631	42.8784	47.8996	21.1072	18.8651	24.5193	26.0394	22.2294	20.7356
Lchi16649	163.789	175.94	220.096	106.765	211.024	107.407	139.85	185.769	148.475	62.4121	97.9017	64.115	197.031	125.149	95.9249	303.025	275.234	294.745	181.78	118.394	216.897
Lchi26398	93.3508	110.33	109.898	4.02566	10.8318	6.83239	9.31018	35.3013	6.20603	2.85446	4.03491	0.522617	6.18256	3.90486	1.41459	5.07414	5.70443	8.36007	27.9903	23.3908	8.19599
Lchi13783	166.846	154.911	163.714	141.178	199.844	162.938	139.691	163.609	177.739	129.572	165.558	62.3577	218.804	165.763	97.1904	106.314	115.802	127.842	86.0593	100.537	169.908
Lchi01248	15.8962	21.2048	63.1305	92.8501	69.2892	105.84	68.7343	131.992	227.22	282.385	126.081	151.989	102.82	166.692	171.1	472.4	453.299	340.072	72.236	121.243	118.358
Lchi11651	112.679	109.832	117.286	223.446	223.244	196.572	172.576	192.322	260.506	211.454	187.474	151.518	262.343	247.737	192.494	245.962	263.293	224.722	207.452	171.091	277.744
Lchi12676	32.0626	31.4807	28.0552	23.5553	31.2661	22.7432	33.0309	36.9788	48.409	60.2325	57.2017	56.1649	51.023	52.3862	61.7192	33.4563	41.4001	38.8299	38.3101	37.8276	46.5528
Lchi24273	167.447	175.27	78.8639	68.6475	18.7592	59.8495	107.108	61.5918	61.9632	34.2676	18.8974	95.0941	19.76	12.7473	33.1229	5.37299	6.15672	6.81597	10.039	4.46292	4.68919
Lchi13887	42.7117	49.222	58.3498	39.1995	71.9179	45.1499	69.541	88.7649	68.8897	56.7557	93.3646	55.6723	83.7947	74.6333	59.2495	125.831	108.005	144.169	74.7111	88.4193	91.4832
Lchi05158	14.8635	13.1372	13.0703	2.74303	4.02071	5.66524	8.07413	12.6437	4.82113	3.08793	5.66983	3.02354	2.89666	2.57756	2.43228	7.90061	6.01852	8.76373	11.795	10.906	6.86259
Lchi17084	263.827	193.599	178.84	202.809	241.323	295.095	181.931	156.632	150.768	96.1041	89.3421	43.1676	123.292	123.736	113.434	31.2448	38.495	37.3485	39.7107	35.8827	45.3016
Lchi02641	35.6463	65.9233	84.165	13.0829	3.66653	4.0261	3.94266	5.52893	4.11259	6.30917	10.3343	18.144	24.8077	12.5069	25.35	4.54583	3.82774	3.19786	14.7842	5.46327	0.977642
Lchi03359	53.3145	52.0491	43.2299	38.831	34.2517	31.6049	42.5043	37.5595	32.0164	31.4074	30.9958	25.5829	35.538	35.2458	34.787	24.6857	24.615	26.8774	31.0209	33.8556	23.2501
Lchi03029	78.6064	50.5045	64.953	61.3568	47.4432	52.0762	45.684	50.7001	39.0774	39.7833	61.3216	55.8288	70.8454	85.0576	68.1236	125.555	105.495	115.167	112.379	101.481	65.1364
Lchi11579	54.9913	58.4382	58.569	52.2971	61.5959	51.9599	57.084	56.7156	53.1255	62.3662	57.2393	43.082	57.073	61.2517	38.2123	53.4682	56.6652	51.787	45.4709	57.7683	59.1733
Lchi09372	34.2443	36.1564	40.2161	21.8387	28.5839	27.7636	55.7656	71.8145	35.1844	22.5896	40.153	26.0768	38.9359	28.3376	26.3443	55.5232	48.6045	68.8372	49.2995	57.5976	40.5136
Lchi25722	14.2111	18.3822	19.4633	13.4429	31.4726	17.5095	49.9481	78.0385	97.9119	83.7828	54.8957	38.4337	33.3597	32.7174	36.3864	100.297	83.251	99.6368	90.4775	110.36	114.07
Lchi09775	162.812	158.476	174.093	327.599	441.192	283.337	288.418	209.816	233.37	368.856	328.361	227.837	289.027	313.13	284.297	186.087	206.088	184.192	149.357	157.491	146.003
Lchi06089	199.059	142.98	121.79	156.851	108.037	134.377	89.145	73.1944	78.1607	65.3779	60.2813	74.3148	68.547	87.6727	91.9651	35.0797	40.5819	34.7859	51.9506	34.7284	37.7137
Lchi18791	13.4784	13.3631	11.7466	24.8775	21.3578	18.3184	22.0861	29.1104	25.872	29.1186	34.7541	25.6803	18.9297	22.4001	27.9806	14.8934	17.5221	19.7351	21.0791	22.3118	19.0587
Lchi02296	113.407	119.729	121.291	126.325	72.389	122.155	148.28	128.865	117.493	116.754	88.96	143.197	127.777	123.538	133.179	277.225	200.61	163.093	122.428	129.892	148.301
Lchi06120	42.6338	53.2802	54.7639	11.436	24.397	36.4432	47.0087	69.3901	29.3759	18.2546	37.7481	29.2241	18.4579	14.163	17.6884	37.02	24.8639	45.7924	61.292	48.6329	30.2277
Lchi00718	27.0829	34.8131	42.7082	1316.94	993.495	1296.07	159.856	130.831	210.299	95.3782	70.8472	33.6416	63.3805	85.2679	75.4269	53.7711	69.6627	47.5362	40.6037	32.1577	37.4184
Lchi07315	82.6293	93.4978	89.1396	109.682	136.707	137.101	101.824	105.826	128.594	120.887	126.047	95.5566	141.06	167.588	97.9103	132.861	149.029	152.859	149.404	155.31	154.911
Lchi30595	258.304	351.627	354.356	95.781	67.8263	129.053	68.003	41.7328	54.8217	60.9356	46.4682	42.7292	106.377	87.3501	46.7054	47.4174	46.2088	35.5794	81.0899	95.2057	57.1099
Lchi14262	170.667	155.59	129.336	92.8808	86.436	118.217	84.819	103.111	76.8387	47.3969	42.429	39.2189	65.2596	77.511	50.1717	75.9861	60.418	64.5046	71.8596	72.0773	59.9714
Lchi06212	70.7118	54.9462	49.6219	21.554	21.0995	23.5507	31.0488	27.7859	18.7848	19.1406	16.804	18.0631	18.3048	16.478	22.4792	15.9138	18.4304	18.338	33.0413	24.9133	20.3524
Lchi21380	32.0015	35.6204	38.9823	28.7898	36.2789	43.0643	65.1091	61.2817	54.62	52.5429	49.1743	47.1085	40.603	32.2711	42.03	56.9387	48.8251	52.3611	52.7767	58.8372	42.9333
Lchi12525	66.448	80.0362	48.4288	46.8946	21.5672	30.0223	27.1026	34.3778	29.3351	21.8112	17.9082	13.9943	13.5855	16.0502	15.5662	19.8233	19.6252	17.9614	23.5486	25.8624	39.8567
Lchi00276	24.1314	35.0409	40.8961	9.66997	5.14536	3.02439	7.20417	6.25658	11.4394	10.9816	11.4897	10.8064	6.01862	7.12098	4.534	63.0043	34.7963	40.4784	95.7328	112.86	126.298
Lchi02038	128.066	103.632	101.186	224.745	140.071	210.753	139.3	109.47	192.684	182.034	163.137	157.463	318.989	293.052	268.166	104.853	75.275	70.594	57.9811	61.5908	97.4355
Lchi11012	154.881	104.757	67.9922	153.76	135.353	179.956	176.318	115.686	149.035	128.614	146.745	98.5195	146.36	130.525	113.18	88.9972	99.3428	119.179	114.946	112.641	188.892
Lchi22872	32.9267	33.3013	33.2166	25.5605	45.8284	33.3855	56.0601	80.4776	59.7869	70.8197	106.818	50.1874	114.913	93.2291	68.1873	82.0771	95.0302	148.491	77.4814	72.1179	95.1845
Lchi27905	45.1065	69.6425	63.3964	60.0945	95.0998	48.3667	51.8629	54.33	54.5957	73.4156	61.6071	74.8352	56.3305	63.3511	85.4308	19.7422	19.0566	27.1995	71.0343	60.4763	59.3961
Lchi14680	70.6392	58.7439	55.6899	79.1129	90.5239	69.2209	23.3759	25.0636	28.553	61.5963	46.5974	37.8002	46.0363	52.51	59.8014	78.0312	52.792	42.3868	62.6948	92.6183	33.1232
Lchi24625	19.7323	20.6126	23.5655	47.1924	41.5588	29.9971	36.9609	32.7068	49.5449	54.1061	37.5231	42.5399	39.8982	48.372	65.4622	65.444	89.1711	53.6448	46.0959	51.3048	65.2144
Lchi17112	72.0495	61.7802	64.5305	53.1701	51.9617	53.1451	45.4281	60.7538	40.2979	33.0755	32.9162	45.6082	33.0795	34.7413	47.8927	54.0872	51.0646	65.9549	52.6812	60.2702	47.8797
Lchi01000	78.1283	59.4871	49.6413	54.7133	68.7443	56.0342	74.3731	87.3265	57.3079	55.912	85.6801	66.8136	61.6585	50.7526	47.2067	76.7016	64.2992	101.534	88.4281	105.605	77.899
Lchi22467	62.1418	67.6392	61.7717	102.679	79.1091	94.5556	80.1222	85.4854	97.8602	103.88	83.5353	97.2569	78.3932	77.523	71.8685	54.541	62.7207	51.7535	40.6695	47.6973	69.5746
Lchi22860	56.7618	53.9939	54.3034	28.3645	42.4789	37.7801	53.6902	65.4128	37.701	44.6834	75.0942	39.8713	31.8129	34.9193	31.7677	29.6478	29.4545	42.2193	48.5841	49.6623	30.6535
Lchi15102	378.379	421.73	446.323	545.672	520.967	497.686	178.835	109.369	186.94	210.215	122.812	137.285	305.771	292.194	232.922	432.957	479.023	355.339	194.334	174.054	185.478
Lchi14675	100.177	73.2428	70.5561	27.5318	63.5788	77.1071	64.3286	84.3129	42.67	27.2868	29.6751	37.5959	32.813	23.8218	36.323	22.9339	32.7159	27.5926	93.1976	93.5299	93.4451
Lchi00541	17.4713	17.9604	18.4497	13.1095	14.9372	11.3128	14.6869	25.4443	12.694	13.2569	14.5538	11.1447	10.0581	8.7453	10.0663	13.7975	12.9598	16.5263	17.9516	18.7161	14.0898
Lchi09423	4.02409	4.27944	8.71526	18.696	65.2276	4.78448	2.50849	11.7449	121.615	74.3176	33.3612	13.5179	12.6547	5.14977	7.9871	524.018	460.941	583.688	47.7424	141.435	224.812
Lchi18378	31.6577	29.946	27.535	19.8937	15.5535	21.5996	26.4372	34.4221	17.3456	17.0236	23.7245	24.8067	14.5841	12.1249	12.2538	17.9667	16.6767	17.9341	25.1477	28.8648	14.2308
Lchi08828	68.6188	100.673	96.8905	22.0539	24.9439	20.937	22.4294	40.0213	24.932	16.1571	17.25	7.89498	16.4971	11.9266	10.1943	12.0141	13.3253	13.7179	17.7425	21.1285	19.4634
Lchi17052	79.1971	75.1304	89.2647	94.197	103.108	94.2069	115.155	99.7011	97.3476	111.89	96.5705	114.851	110.787	180.767	140.501	75.0594	61.4517	74.3989	74.9093	82.0647	49.2312
Lchi23592	43.8444	48.6237	47.9186	16.792	22.615	20.708	48.316	43.7858	26.0004	27.4484	23.5488	26.2495	28.2732	27.1197	19.4752	30.8776	26.7324	28.216	40.7074	48.3434	40.3921
Lchi26761	14.3454	14.0901	13.7488	19.2631	18.3638	15.6277	17.9441	25.5734	16.5302	16.4831	15.8377	10.8444	8.84806	11.1906	12.1746	13.8737	13.8367	16.0838	13.0819	12.1387	9.9305
Lchi22376	73.5448	62.5095	55.1698	96.0633	67.9991	87.8235	47.151	46.7936	46.158	44.609	30.5823	57.0243	55.8296	52.1782	80.9327	66.191	52.8621	48.2052	41.5327	30.7806	30.2756
Lchi02306	31.1968	35.0171	30.3084	41.9133	31.2874	29.2164	37.7039	58.9853	58.7346	54.5138	45.831	50.5797	65.859	46.9078	69.2531	42.5815	51.7751	63.3802	85.2355	79.9318	98.4999
Lchi21748	79.5731	67.3459	97.3533	26.9374	23.8442	28.5577	16.4811	21.2977	21.6029	28.8884	20.9508	41.9169	32.1876	60.6163	70.868	102.117	70.8491	71.2507	69.0549	79.5908	65.6762
Lchi02107	56.8032	59.2243	64.0561	128.869	180.284	144.944	155.09	144.241	131.707	49.017	52.2043	31.4252	88.0524	84.6562	90.549	63.4396	83.3693	67.0298	108.485	80.6748	72.8403
Lchi13209	75.44	71.0183	79.8758	137.436	155.433	135.873	125.373	133.247	137.38	186.373	210.456	144.611	125.124	168.547	104.219	103.894	122.944	139.07	117.67	112.953	173.902
Lchi09006	61.6649	47.2084	52.8902	36.2231	33.5545	24.9544	51.3519	28.2453	42.9728	43.8695	32.334	40.7564	23.9679	37.3405	36.5388	32.9065	25.6844	25.3923	35.2255	21.5439	44.3267
Lchi04547	19.9567	22.7003	26.8868	38.4027	38.9217	38.4665	45.5629	68.9619	68.5843	56.4327	45.7581	42.9383	32.5478	33.6907	31.0571	64.1739	57.4085	71.0894	50.4438	39.2786	68.4337
Lchi14153	42.7776	55.8331	59.6361	44.3879	47.5939	41.7636	96.0629	94.7267	183.972	268.171	170.369	214.566	115.14	163.917	215.901	71.3994	92.4348	56.7575	43.4107	47.946	55.2025
Lchi23331	20.1473	21.3058	23.4186	6.87781	8.04318	8.72881	13.4401	18.717	6.6817	5.0988	11.5012	5.16368	6.7006	4.41564	5.60908	11.6358	8.44173	15.9449	16.5228	16.9223	11.7345
Lchi13926	73.5752	73.9023	107.861	50.5256	77.4906	71.0123	58.9024	88.6821	46.37	38.5948	64.8006	22.1276	31.9132	44.7686	36.3856	118.48	83.7745	109.752	48.215	53.6525	49.4803
Lchi07312	52.088	50.4799	49.169	46.2311	60.5268	49.3051	56.8599	61.3653	83.0023	58.9765	44.1362	32.0381	51.4522	46.0496	32.6129	35.8725	35.5832	35.84	36.4116	33.3028	47.0501
Lchi15352	90.5822	59.1546	60.0284	24.5886	20.5868	26.9997	23.6344	26.5048	16.1293	16.6901	21.367	17.9995	31.1509	29.3666	21.2424	21.9796	20.8075	18.7429	37.4529	32.8435	21.9288
Lchi26498	74.6598	68.4143	68.7286	236.41	231.142	165.612	121.041	99.4032	133.726	148.877	160.757	117.973	146.631	190.05	126.396	114.707	131.291	111.267	72.6945	70.8875	142.777
Lchi26686	101.701	107.086	105.382	341.913	280.817	224.483	137.46	104.007	257.457	194.631	125.83	243.311	194.409	266.518	236.504	254.515	290.385	192.214	128.076	140.201	193.372
Lchi31706	72.0765	77.1	84.0029	47.7312	56.8853	65.7141	53.2308	67.0595	53.4298	39.4744	34.6053	26.5964	32.509	37.6288	39.7597	53.3757	48.2019	51.237	68.344	86.2928	97.2089
Lchi06698	191.548	197.955	186.064	126.65	167.083	216.425	174.267	191.578	155.096	93.8807	103.82	46.4448	155.591	135.548	46.8785	44.7988	51.9493	64.6702	64.7361	65.6076	85.9429
Lchi11165	31.6453	29.4224	30.7147	33.602	31.0022	30.8958	46.0489	44.716	40.2182	41.899	41.8874	44.7022	49.1949	46.1067	46.896	56.0866	46.9988	53.5626	49.4116	57.5541	45.6411
Lchi18995	262.928	245.722	220.642	516.856	411.916	434.876	258.569	217.358	336.925	239.519	172.71	274.052	215.472	266.489	262.908	187.978	183.376	140.835	130.361	126.299	173.717
Lchi03271	42.4098	53.4696	43.2402	20.0818	18.9773	21.2426	110.983	114.434	58.2168	34.7738	46.0898	21.4813	56.67	40.8078	31.8259	33.7998	29.8051	40.1483	34.2905	36.7732	24.5332
Lchi33146	19.3077	47.4087	56.2413	484.733	393.682	404.207	196.345	156.017	310.441	269.716	166.401	96.9601	193.395	181.617	197.193	91.9279	84.9247	94.6368	27.8102	25.3667	58.3152
Lchi17497	79.505	81.2343	90.6863	220.146	193.788	154.233	140.277	162.021	169.349	98.7323	90.0498	51.7185	123.178	132.36	84.1765	92.9705	86.8928	96.2001	47.5567	49.067	54.0228
Lchi01343	63.0848	69.4524	72.5295	74.7366	59.8417	81.1456	79.8563	73.2271	81.7452	80.3062	62.4532	59.7802	45.5636	64.4283	85.7219	52.3794	50.907	42.458	43.3977	44.0868	39.7862
Lchi18193	9.22085	11.633	11.7298	19.7481	18.7927	16.3393	13.312	16.48	17.6656	23.9392	21.3342	19.3545	14.1911	15.62	22.2589	19.1554	21.2475	20.6947	18.7587	21.9142	18.4739
Lchi29476	48.5467	54.3598	53.0032	77.0638	87.3198	73.5305	56.0991	62.8321	71.1137	91.2628	66.5716	78.9064	63.0283	81.0299	93.1214	88.4656	98.7633	72.5395	82.4806	101.797	148.281
Lchi07828	27.1073	31.595	32.5552	79.9784	57.5848	71.3249	93.3673	84.8307	85.6492	83.0253	61.846	63.0041	50.4512	50.6087	55.9132	53.9539	70.8108	58.8641	55.8352	54.0514	86.7302
Lchi00162	28.0517	44.2274	33.9681	10.1934	36.84	10.3511	22.3637	59.2726	39.7955	14.4017	22.6801	18.9038	22.548	52.2663	27.4112	46.7985	30.7673	17.9118	18.6057	26.4127	19.2255
Lchi22992	142.631	140.628	143.611	219.844	170.554	203.012	107.662	96.7774	144.559	134.669	89.336	142.236	116.137	122.779	101.608	131.101	120.954	94.4811	134.961	174.039	186.306
Lchi28437	51.2516	53.27	46.7394	426.715	386.356	335.025	65.233	80.067	82.8568	61.3241	45.2485	33.5329	54.4498	53.3767	37.9807	29.5526	35.2528	35.8904	44.116	46.0404	53.1034
Lchi07184	75.5414	80.4689	69.543	50.649	63.6146	44.0542	40.9745	60.7935	40.4941	26.5591	41.9442	21.9548	56.4216	65.9991	29.6727	48.1902	49.4948	53.6323	75.793	71.0336	63.597
Lchi14089	72.7676	101.632	84.3781	133.188	121.244	141.015	150.16	97.5696	148.687	170.71	101.618	102.372	90.8315	144.028	75.4238	55.5039	56.1733	48.249	60.1212	69.86	116.969
Lchi11859	145.692	135.789	105.504	150.956	81.1833	82.0971	64.6853	48.916	50.8631	59.3947	18.8486	51.2525	29.6899	33.7999	67.2009	3.83724	1.75506	1.14515	21.7002	8.491	13.2775
Lchi33135	216.179	202.912	216.215	207.966	232.262	218.712	186.109	173.803	187.693	148.45	122.663	138.876	150.852	162.103	113.291	133.255	131.036	138.721	139.007	161.285	250.869
Lchi22004	71.41	67.6452	90.4216	208.579	273.284	168.941	88.1732	62.5991	125.833	175.792	131.515	232.833	123.214	176.244	306.597	445.923	453.238	321.463	155.686	176.488	249.439
Lchi05653	37.8748	36.0485	40.7077	53.7178	66.9508	54.1139	30.0951	38.6923	47.4173	44.0875	45.427	72.0682	35.0809	33.743	45.5034	71.727	51.729	44.9772	50.4674	50.8065	68.8116
Lchi30785	88.6267	92.3962	96.8281	138.007	126.115	121.185	118.237	98.9612	116.943	180.228	169.479	182.953	213.482	230.93	130.92	243.64	224.444	185.32	143.751	196.222	214.487
Lchi24118	44.9332	55.0926	58.4167	578.637	388.144	404.267	315.373	291.994	442.063	320.876	158.396	167.914	255.785	393.396	311.622	285.673	354.088	220.308	390.157	438.308	1279.6
Lchi09732	17.1291	2.52142	3.56596	12.8655	11.1233	35.1568	8.27104	4.2541	5.9609	15.1459	14.3571	39.6366	9.75938	10.8645	10.254	21.1874	27.7665	46.1818	60.2257	37.6724	38.1069
Lchi12721	70.2711	70.5843	72.6063	22.375	46.9953	32.7927	54.7329	70.0698	34.106	23.0542	71.4805	32.2275	70.6441	51.5131	45.3661	79.5632	72.7689	130.354	80.592	92.9736	66.8361
Lchi03960	121.636	143.169	180.741	907.002	535.561	858.878	1139.17	673.877	1758.86	584.01	587.54	424.357	385.476	524.639	270.544	548.997	453.271	295.544	243.607	171.058	495.579
Lchi21174	32.6074	25.6156	28.7315	46.1688	41.6731	42.8873	79.5037	88.9797	98.1604	125.423	132.436	154.85	289.342	184.63	247.792	336.713	181.301	184.129	173.48	80.1353	95.7037
Lchi27337	77.7158	36.2434	56.9727	42.5903	15.0409	46.6988	15.6083	13.6085	11.7522	44.9708	30.452	50.6469	36.7138	64.8385	40.0778	39.4683	21.2412	18.5309	64.1358	49.6373	43.1361
[truncated: 33,127 more rows]
