# Supplementary material for: Genome-Wide Analysis of the Liriodendron chinense Hsf Gene Family under Abiotic Stress and Characterization of the LcHsfA2a Gene
Source: Int J Mol Sci. 2024 Feb 27;25(5):2733. doi: 10.3390/ijms25052733 (PMC10931991; doi:10.3390/ijms25052733)
Supplement: Supplementary file 1 [file ijms-25-02733-s001.zip › Table S16. The primer sequences used for qPCR.xlsx]

## Sheet: table S7
Table S16. The primer sequences used for qPCR.
ID rename	Prime_F	Prime_R
LcHsfA2a	TCCGATGGTTGAAGTTATCCCT	CCTCGACATCATTCTCCGTTT
LcHsfA2b	TGCCTCTCAGCACATGCAG	TCCACCATCAATAGGTTCCGA
LcHsfA7	CTACCAGCGATGGAGAGGAG	ACCCCAACCTCTCAGTCAAG
LcHsfB2b	TGACGAAGACCTACCAGCTG	AGCTGGAGAAGTTGTTGTGC
18s rRNA	GCCCGTCGCTCTGATGAT	CTTCCTTGGATGTGGTGT
Actin 97	TTCCCGTTCAGCAGTGGTCG	TGGTCGCACAACTGGTATCG
