# Supplementary material for: Genome-Wide Analysis of the Liriodendron chinense Hsf Gene Family under Abiotic Stress and Characterization of the LcHsfA2a Gene
Source: Int J Mol Sci. 2024 Feb 27;25(5):2733. doi: 10.3390/ijms25052733 (PMC10931991; doi:10.3390/ijms25052733)
Supplement: Supplementary file 1 [file ijms-25-02733-s001.zip › Table S17. the raw qPCR data of four highly responsive genes .xlsx]

## Sheet: CK
Experiment: yangyun-heat-2022.8.10-CK-new Selected Filter: SYBR Green I / HRM Dye (465-510)
Include	Color	Pos	Name	Cp	Concentration	Standard	Status
TRUE	255	A1	ck-18s	14.21		0
TRUE	255	A2	ck-18s	14.47		0
TRUE	255	A3	ck-18s	13.94		0
TRUE	255	A4	ck-gene1	28.2		0
TRUE	255	A5	ck-gene1	28.2		0
TRUE	255	A6	ck-gene1	28.47		0
TRUE	255	A7	ck-gene2	27.49		0
TRUE	255	A8	ck-gene2	27.6		0
TRUE	255	A9	ck-gene2	27.66		0
TRUE	255	A10	ck-gene3	28.64		0
TRUE	255	A11	ck-gene3	28.65		0
TRUE	255	A12	ck-gene3	28.52		0
TRUE	255	B1	ck-18s	16.47		0
TRUE	255	B2	ck-18s	16.97		0
TRUE	255	B3	ck-18s	17.24		0
TRUE	255	B4	ck-gene1	29.94		0
TRUE	255	B5	ck-gene1	29.58		0
TRUE	255	B6	ck-gene1	29.66		0
TRUE	255	B7	ck-gene2	28.88		0
TRUE	255	B8	ck-gene2	28.73		0
TRUE	255	B9	ck-gene2	28.97		0
TRUE	255	B10	ck-gene3	29.62		0
TRUE	255	B11	ck-gene3	29.44		0
TRUE	255	B12	ck-gene3	28.88		0
TRUE	255	C1	ck-18s	18.92		0
TRUE	255	C2	ck-18s	18.13		0
TRUE	255	C3	ck-18s	18.03		0
TRUE	255	C4	ck-gene1	31.01		0
TRUE	255	C5	ck-gene1	31.05		0
TRUE	255	C6	ck-gene1	31.42		0
TRUE	255	C7	ck-gene2	29.78		0
TRUE	255	C8	ck-gene2	29.57		0
TRUE	255	C9	ck-gene2	29.93		0
TRUE	255	C10	ck-gene3	30.27		0
TRUE	255	C11	ck-gene3	29.64		0
TRUE	255	C12	ck-gene3	30.64		0
TRUE	255	D1	ck-gene4	27.94		0
TRUE	255	D2	ck-gene4	27.93		0
TRUE	255	D3	ck-gene4	27.82		0
TRUE	255	E1	ck-gene4	29.11		0
TRUE	255	E2	ck-gene4	29.27		0
TRUE	255	E3	ck-gene4	29.03		0
TRUE	255	F1	ck-gene4	29.56		0
TRUE	255	F2	ck-gene4	29.68		0
TRUE	255	F3	ck-gene4	29.67		0
TRUE	255	G7	ck-GADPH	21.6		0
TRUE	255	G8	ck-GADPH	21.55		0
TRUE	255	G9	ck-GADPH	21.66		0
TRUE	255	H4	ck-GADPH	20.53		0
TRUE	255	H5	ck-GADPH	20.53		0
TRUE	255	H6	ck-GADPH	20.63		0
TRUE	255	H7	ck-GADPH	22.69		0
TRUE	255	H8	ck-GADPH	22.6		0
TRUE	255	H9	ck-GADPH	22.55		0
Note: we examined the expression of four genes following heat stress treatment for 15min, 30min and 1h. Gene 1 is LcHsfA2a, gene 2 is LcHsfA2b, gene 3 is LcHsfA7, and gene 4 is LcHsfB2b.
The 18s rRNA and GADPH genes are internal reference genes. In calculating the gene relative expression, we chose 18S rRNA as the internal reference gene.

## Sheet: heat_15 min
Experiment: yangyun-heat-2022.8.5-1 Selected Filter: SYBR Green I / HRM Dye (465-510)
Include	Color	Pos	Name	Cp	Concentration	Standard	Status
TRUE	255	A1	15min-18s	12.69		0
TRUE	255	A2	15min-18s	13.48		0
TRUE	255	A3	15min-18s	14.45		0
TRUE	255	A4	15min-gene1	21.7		0
TRUE	255	A5	15min-gene1	21.33		0
TRUE	255	A6	15min-gene1	21.11		0
TRUE	255	A7	15min-gene2	22.97		0
TRUE	255	A8	15min-gene2	22.95		0
TRUE	255	A9	15min-gene2	21.15		0
TRUE	255	A10	15min-gene3	23.24		0
TRUE	255	A11	15min-gene3	21.29		0
TRUE	255	A12	15min-gene3	21.53		0
TRUE	255	B1	15min-18s	14.22		0
TRUE	255	B2	15min-18s	14.52		0
TRUE	255	B3	15min-18s	14.1		0
TRUE	255	B4	15min-gene1	22.06		0
TRUE	255	B5	15min-gene1	21.68		0
TRUE	255	B6	15min-gene1	21.31		0
TRUE	255	B7	15min-gene2	23.04		0
TRUE	255	B8	15min-gene2	24.03		0
TRUE	255	B9	15min-gene2	23.14		0
TRUE	255	B10	15min-gene3	21.19		0
TRUE	255	B11	15min-gene3	20.98		0
TRUE	255	B12	15min-gene3	21.1		0
TRUE	255	C1	15min-18s	13.55		0
TRUE	255	C2	15min-18s	14.85		0
TRUE	255	C3	15min-18s	14.76		0
TRUE	255	C4	15min-gene1	22.07		0
TRUE	255	C5	15min-gene1	22.15		0
TRUE	255	C6	15min-gene1	22.17		0
TRUE	255	C7	15min-gene2	23.51		0
TRUE	255	C8	15min-gene2	23.75		0
TRUE	255	C9	15min-gene2	23.59		0
TRUE	255	C10	15min-gene3	21.84		0
TRUE	255	C11	15min-gene3	21.78		0
TRUE	255	C12	15min-gene3	21.8		0
TRUE	255	D1	15min-gene4	22.78		0
TRUE	255	D2	15min-gene4	23.11		0
TRUE	255	D3	15min-gene4	22.97		0
TRUE	255	E1	15min-gene4	22.94		0
TRUE	255	E2	15min-gene4	23.47		0
TRUE	255	E3	15min-gene4	22.63		0
TRUE	255	F1	15min-gene4	21.16		0
TRUE	255	F2	15min-gene4	23.69		0
TRUE	255	F3	15min-gene4	23.6		0
TRUE	255	G10	15min-gene3	21.24		0
TRUE	255	G12	15min-18s	12.36		0
TRUE	255	H10	CK-18s	14.49		0
TRUE	255	H11	CK-18s	11.21		0
TRUE	255	H12	CK-18s	9.98		0

## Sheet: heat_30 min
Experiment: yangyun-heat-2022.8.5-30min Selected Filter: SYBR Green I / HRM Dye (465-510)
Include	Color	Pos	Name	Cp	Concentration	Standard	Status
TRUE	255	A1	30min-18s	11.64		0
TRUE	255	A2	30min-18s	12.03		0
TRUE	255	A3	30min-18s	12.59		0
TRUE	255	A4	30min-gene1	19.84		0
TRUE	255	A5	30min-gene1	19.9		0
TRUE	255	A6	30min-gene1	19.87		0
TRUE	255	A7	30min-gene2	21.95		0
TRUE	255	A8	30min-gene2	21.96		0
TRUE	255	A9	30min-gene2	22.04		0
TRUE	255	A10	30min-gene3	20.17		0
TRUE	255	A11	30min-gene3	20.17		0
TRUE	255	A12	30min-gene3	20.22		0
TRUE	255	B1	30min-18s	13.57		0
TRUE	255	B2	30min-18s	14.26		0
TRUE	255	B3	30min-18s	13.72		0
TRUE	255	B4	30min-gene1	21.04		0
TRUE	255	B5	30min-gene1	21.06		0
TRUE	255	B6	30min-gene1	21.1		0
TRUE	255	B7	30min-gene2	23.04		0
TRUE	255	B8	30min-gene2	23.05		0
TRUE	255	B9	30min-gene2	22.97		0
TRUE	255	B10	30min-gene3	21.68		0
TRUE	255	B11	30min-gene3	21.44		0
TRUE	255	B12	30min-gene3	21.48		0
TRUE	255	C1	30min-18s	12.92		0
TRUE	255	C2	30min-18s	13.34		0
TRUE	255	C3	30min-18s	12.99		0
TRUE	255	C4	30min-gene1	21.47		0
TRUE	255	C5	30min-gene1	21.06		0
TRUE	255	C6	30min-gene1	21.11		0
TRUE	255	C7	30min-gene2	23.24		0
TRUE	255	C8	30min-gene2	23.24		0
TRUE	255	C9	30min-gene2	23.28		0
TRUE	255	C10	30min-gene3	20.91		0
TRUE	255	C11	30min-gene3	20.85		0
TRUE	255	C12	30min-gene3	20.86		0
TRUE	255	D1	30min-gene4	22.14		0
TRUE	255	D2	30min-gene4	22.17		0
TRUE	255	D3	30min-gene4	22.11		0
TRUE	255	E1	30min-gene4	22.83		0
TRUE	255	E2	30min-gene4	22.93		0
TRUE	255	E3	30min-gene4	22.91		0
TRUE	255	F1	30min-gene4	23.02		0
TRUE	255	F2	30min-gene4	23.14		0
TRUE	255	F3	30min-gene4	23.06		0
TRUE	255	G7	30min-GADPH	19.82		0
TRUE	255	G8	30min-GADPH	19.83		0
TRUE	255	G9	30min-GADPH	19.8		0
TRUE	255	G10	CK1-3-gene1	28.72		0
TRUE	255	G11	CK1-3-gene1	29.12		0
TRUE	255	G12	CK1-3-gene1	28.46		0
TRUE	255	H4	30min-GADPH	18.71		0
TRUE	255	H5	30min-GADPH	18.68		0
TRUE	255	H6	30min-GADPH	18.58		0
TRUE	255	H7	30min-GADPH	19.81		0
TRUE	255	H8	30min-GADPH	19.76		0
TRUE	255	H9	30min-GADPH	19.8		0
TRUE	255	H10	CK1-3-gene2	26.91		0
TRUE	255	H11	CK1-3-gene2	26.54		0
TRUE	255	H12	CK1-3-gene2	26.29		0

## Sheet: heat_1h
Experiment: yangyun-heat-2022.8.5-1h Selected Filter: SYBR Green I / HRM Dye (465-510)
Include	Color	Pos	Name	Cp	Concentration	Standard	Status
TRUE	255	A1	1h-18s	11.51		0
TRUE	255	A2	1h-18s	11.73		0
TRUE	255	A3	1h-18s	11.88		0
TRUE	255	A4	1h-gene1	20.29		0
TRUE	255	A5	1h-gene1	20.58		0
TRUE	255	A6	1h-gene1	20.44		0
TRUE	255	A7	1h-gene2	21.73		0
TRUE	255	A8	1h-gene2	21.87		0
TRUE	255	A9	1h-gene2	21.88		0
TRUE	255	A10	1h-gene3	20		0
TRUE	255	A11	1h-gene3	19.97		0
TRUE	255	A12	1h-gene3	19.99		0
TRUE	255	B1	1h-18s	13.06		0
TRUE	255	B2	1h-18s	12.66		0
TRUE	255	B3	1h-18s	13.17		0
TRUE	255	B4	1h-gene1	21.01		0
TRUE	255	B5	1h-gene1	21.14		0
TRUE	255	B6	1h-gene1	21.15		0
TRUE	255	B7	1h-gene2	22.55		0
TRUE	255	B8	1h-gene2	22.65		0
TRUE	255	B9	1h-gene2	22.63		0
TRUE	255	B10	1h-gene3	20.6		0
TRUE	255	B11	1h-gene3	20.54		0
TRUE	255	B12	1h-gene3	20.6		0
TRUE	255	C1	1h-18s	13.06		0
TRUE	255	C2	1h-18s	12.64		0
TRUE	255	C3	1h-18s	12.46		0
TRUE	255	C4	1h-gene1	20.81		0
TRUE	255	C5	1h-gene1	20.83		0
TRUE	255	C6	1h-gene1	21		0
TRUE	255	C7	1h-gene2	22.6		0
TRUE	255	C8	1h-gene2	22.21		0
TRUE	255	C9	1h-gene2	22.32		0
TRUE	255	C10	1h-gene3	20.47		0
TRUE	255	C11	1h-gene3	20.46		0
TRUE	255	C12	1h-gene3	20.32		0
TRUE	255	D1	1h-gene4	21.87		0
TRUE	255	D2	1h-gene4	21.82		0
TRUE	255	D3	1h-gene4	21.81		0
TRUE	255	E1	1h-gene4	22.59		0
TRUE	255	E2	1h-gene4	22.59		0
TRUE	255	E3	1h-gene4	22.61		0
TRUE	255	F1	1h-gene4	22.21		0
TRUE	255	F2	1h-gene4	22.32		0
TRUE	255	F3	1h-gene4	22.35		0
TRUE	255	G7	1h-GADPH	19.28		0
TRUE	255	G8	1h-GADPH	18.9		0
TRUE	255	G9	1h-GADPH	18.85		0
TRUE	255	H4	1h-GADPH	18.66		0
TRUE	255	H5	1h-GADPH	18.72		0
TRUE	255	H6	1h-GADPH	18.93		0
TRUE	255	H7	1h-GADPH	19.14		0
TRUE	255	H8	1h-GADPH	19.08		0
TRUE	255	H9	1h-GADPH	19.13		0
