# Supplementary material for: Genome-Wide Analysis of the Liriodendron chinense Hsf Gene Family under Abiotic Stress and Characterization of the LcHsfA2a Gene
Source: Int J Mol Sci. 2024 Feb 27;25(5):2733. doi: 10.3390/ijms25052733 (PMC10931991; doi:10.3390/ijms25052733)
Supplement: Supplementary file 1 [file ijms-25-02733-s001.zip › Table S18.xlsx]

## Sheet: Sheet1
Sample	H2O2 content
empty vector_0h	3.49763
empty vector_0h	3.60346
empty vector_0h	5.1115
empty vector_0h	4.1598
35S:HsfA2a_0h	4.78229
35S:HsfA2a_0h	4.38588
35S:HsfA2a_0h	3.60943
35S:HsfA2a_0h	1.45305
empty vector_3h	6.18679
empty vector_3h	8.78704
empty vector_3h	8.89587
empty vector_3h	9.88147
empty vector_3h	4.9163
empty vector_3h	6.16678
empty vector_3h	8.28704
empty vector_3h	8.98587
35S:HsfA2a_3h	5.23046
35S:HsfA2a_3h	7.99096
35S:HsfA2a_3h	7.59777
35S:HsfA2a_3h	2.1223															1	6	96
35S:HsfA2a_3h	7.04473
35S:HsfA2a_3h	2.23046
35S:HsfA2a_3h	7.99096
35S:HsfA2a_3h	5.59777
