# Supplementary material for: Genome-Wide Analysis of the Liriodendron chinense Hsf Gene Family under Abiotic Stress and Characterization of the LcHsfA2a Gene
Source: Int J Mol Sci. 2024 Feb 27;25(5):2733. doi: 10.3390/ijms25052733 (PMC10931991; doi:10.3390/ijms25052733)
Supplement: Supplementary file 1 [file ijms-25-02733-s001.zip › Table S2 lchi.all-kaks.csv]

Table S2 Ka/Ks values for all gene pairs in L. chinense.
Seq	Ka	Ks	Ka/Ks
Lchi00005-Lchi16641	0.14677	0.728575	0.201447
Lchi00009-Lchi16636	0.190535	1.00747	0.189123
Lchi00012-Lchi16634	0.247563	0.819723	0.302008
Lchi00013-Lchi16633	0.149535	1.4414	0.103743
Lchi00014-Lchi16631	0.0942144	0.843911	0.11164
Lchi00023-Lchi16615	0.0675906	1.32833	0.0508837
Lchi00025-Lchi16614	0.199788	0.830258	0.240634
Lchi00027-Lchi16613	0.171089	0.963487	0.177572
Lchi00030-Lchi16610	0.279044	2.63703	0.105818
Lchi00032-Lchi16609	0.189542	0.669732	0.283012
Lchi00033-Lchi16608	0.214632	1.94229	0.110505
Lchi00034-Lchi16606	0.133331	0.753876	0.17686
Lchi00040-Lchi16600	0.208501	0.666996	0.312597
Lchi00041-Lchi16599	0.257169	0.919766	0.279603
Lchi00042-Lchi16597	0.207144	0.710027	0.291742
Lchi00045-Lchi16590	0.332011	1.6458	0.201733
Lchi00051-Lchi16587	0.197868	1.43449	0.137936
Lchi00052-Lchi16583	0.102621	0.788911	0.130079
Lchi00058-Lchi16578	0.1434	0.735179	0.195055
Lchi00061-Lchi16576	0.101133	0.624623	0.161911
Lchi00066-Lchi06295	0.0748626	0.840558	0.0890629
Lchi00069-Lchi06297	0.470231	2.50817	0.18748
Lchi00073-Lchi06302	0.117	0.964281	0.121333
Lchi00074-Lchi06305	0.193627	0.651438	0.29723
Lchi00075-Lchi06306	0.244043	0.856619	0.284891
Lchi00077-Lchi06307	0.104194	0.785137	0.132708
Lchi00078-Lchi06308	0.061005	0.614249	0.0993165
Lchi00087-Lchi06310	0.221576	1.27754	0.173439
Lchi00090-Lchi06311	0.0332833	1.8521	0.0179706
Lchi00095-Lchi06321	0.0166006	0.990257	0.0167639
Lchi00096-Lchi06324	0.0236717	0.567103	0.0417414
Lchi00099-Lchi06326	0.17145	0.571959	0.29976
Lchi00101-Lchi06340	0.234554	0.682072	0.343885
Lchi00103-Lchi06342	0.296125	2.6015	0.113829
Lchi00105-Lchi06345	0.0507998	0.687917	0.0738459
Lchi00107-Lchi06346	0.138999	1.07539	0.129254
Lchi00108-Lchi06350	0.0196362	0.63801	0.0307772
Lchi00109-Lchi06356	0.0618409	0.898135	0.0688548
Lchi00111-Lchi06359	0.0741378	0.733331	0.101097
Lchi00115-Lchi06367	0.158821	1.14781	0.138369
Lchi00119-Lchi06369	0.0686606	1.04253	0.0658594
Lchi00132-Lchi06376	0.141089	0.956934	0.147438
Lchi00140-Lchi06382	0.20396	0.550219	0.370688
Lchi00145-Lchi06386	0.0645686	0.548317	0.117758
Lchi00147-Lchi06387	0.100279	0.747259	0.134196
Lchi00162-Lchi06406	0.282815	3.46532	0.081613
Lchi00164-Lchi06402	0.387006	3.11355	0.124297
Lchi00165-Lchi06408	0.366062	1.50021	0.244007
Lchi00169-Lchi06414	0.11104	1.01285	0.109631
Lchi00170-Lchi06415	0.0135737	0.525869	0.025812
Lchi00173-Lchi06418	0.163338	1.01974	0.160177
Lchi00174-Lchi06419	0.136007	1.08089	0.125829
Lchi00191-Lchi06443	0.170569	0.972524	0.175388
Lchi00198-Lchi06444	0.188591	0.780348	0.241675
Lchi00207-Lchi06445	0.298566	1.19324	0.250214
Lchi00213-Lchi06455	0.269293	1.27121	0.21184
Lchi00215-Lchi06458	0.153125	0.698324	0.219275
Lchi00219-Lchi06467	0.132931	0.740107	0.179611
Lchi00232-Lchi20796	0.374392	1.61067	0.232444
Lchi00238-Lchi20795	0.152705	1.16161	0.13146
Lchi00241-Lchi20790	0.215598	0.865256	0.249172
Lchi00245-Lchi20775	0.21828	1.33771	0.163174
Lchi00247-Lchi20774	0.390611	1.0659	0.36646
Lchi00250-Lchi20768	0.443985	1.52094	0.291915
Lchi00251-Lchi20766	0.0832768	0.709495	0.117375
Lchi00254-Lchi20754	0.447156	1.23024	0.363471
Lchi00256-Lchi20750	0.106952	0.954261	0.112078
Lchi00257-Lchi20749	0.181307	0.94745	0.191363
Lchi00258-Lchi20748	0.0671948	0.632503	0.106236
Lchi00260-Lchi20747	0.210642	1.51608	0.138938
Lchi00261-Lchi20744	0.0814312	0.810502	0.10047
Lchi00262-Lchi19879	0.18846	1.24064	0.151905
Lchi00262-Lchi30694	0.18846	1.24064	0.151905
Lchi00267-Lchi19880	0.330914	3.03903	0.108888
Lchi00269-Lchi19882	0.241975	1.34135	0.180397
Lchi00272-Lchi19885	0.16475	0.930966	0.176966
Lchi00275-Lchi19903	0.161835	0.838734	0.192952
Lchi00278-Lchi19898	0.122341	0.703102	0.174001
Lchi00281-Lchi19907	0.240084	1.51385	0.158591
Lchi00285-Lchi19905	0.488515	2.06015	0.237126
Lchi00287-Lchi19908	0.187738	1.44616	0.129818
Lchi00294-Lchi04589	0.113826	0.0785593	1.44892
Lchi00301-Lchi04615	0.222492	1.39944	0.158987
Lchi00306-Lchi04605	0.439439	3.53383	0.124352
Lchi00308-Lchi04603	0.106468	0.749184	0.142112
Lchi00309-Lchi04601	0.365107	2.51789	0.145005
Lchi00312-Lchi04584	0.145087	0.640787	0.22642
Lchi00314-Lchi04575	0.0316375	1.15607	0.0273665
Lchi00318-Lchi04573	0.0274714	0.694779	0.0395399
Lchi00319-Lchi04572	0.054736	0.987979	0.055402
Lchi00320-Lchi04571	0.0242382	1.09213	0.0221935
Lchi00324-Lchi04564	0.218495	2.26482	0.0964734
Lchi00326-Lchi04562	0.0447389	0.883586	0.0506333
Lchi00340-Lchi04558	0.314356	0.908587	0.345984
Lchi00344-Lchi04557	0.145968	0.688554	0.211992
Lchi00353-Lchi04544	0.129867	0.871892	0.148949
Lchi00354-Lchi04541	0.179009	3.86985	0.0462574
Lchi00356-Lchi04540	0.106018	0.78129	0.135696
Lchi00366-Lchi04536	0.0203402	3.08477	0.00659376
Lchi00372-Lchi04535	0.0190446	1.05974	0.017971
Lchi00374-Lchi04523	0.518255	2.64147	0.196199
Lchi00393-Lchi04504	0.517382	2.25545	0.229392
Lchi00394-Lchi04502	0.343077	1.32051	0.259807
Lchi00400-Lchi04496	0.295214	1.20285	0.245429
Lchi00404-Lchi04507	0.362407	0.668021	0.542509
Lchi00419-Lchi04494	0.0177527	0.964298	0.0184099
Lchi00430-Lchi04492	0.23184	1.09574	0.211583
Lchi00431-Lchi04491	0.140864	0.915056	0.15394
Lchi00437-Lchi04487	0.12506	0.423731	0.295141
Lchi00439-Lchi04484	0.137103	1.22307	0.112098
Lchi00452-Lchi04467	0.0575084	0.868296	0.0662313
Lchi00460-Lchi04455	0.318352	0.942421	0.337803
Lchi00461-Lchi04453	0.107333	0.796759	0.134712
Lchi00462-Lchi04472	0.0699687	0.162066	0.431729
Lchi00475-Lchi04440	0.456406	0.875447	0.521341
Lchi00476-Lchi04438	0.154114	0.641346	0.240298
Lchi00477-Lchi04435	0.278729	1.36139	0.204738
Lchi00482-Lchi04427	0.142407	0.907727	0.156883
Lchi00483-Lchi04403	0.0744234	0.812344	0.0916157
Lchi00490-Lchi04418	0.174476	0.888088	0.196462
Lchi00494-Lchi04409	0.192353	0.994491	0.193418
Lchi00497-Lchi04416	0.0631598	0.513305	0.123045
Lchi00504-Lchi04383	0.323128	1.19071	0.271374
Lchi00505-Lchi04382	0.30747	0.823011	0.373592
Lchi00513-Lchi04407	0.0601247	0.202578	0.296798
Lchi00558-Lchi06748	0.228592	0.867864	0.263397
Lchi00560-Lchi06747	0.374555	0.790878	0.473594
Lchi00564-Lchi06746	0.0434287	0.795208	0.0546131
Lchi00567-Lchi06742	0.0761526	0.60877	0.125092
Lchi00570-Lchi06729	0.154564	0.736458	0.209874
Lchi00574-Lchi06728	0.429936	2.62008	0.164092
Lchi00579-Lchi06721	0.223947	1.49096	0.150203
Lchi00585-Lchi06710	0.0864274	0.660048	0.130941
Lchi00590-Lchi06700	0.150249	0.714602	0.210255
Lchi00604-Lchi06697	0.0287554	0.713273	0.0403147
Lchi00609-Lchi06695	0.116862	1.04078	0.112283
Lchi00614-Lchi12058	0.26759	3.26675	0.0819133
Lchi00618-Lchi12052	0.145829	0.632162	0.230683
Lchi00624-Lchi12051	0.141928	1.41844	0.10006
Lchi00626-Lchi12047	0.0719989	1.13622	0.0633671
Lchi00636-Lchi12037	0.109642	1.0178	0.107724
Lchi00640-Lchi12032	0.190726	0.915209	0.208396
Lchi00643-Lchi12026	0.0711306	0.808122	0.0880196
Lchi00645-Lchi12025	0.0585334	0.591605	0.0989399
Lchi00647-Lchi12023	0.290453	1.62809	0.178401
Lchi00648-Lchi12021	0.321346	0.915433	0.351032
Lchi00649-Lchi12019	0.147286	0.83383	0.176638
Lchi00652-Lchi12013	0.0694817	0.964491	0.0720397
Lchi00653-Lchi12012	0.0367111	0.570762	0.0643194
Lchi00655-Lchi12010	0.228386	1.40422	0.162643
Lchi00658-Lchi12009	0.138718	1.76059	0.0787907
Lchi00659-Lchi12005	0.207844	1.04542	0.198814
Lchi00660-Lchi12000	0.100948	1.04765	0.0963568
Lchi00667-Lchi11997	0.19739	0.995911	0.1982
Lchi00684-Lchi11988	0.050246	0.547408	0.0917889
Lchi00691-Lchi11987	0.0899774	0.579546	0.155255
Lchi00695-Lchi11986	0.16137	0.699244	0.230778
Lchi00697-Lchi11984	0.119804	0.91209	0.131351
Lchi00700-Lchi11978	0.206073	1.63904	0.125728
Lchi00706-Lchi31375	0.150272	1.31421	0.114344
Lchi00715-Lchi31382	0.0895464	0.594133	0.150718
Lchi00718-Lchi03399	0.129306	1.24209	0.104103
Lchi00722-Lchi03401	0.259399	3.41251	0.0760141
Lchi00724-Lchi03406	0.231606	2.5072	0.0923763
Lchi00726-Lchi03408	0.158625	1.21464	0.130594
Lchi00736-Lchi03411	0.232564	0.826823	0.281274
Lchi00742-Lchi03401	0.431486	2.89815	0.148883
Lchi00743-Lchi03414	0.098642	0.660763	0.149285
Lchi00744-Lchi03416	0.0982904	1.24253	0.0791054
Lchi00745-Lchi03417	0.293768	1.10907	0.264877
Lchi00755-Lchi03421	0.0807069	0.851949	0.0947321
Lchi00761-Lchi03424	0.216412	1.48756	0.145481
Lchi00766-Lchi03429	0.379302	1.01123	0.37509
Lchi00775-Lchi03437	0.0953995	0.803461	0.118736
Lchi00778-Lchi03438	0.0682261	0.75171	0.0907612
Lchi00783-Lchi03439	0.0545353	0.636292	0.0857081
Lchi00784-Lchi03442	0.0615244	0.531998	0.115648
Lchi00786-Lchi03444	0.241665	0.985577	0.245202
Lchi00789-Lchi03447	0.171869	2.09846	0.0819021
Lchi00795-Lchi03448	0.168508	0.823167	0.204706
Lchi00796-Lchi03450	0.0916639	0.711679	0.128799
Lchi00798-Lchi03452	0.357599	1.28018	0.279335
Lchi00801-Lchi03456	0.252423	0.755366	0.334173
Lchi00805-Lchi03461	0.157816	1.23597	0.127686
Lchi00809-Lchi03468	0.0148944	1.07709	0.0138283
Lchi00812-Lchi03469	0.0942581	1.44362	0.0652931
Lchi00815-Lchi03474	0.231545	0.94712	0.244472
Lchi00820-Lchi03476	0.19534	0.798203	0.244725
Lchi00821-Lchi03480	0.127997	0.990832	0.129181
Lchi00822-Lchi03479	0.161415	1.07001	0.150854
Lchi00827-Lchi03481	0.136809	0.948429	0.144248
Lchi00832-Lchi03482	0.133769	0.85494	0.156467
Lchi00842-Lchi01391	0.0725218	1.05854	0.068511
Lchi00842-Lchi03487	0.0253971	0.773728	0.0328243
Lchi00844-Lchi03488	0.0628727	1.03515	0.0607376
Lchi00850-Lchi03498	0.365185	0.95463	0.38254
Lchi00851-Lchi01398	0.337042	1.99411	0.169019
Lchi00851-Lchi03501	0.108925	0.735512	0.148094
Lchi00854-Lchi03504	0.0923248	0.74614	0.123737
Lchi00855-Lchi03506	0.192466	1.41277	0.136233
Lchi00858-Lchi03508	0.1332	0.927178	0.143662
Lchi00860-Lchi03510	0.148688	0.698577	0.212844
Lchi00862-Lchi03513	0.268315	0.789575	0.339822
Lchi00864-Lchi01385	0.343547	3.0887	0.111227
Lchi00865-Lchi03523	0.0764414	0.830441	0.0920491
Lchi00869-Lchi01393	0.516545	1.67091	0.309139
Lchi00870-Lchi03525	0.0736708	0.458072	0.160828
Lchi00877-Lchi03529	0.138272	1.68787	0.0819209
Lchi00878-Lchi03530	0.170277	0.595663	0.28586
Lchi00882-Lchi03538	0.116449	0.70561	0.165032
Lchi00883-Lchi01411	0.269635	3.54251	0.0761141
Lchi00884-Lchi03541	0.116214	0.601754	0.193125
Lchi00887-Lchi03549	0.362199	1.35686	0.266939
Lchi00889-Lchi03551	0.12063	0.946975	0.127385
Lchi00895-Lchi03559	0.0638428	0.847175	0.0753596
Lchi00900-Lchi03561	0.524865	2.43742	0.215336
Lchi00901-Lchi03562	0.149278	0.938896	0.158993
Lchi00905-Lchi03568	0.0971633	0.632158	0.153701
Lchi00909-Lchi03572	0.122791	0.92136	0.133272
Lchi00913-Lchi03587	0.128222	0.737375	0.173889
Lchi00917-Lchi08947	0.0769538	0.934227	0.0823716
Lchi00921-Lchi08940	0.213847	1.81723	0.117678
Lchi00929-Lchi08936	0.0560652	0.704786	0.0795492
Lchi00930-Lchi08934	0.162051	0.907831	0.178503
Lchi00945-Lchi08927	0.175123	0.864531	0.202564
Lchi00950-Lchi08922	0.171259	1.77333	0.0965747
Lchi00951-Lchi08920	0.207129	0.694004	0.298456
Lchi00953-Lchi08918	0.230338	0.749145	0.307467
Lchi00954-Lchi08904	0.232212	0.997916	0.232697
Lchi00956-Lchi08897	0.43978	2.55032	0.172441
Lchi00958-Lchi08891	0.0475478	1.11872	0.0425021
Lchi00961-Lchi08885	0.0409616	0.625817	0.0654529
Lchi00964-Lchi08879	0.234694	1.73292	0.135433
Lchi00968-Lchi08874	0.135013	0.730662	0.184782
Lchi00970-Lchi08872	0.0415712	0.76763	0.0541553
Lchi00973-Lchi08869	0.113145	0.643926	0.175712
Lchi00974-Lchi08865	0.314594	1.84644	0.170378
Lchi00982-Lchi08851	0.103715	0.674858	0.153685
Lchi00983-Lchi08849	0.211759	0.684048	0.309567
Lchi00990-Lchi08845	0.187191	0.946088	0.197858
Lchi00995-Lchi08843	0.133436	1.08485	0.123
Lchi00996-Lchi08842	0.171398	0.750298	0.22844
Lchi00997-Lchi08840	0.168229	1.05195	0.159922
Lchi00998-Lchi08837	0.0558305	0.721746	0.0773548
Lchi00999-Lchi08836	0.258872	0.897931	0.288299
Lchi01000-Lchi08835	0.0178911	0.59863	0.0298867
Lchi01001-Lchi08834	0.0534166	0.596922	0.0894867
Lchi01002-Lchi08833	0.0787186	0.672618	0.117033
Lchi01005-Lchi08829	0.101058	0.54808	0.184386
Lchi01007-Lchi08827	0.206563	1.21745	0.169669
Lchi01011-Lchi08825	0.0251506	0.604009	0.0416395
Lchi01022-Lchi08818	0.024389	1.07634	0.0226592
Lchi01025-Lchi08816	0.445436	2.43575	0.182874
Lchi01026-Lchi08815	0.450284	3.15305	0.142809
Lchi01028-Lchi08814	0.340007	1.37071	0.248052
Lchi01029-Lchi05488	0.446056	2.46083	0.181263
Lchi01030-Lchi05490	0.122372	0.745154	0.164223
Lchi01031-Lchi05492	0.187918	1.21929	0.154121
Lchi01039-Lchi05511	0.129289	0.547937	0.235955
Lchi01040-Lchi05513	0.324083	1.03309	0.313701
Lchi01047-Lchi08822	0.12307	0.250935	0.490445
Lchi01051-Lchi05516	0.347105	0.661876	0.524426
Lchi01052-Lchi05518	0.257056	1.15781	0.22202
Lchi01055-Lchi05520	0.103551	0.696486	0.148676
Lchi01061-Lchi05530	0.231635	1.13897	0.203372
Lchi01064-Lchi05535	0.121973	1.1533	0.10576
Lchi01069-Lchi05537	0.428771	2.52033	0.170125
Lchi01501-Lchi15515	0.176012	1.22882	0.143236
Lchi01502-Lchi15510	0.191194	0.689619	0.277246
Lchi01506-Lchi15508	0.332226	1.27315	0.260948
Lchi01507-Lchi15506	0.260083	0.842387	0.308746
Lchi01509-Lchi15504	0.460481	1.88025	0.244904
Lchi01511-Lchi15502	0.168944	2.2885	0.0738228
Lchi01512-Lchi15499	0.378272	3.1847	0.118778
Lchi01514-Lchi15496	0.0371579	0.655608	0.056677
Lchi01519-Lchi30962	0.18295	3.68823	0.0496038
Lchi01529-Lchi10207	0.114847	0.668937	0.171686
Lchi01531-Lchi10186	0.147571	0.892736	0.165302
Lchi01532-Lchi10182	0.235826	1.38714	0.170008
Lchi01534-Lchi10180	0.178501	0.783089	0.227945
Lchi01543-Lchi10175	0.40576	3.16322	0.128274
Lchi01548-Lchi10173	0.00882486	0.615282	0.0143428
Lchi01553-Lchi10168	0.211434	1.75353	0.120576
Lchi01554-Lchi10164	0.256151	1.46527	0.174816
Lchi01555-Lchi10161	0.0454828	0.838626	0.054235
Lchi01563-Lchi10110	0.160942	0.69418	0.231845
Lchi01568-Lchi10105	0.129363	1.09113	0.118558
Lchi01569-Lchi16220	0.26195	0.747495	0.350437
Lchi01574-Lchi16213	0.237479	1.15443	0.205711
Lchi01579-Lchi16205	0.255219	1.19403	0.213746
Lchi01583-Lchi16203	0.396669	1.24401	0.318863
Lchi01584-Lchi16202	0.0608522	0.987284	0.061636
Lchi01586-Lchi16195	0.171073	0.543615	0.314695
Lchi01591-Lchi16192	0.194734	1.49549	0.130215
Lchi01597-Lchi16189	0.301891	1.81655	0.16619
Lchi01599-Lchi16183	0.557774	2.34954	0.237397
Lchi01602-Lchi16182	0.0609755	1.11942	0.0544704
Lchi01607-Lchi16174	0.302634	1.04112	0.290682
Lchi01608-Lchi16172	0.170152	0.71656	0.237457
Lchi01619-Lchi16163	0.067734	0.604805	0.111993
Lchi01628-Lchi16160	0.188171	1.0773	0.174669
Lchi01629-Lchi16159	0.365542	0.807254	0.452821
Lchi01642-Lchi01951	0.111204	0.896961	0.123979
Lchi01643-Lchi01952	0.166305	0.889653	0.186933
Lchi01655-Lchi01967	0.169649	1.08337	0.156594
Lchi01657-Lchi01972	0.0898229	0.763685	0.117618
Lchi01659-Lchi01970	0.192587	1.12318	0.171465
Lchi01660-Lchi01975	0.106452	0.574677	0.185237
Lchi01669-Lchi01982	0.121945	0.913789	0.13345
Lchi01670-Lchi01984	0.133126	0.861671	0.154497
Lchi01680-Lchi01986	0.220041	1.11425	0.197479
Lchi01681-Lchi01987	0.128906	0.655238	0.196732
Lchi01682-Lchi01988	0.113963	0.769534	0.148094
Lchi01684-Lchi01989	0.37835	3.19139	0.118553
Lchi01687-Lchi01994	0.493537	1.5017	0.328651
Lchi01690-Lchi01996	0.0440613	0.913054	0.0482571
Lchi01698-Lchi01998	0.134961	1.3502	0.0999567
Lchi01699-Lchi02008	0.0520728	1.34459	0.0387275
Lchi01703-Lchi02012	0.120997	0.648576	0.186558
Lchi01709-Lchi02021	0.410505	3.132	0.131068
Lchi01730-Lchi02035	0.17592	1.69847	0.103575
Lchi01736-Lchi02037	0.134858	1.21666	0.110842
Lchi01738-Lchi02039	0.168556	0.890597	0.189262
Lchi01739-Lchi02040	0.117303	0.961027	0.12206
Lchi01742-Lchi02042	0.248801	0.886028	0.280805
Lchi01755-Lchi02052	0.318712	1.13477	0.28086
Lchi01756-Lchi02055	0.246752	1.15001	0.214566
Lchi01768-Lchi02062	0.176005	0.853548	0.206204
Lchi01770-Lchi02067	0.219083	0.679132	0.322593
Lchi01771-Lchi02069	0.421326	1.39562	0.301892
Lchi01773-Lchi02075	0.140426	0.662646	0.211917
Lchi01774-Lchi02076	0.148301	1.12923	0.131329
Lchi01780-Lchi02082	0.0532624	0.682695	0.0780179
Lchi01784-Lchi02088	0.0578787	0.672943	0.0860084
Lchi01789-Lchi02091	0.0972013	1.1857	0.0819783
Lchi01798-Lchi02096	0.198128	0.827058	0.239557
Lchi01800-Lchi02097	0.201247	2.414	0.0833664
Lchi01801-Lchi02102	0.119722	0.883079	0.135574
Lchi01804-Lchi02106	0.183204	1.70259	0.107603
Lchi01805-Lchi02107	0.394294	1.09382	0.360475
Lchi01827-Lchi02118	0.241314	0.897946	0.26874
Lchi01828-Lchi02119	0.14506	0.804719	0.180262
Lchi01831-Lchi02125	0.123886	1.22716	0.100953
Lchi01833-Lchi02127	0.179713	1.40377	0.128021
Lchi01840-Lchi02134	0.195638	1.03393	0.189218
Lchi01842-Lchi02142	0.423763	2.83458	0.149497
Lchi01846-Lchi02150	0.147073	1.23915	0.118689
Lchi01849-Lchi02143	0.224914	1.2773	0.176085
Lchi01850-Lchi02156	0.110205	1.23846	0.0889854
Lchi01851-Lchi02157	0.125633	0.929895	0.135104
Lchi01852-Lchi02162	0.139177	0.642023	0.216778
Lchi01854-Lchi02163	0.186552	0.80669	0.231256
Lchi01855-Lchi02165	0.137733	0.841302	0.163715
Lchi01866-Lchi02168	0.181176	0.91456	0.198102
Lchi01867-Lchi02169	0.199756	1.10396	0.180946
Lchi01869-Lchi02171	0.236735	0.901363	0.262642
Lchi01872-Lchi02175	0.286544	0.665254	0.430729
Lchi01875-Lchi02176	0.0843759	0.906319	0.0930973
Lchi01886-Lchi02185	0.218581	0.704964	0.31006
Lchi01888-Lchi02186	0.206206	0.645951	0.319229
Lchi01899-Lchi02189	0.13972	0.681219	0.205104
Lchi01906-Lchi02194	0.305467	1.66832	0.183099
Lchi01908-Lchi02196	0.328613	3.53652	0.09292
Lchi01912-Lchi02198	0.181239	1.08307	0.167337
Lchi01920-Lchi02202	0.220669	1.08571	0.203249
Lchi01925-Lchi02204	0.216114	1.04807	0.206202
Lchi01928-Lchi02206	0.163059	0.912105	0.178773
Lchi01929-Lchi02207	0.248406	0.99379	0.249958
Lchi01930-Lchi02209	0.132152	0.975074	0.135531
Lchi01932-Lchi02215	0.554636	1.80737	0.306875
Lchi01933-Lchi02217	0.117155	1.11744	0.104842
Lchi01937-Lchi02218	0.363705	1.23919	0.293502
Lchi02397-Lchi04433	0.0144055	0.00910325	1.58245
Lchi02398-Lchi00485	0.0298039	0.158408	0.188146
Lchi02398-Lchi04407	0.0519757	0.150413	0.345553
Lchi02400-Lchi04396	0.330097	2.71253	0.121694
Lchi02406-Lchi04413	0.361034	2.35922	0.153031
Lchi02408-Lchi04411	0.394855	2.12325	0.185967
Lchi02409-Lchi00494	0.222717	1.92022	0.115985
Lchi02409-Lchi04409	0.351521	1.75664	0.20011
Lchi02410-Lchi04407	0.0129791	0.0537037	0.24168
Lchi02427-Lchi00478	0.575096	2.4031	0.239314
Lchi02447-Lchi00469	0.439848	2.6875	0.163664
Lchi02610-Lchi11503	0.171244	0.773747	0.221318
Lchi02613-Lchi11487	0.168431	1.19766	0.140633
Lchi02614-Lchi11486	0.433836	2.90134	0.149529
Lchi02618-Lchi11483	0.261654	1.16927	0.223775
Lchi02619-Lchi11479	0.175439	1.26102	0.139125
Lchi02620-Lchi11475	0.268497	3.74786	0.0716401
Lchi02621-Lchi11434	0.210164	1.2868	0.163323
Lchi02622-Lchi11436	0.185036	0.88234	0.209711
Lchi02624-Lchi11440	0.142759	0.812426	0.17572
Lchi02626-Lchi11441	0.184584	0.893648	0.206551
Lchi02629-Lchi11443	0.188923	0.906873	0.208323
Lchi02635-Lchi11451	0.265396	0.736698	0.360251
Lchi02638-Lchi11452	0.283888	0.926241	0.306495
Lchi02641-Lchi11455	0.0786361	0.718204	0.10949
Lchi02643-Lchi11456	0.0555588	0.970523	0.0572463
Lchi02644-Lchi11457	0.0935218	1.07832	0.0867289
Lchi02645-Lchi11458	0.127881	0.650659	0.19654
Lchi02652-Lchi11464	0.614425	2.05721	0.298669
Lchi02653-Lchi11465	0.289148	1.07295	0.269489
Lchi02665-Lchi11468	0.301472	2.28906	0.131701
Lchi02668-Lchi11470	0.11576	0.843177	0.137291
Lchi02675-Lchi11430	0.105835	0.812056	0.13033
Lchi02676-Lchi11429	0.125267	1.56341	0.0801242
Lchi02678-Lchi11428	0.289722	1.74154	0.166359
Lchi02685-Lchi19713	0.319249	1.37016	0.233001
Lchi02690-Lchi19709	0.289002	1.18628	0.24362
Lchi02691-Lchi19708	0.168932	0.968643	0.174401
Lchi02693-Lchi19707	0.270981	1.95762	0.138424
Lchi02706-Lchi19704	0.160604	0.656424	0.244665
Lchi02707-Lchi19703	0.131897	0.752632	0.175247
Lchi02712-Lchi19702	0.296699	0.926061	0.320388
Lchi02714-Lchi19701	0.274394	1.36804	0.200575
Lchi02715-Lchi19700	0.228756	1.56028	0.146611
Lchi02720-Lchi19699	0.0265266	0.692983	0.0382788
Lchi02723-Lchi19696	0.181597	1.4747	0.123141
Lchi02730-Lchi19689	0.42508	1.50498	0.28245
Lchi02731-Lchi19687	0.39816	3.14858	0.126457
Lchi02742-Lchi19672	0.247336	0.845067	0.292682
Lchi02749-Lchi19669	0.213069	0.874769	0.243571
Lchi02756-Lchi19665	0.455181	1.27996	0.355621
Lchi02757-Lchi08416	0.0977886	2.55493	0.0382745
Lchi02758-Lchi19659	0.184829	0.707991	0.261061
Lchi02769-Lchi08398	0.239256	3.45099	0.0693296
Lchi02770-Lchi08396	0.0464502	2.39864	0.0193652
Lchi02775-Lchi05700	0.230426	0.680661	0.338533
Lchi02779-Lchi05701	0.218851	1.41304	0.15488
Lchi02783-Lchi08410	0.250129	3.48796	0.071712
Lchi02787-Lchi05712	0.224071	1.11746	0.200518
Lchi02789-Lchi05715	0.0271033	1.98805	0.0136331
Lchi02793-Lchi05725	0.285495	1.28129	0.222819
Lchi02797-Lchi05732	0.198977	0.673959	0.295236
Lchi02799-Lchi05737	0.148347	1.28612	0.115344
Lchi02814-Lchi05746	0.192242	1.79008	0.107393
Lchi02815-Lchi05747	0.165448	1.59108	0.103984
Lchi02817-Lchi05748	0.42523	2.78625	0.152617
Lchi02818-Lchi05750	0.417829	3.03245	0.137786
Lchi02820-Lchi05753	0.195094	0.897678	0.217332
Lchi02822-Lchi05759	0.118327	4.0355	0.0293215
Lchi02840-Lchi05770	0.252954	1.06123	0.238359
Lchi02848-Lchi05772	0.297183	2.75235	0.107974
Lchi02865-Lchi21136	0.748752	1.96219	0.381589
Lchi02878-Lchi21117	0.450387	2.9446	0.152954
Lchi02879-Lchi21116	0.326914	2.04733	0.159678
Lchi02882-Lchi14346	0.175685	0.968637	0.181373
Lchi02885-Lchi14338	0.0787854	0.611814	0.128773
Lchi02885-Lchi21100	0.14445	1.34656	0.107273
Lchi02886-Lchi14336	0.273758	0.880557	0.310892
Lchi02887-Lchi14334	0.175646	0.428578	0.409835
Lchi02888-Lchi14332	0.458238	1.33689	0.342765
Lchi02890-Lchi14331	0.193057	0.679156	0.28426
Lchi02891-Lchi14330	0.165836	0.818534	0.202602
Lchi02892-Lchi14329	0.347921	0.942373	0.369197
Lchi02893-Lchi14328	0.149094	0.927779	0.160699
Lchi02895-Lchi14317	0.179432	0.765788	0.23431
Lchi02897-Lchi14307	0.212256	1.47282	0.144116
Lchi02900-Lchi14297	0.484447	2.83121	0.17111
Lchi02900-Lchi14333	0.498056	2.75167	0.181001
Lchi02907-Lchi14295	0.222516	1.10267	0.201797
Lchi02909-Lchi14292	0.296771	1.32754	0.22355
Lchi02910-Lchi14291	0.181775	1.03064	0.17637
Lchi02912-Lchi14297	0.502403	2.67409	0.187878
Lchi02912-Lchi14348	0.507141	2.74836	0.184525
Lchi02913-Lchi14290	0.284104	1.63233	0.174048
Lchi02916-Lchi14288	0.620616	2.1405	0.289939
Lchi02920-Lchi14283	0.325426	1.43509	0.226763
Lchi02922-Lchi14282	0.0837861	0.620501	0.13503
Lchi02923-Lchi14277	0.0920367	0.828299	0.111115
Lchi02924-Lchi14275	0.109405	0.593755	0.18426
Lchi02925-Lchi14273	0.357039	1.30758	0.273054
Lchi02928-Lchi14270	0.0838805	0.762947	0.109943
Lchi02938-Lchi14257	0.136694	0.783881	0.174381
Lchi02939-Lchi14256	0.181234	0.632847	0.286379
Lchi02941-Lchi14253	0.157854	0.736709	0.214269
Lchi02943-Lchi13985	0.199583	0.463667	0.430444
Lchi02947-Lchi13988	0.251254	1.32669	0.189384
Lchi02949-Lchi13990	0.0433172	0.873284	0.0496026
Lchi02950-Lchi13991	0.0532989	1.51833	0.0351037
Lchi02953-Lchi13993	0.0950546	1.27983	0.0742712
Lchi02954-Lchi13995	0.177558	0.874191	0.203111
Lchi02955-Lchi13996	0.0630187	0.594087	0.106077
Lchi02956-Lchi13997	0.171942	0.963813	0.178398
Lchi02960-Lchi13998	0.0248752	0.561567	0.0442961
Lchi02961-Lchi13999	0.0225792	0.846228	0.0266821
Lchi02963-Lchi14001	0.172901	0.969564	0.178329
Lchi02965-Lchi14012	0.352271	2.60168	0.135401
Lchi02972-Lchi14020	0.146951	1.03672	0.141746
Lchi02973-Lchi14026	0.253507	2.10889	0.120209
Lchi02975-Lchi13986	0.239299	0.77954	0.306975
Lchi02978-Lchi14030	0.213101	1.39288	0.152993
Lchi02979-Lchi14031	0.0765283	0.591011	0.129487
Lchi02986-Lchi09258	0.0789841	0.724219	0.109061
Lchi02987-Lchi09259	0.263549	0.982092	0.268355
Lchi02988-Lchi09261	0.223644	0.975383	0.229288
Lchi03005-Lchi09267	0.12116	0.604931	0.200287
Lchi03015-Lchi14048	0.219948	0.6211	0.354126
Lchi03016-Lchi14049	0.205533	0.556854	0.369096
Lchi03018-Lchi14055	0.173741	0.628752	0.276327
Lchi03020-Lchi14051	0.17881	1.00743	0.177492
Lchi03021-Lchi14050	0.267193	1.17003	0.228364
Lchi03022-Lchi14060	0.0671503	0.569096	0.117995
Lchi03024-Lchi14061	0.225069	0.790522	0.284709
Lchi03032-Lchi14064	0.0792276	0.820941	0.0965084
Lchi03034-Lchi14067	0.0658249	0.720937	0.0913046
Lchi03036-Lchi14068	0.0568016	0.980642	0.0579229
Lchi03037-Lchi14069	0.529107	0.943731	0.560654
Lchi03039-Lchi14070	0.216825	1.27189	0.170475
Lchi03040-Lchi09812	0.199436	0.955904	0.208636
Lchi03046-Lchi09809	0.165458	0.808889	0.20455
Lchi03047-Lchi14045	0.543443	2.5391	0.214029
Lchi03048-Lchi09808	0.133119	0.935276	0.142331
Lchi03050-Lchi09807	0.310057	1.42785	0.217149
Lchi03055-Lchi09798	0.193493	0.990884	0.195273
Lchi03057-Lchi09796	0.236183	1.17187	0.201544
Lchi03058-Lchi09795	0.0444436	0.470456	0.0944691
Lchi03060-Lchi09794	0.126033	1.15296	0.109313
Lchi03068-Lchi09788	0.258271	1.32503	0.194917
Lchi03075-Lchi09783	0.0801325	0.605017	0.132447
Lchi03076-Lchi09780	0.108327	0.850642	0.127347
Lchi03077-Lchi09779	0.175262	1.12231	0.156162
Lchi03078-Lchi09778	0.340414	0.774243	0.439673
Lchi03090-Lchi09769	0.127519	0.732355	0.174122
Lchi03102-Lchi09765	0.0326572	0.508667	0.0642016
Lchi03104-Lchi09762	0.033326	0.67215	0.0495812
Lchi03105-Lchi09761	0.115403	1.27152	0.0907597
Lchi03106-Lchi09742	0.342124	1.37233	0.249302
Lchi03107-Lchi09754	0.267942	1.37793	0.194453
Lchi03109-Lchi09753	0.199164	0.857564	0.232244
Lchi03110-Lchi09752	0.0800731	0.818604	0.0978166
Lchi03121-Lchi03670	0.0959976	0.770487	0.124593
Lchi03122-Lchi03669	0.226785	1.64475	0.137885
Lchi03144-Lchi03642	0.102811	0.184852	0.55618
Lchi03156-Lchi03661	0.131457	0.831657	0.158066
Lchi03157-Lchi03659	0.0472008	0.69294	0.0681167
Lchi03165-Lchi03658	0.235905	1.03788	0.227295
Lchi03167-Lchi03656	0.430666	0.944099	0.456166
Lchi03170-Lchi03655	0.172389	0.74802	0.230461
Lchi03171-Lchi03654	0.128491	0.721566	0.178072
Lchi03173-Lchi03645	0.327601	1.61139	0.203304
Lchi03174-Lchi03679	0.0643983	0.212499	0.303052
Lchi03187-Lchi03635	0.106928	0.655513	0.163121
Lchi03188-Lchi03634	0.55623	2.4374	0.228206
Lchi03199-Lchi03632	0.225131	1.65363	0.136144
Lchi03200-Lchi03630	0.103915	1.19446	0.0869968
Lchi03203-Lchi03627	0.0934084	0.669506	0.139518
Lchi03216-Lchi03620	0.10422	1.04597	0.09964
Lchi03222-Lchi03619	0.176816	1.31959	0.133993
Lchi03223-Lchi03618	0.0149036	0.518477	0.0287449
Lchi03224-Lchi03615	0.0303153	2.47202	0.0122634
Lchi03230-Lchi03611	0.190387	1.1442	0.166394
Lchi03235-Lchi03606	0.30709	1.30267	0.235739
Lchi03237-Lchi03598	0.106106	1.97517	0.0537197
Lchi03244-Lchi05059	0.148292	1.06648	0.139048
Lchi03246-Lchi05063	0.284142	2.66459	0.106636
Lchi03249-Lchi05067	0.0725848	0.749933	0.0967884
Lchi03252-Lchi05072	0.157347	1.0653	0.147702
Lchi03255-Lchi05074	0.12507	0.888198	0.140813
Lchi03259-Lchi05076	0.318201	1.23787	0.257055
Lchi03260-Lchi05078	0.173759	1.35484	0.12825
Lchi03273-Lchi05082	0.549262	1.67659	0.327607
Lchi03275-Lchi05086	0.0571231	0.683965	0.0835176
Lchi03280-Lchi05088	0.35021	0.783771	0.446826
Lchi03282-Lchi05094	0.252833	3.07028	0.0823487
Lchi03286-Lchi05099	0.101162	0.783712	0.129081
Lchi03287-Lchi05100	0.175143	0.751606	0.233025
Lchi03291-Lchi05104	0.117207	1.36965	0.0855743
Lchi03293-Lchi05116	0.173656	2.09195	0.0830117
Lchi03297-Lchi05119	0.16837	1.1102	0.151657
Lchi03304-Lchi05124	0.205493	1.06892	0.192244
Lchi03305-Lchi05125	0.0574217	0.556863	0.103116
Lchi03306-Lchi05154	0.344537	0.336782	1.02303
Lchi03314-Lchi05138	0.12664	0.761038	0.166404
Lchi03317-Lchi05142	0.0853012	1.30352	0.0654391
Lchi03319-Lchi05143	0.315915	1.30247	0.24255
Lchi03321-Lchi05145	0.158057	0.814608	0.194029
Lchi03322-Lchi05146	0.0968242	0.670219	0.144467
Lchi03326-Lchi05149	0.191383	0.661496	0.289319
Lchi03333-Lchi05150	0.0970884	0.709741	0.136794
Lchi03334-Lchi05152	0.311107	1.12713	0.276018
Lchi03337-Lchi05157	0.146773	1.57311	0.0933009
Lchi03339-Lchi05161	0.194195	1.6666	0.116521
Lchi03340-Lchi05167	0.0380974	0.605316	0.062938
Lchi04096-Lchi17666	0.0315514	0.0088097	3.58144
Lchi04101-Lchi17685	0.372679	0.98376	0.378831
Lchi04112-Lchi17655	0.141994	0.336054	0.422534
Lchi04123-Lchi17668	0.0774343	0.21043	0.367981
Lchi04179-Lchi12835	0.0630915	0.846069	0.0745701
Lchi04180-Lchi12845	0.233504	1.42762	0.163562
Lchi04185-Lchi12846	0.45929	2.98296	0.153971
Lchi04187-Lchi12849	0.204105	1.23407	0.165391
Lchi04189-Lchi12851	0.0464123	0.62419	0.074356
Lchi04190-Lchi12853	0.0384865	1.70254	0.0226054
Lchi04191-Lchi12854	0.125963	0.683518	0.184286
Lchi04192-Lchi12858	0.526955	2.31551	0.227576
Lchi04194-Lchi12862	0.293299	1.46408	0.20033
Lchi04195-Lchi12864	0.219134	1.42993	0.153249
Lchi04197-Lchi12868	0.234479	3.62035	0.064767
Lchi04197-Lchi32598	0.23442	3.65237	0.0641828
Lchi04198-Lchi12869	0.0877707	0.54852	0.160014
Lchi04202-Lchi12876	0.247445	1.24528	0.198707
Lchi04203-Lchi03957	0.525111	2.69355	0.194951
Lchi04206-Lchi29947	0.147017	0.684908	0.214651
Lchi04208-Lchi29936	0.0519053	0.551348	0.0941425
Lchi04211-Lchi29935	0.0966617	0.598576	0.161486
Lchi04218-Lchi29933	0.216426	1.36422	0.158644
Lchi04219-Lchi03962	0.234665	3.622	0.0647888
Lchi04219-Lchi29932	0.0639664	1.55478	0.0411418
Lchi04222-Lchi17628	0.293979	1.41206	0.208191
Lchi04223-Lchi17629	0.248192	1.70588	0.145492
Lchi04227-Lchi17633	0.122963	0.990881	0.124095
Lchi04228-Lchi17636	0.320414	3.13437	0.102226
Lchi04229-Lchi17638	0.290805	3.2948	0.0882621
Lchi04236-Lchi15914	0.247427	1.53964	0.160704
Lchi04239-Lchi03949	0.174222	3.86977	0.0450213
Lchi04244-Lchi03941	0.12658	1.82335	0.0694215
Lchi04246-Lchi15913	0.312941	0.726564	0.430714
Lchi04247-Lchi15910	0.0797791	0.718988	0.11096
Lchi04248-Lchi15909	0.156998	1.1303	0.138899
Lchi04250-Lchi15908	0.152663	0.998425	0.152903
Lchi04251-Lchi15907	0.184697	0.556255	0.332036
Lchi04253-Lchi15906	0.189112	1.54178	0.122658
Lchi04254-Lchi15905	0.194779	1.38898	0.140232
Lchi04260-Lchi15898	0.215622	1.32635	0.162567
Lchi04262-Lchi03957	0.539766	2.73504	0.197352
Lchi04264-Lchi15890	0.108145	0.839679	0.128793
Lchi04266-Lchi15889	0.0357519	0.788403	0.0453472
Lchi04272-Lchi15881	0.383178	3.25882	0.117582
Lchi04296-Lchi15866	0.17626	0.842646	0.209175
Lchi04303-Lchi15852	0.349025	1.2491	0.279422
Lchi04320-Lchi15849	0.114913	0.884427	0.129929
Lchi04321-Lchi15847	0.167496	1.26329	0.132588
Lchi04324-Lchi15842	0.327705	2.92382	0.112081
Lchi04334-Lchi31853	0.36234	1.24238	0.291649
Lchi04337-Lchi25216	0.180823	1.11075	0.162794
Lchi04338-Lchi25213	0.030635	0.654663	0.0467951
Lchi04340-Lchi25211	0.10464	0.988968	0.105808
Lchi04343-Lchi15852	0.34549	1.84669	0.187086
Lchi04343-Lchi25206	0.379326	1.56885	0.241786
Lchi04348-Lchi25190	0.172828	0.679688	0.254276
Lchi04349-Lchi25187	0.194463	1.23077	0.158002
Lchi04352-Lchi25651	0.0704041	0.635432	0.110797
Lchi04384-Lchi18613	0.107503	0.611007	0.175944
Lchi04384-Lchi19373	0.110818	0.510155	0.217223
Lchi04386-Lchi27152	0.27442	0.634565	0.432454
Lchi04390-Lchi18602	0.105805	0.82591	0.128107
Lchi04407-Lchi27163	0.0921848	0.271164	0.33996
Lchi04671-Lchi25867	0.20409	1.6117	0.12663
Lchi04672-Lchi25863	0.167032	0.97605	0.171131
Lchi04678-Lchi25858	0.228433	0.949419	0.240603
Lchi04680-Lchi25855	0.247937	0.754647	0.328547
Lchi04682-Lchi25847	0.10841	3.63281	0.0298419
Lchi04794-Lchi05609	0.235697	1.095	0.215249
Lchi04796-Lchi05607	0.0742419	0.606683	0.122373
Lchi04800-Lchi05605	0.307981	1.6677	0.184674
Lchi04802-Lchi05603	0.0511422	0.891542	0.0573637
Lchi04812-Lchi05598	0.186333	1.17918	0.158019
Lchi04813-Lchi05596	0.232663	1.28487	0.181079
Lchi05258-Lchi10045	0.253199	1.02748	0.246426
Lchi05372-Lchi29122	0.165081	0.613658	0.269011
Lchi05374-Lchi08147	0.0710213	1.78657	0.0397529
Lchi05375-Lchi08152	0.141362	0.665376	0.212455
Lchi05376-Lchi08151	0.154485	1.06398	0.145195
Lchi05377-Lchi08150	0.280421	0.953179	0.294196
Lchi05384-Lchi08156	0.115565	0.718732	0.16079
Lchi05394-Lchi08159	0.15061	0.911426	0.165247
Lchi05395-Lchi08164	0.274062	2.05875	0.133121
Lchi05396-Lchi08165	0.265648	0.771756	0.344213
Lchi05397-Lchi08166	0.141352	0.698295	0.202424
Lchi05400-Lchi08167	0.114365	1.13701	0.100584
Lchi05401-Lchi08168	0.105108	0.763055	0.137747
Lchi05404-Lchi08169	0.0821568	0.878878	0.0934792
Lchi05406-Lchi08173	0.234475	0.806306	0.290802
Lchi05407-Lchi08174	0.14025	0.781083	0.179558
Lchi05408-Lchi08178	0.0456708	0.592903	0.0770292
Lchi05410-Lchi08190	0.165219	1.15558	0.142975
Lchi05413-Lchi08191	0.205146	0.651264	0.314997
Lchi05414-Lchi08193	0.0690093	1.44256	0.0478382
Lchi05415-Lchi08194	0.246497	0.854291	0.28854
Lchi05427-Lchi08211	0.105335	0.705108	0.149389
Lchi05428-Lchi08215	0.117701	0.62223	0.18916
Lchi05443-Lchi25606	0.0413815	0.153456	0.269663
Lchi05447-Lchi08219	0.303674	1.34892	0.225123
Lchi05449-Lchi08222	0.0239234	0.596374	0.0401148
Lchi05455-Lchi08228	0.221217	2.01531	0.109768
Lchi05458-Lchi25624	0.039253	0.162335	0.241802
Lchi05460-Lchi08232	0.291084	1.30929	0.222322
Lchi05466-Lchi08247	0.23342	0.863988	0.270166
Lchi05471-Lchi08252	0.203743	0.829224	0.245704
Lchi05472-Lchi08256	0.528939	2.10884	0.25082
Lchi05475-Lchi08257	0.0610184	0.603261	0.101148
Lchi05476-Lchi16746	0.301898	0.550564	0.548344
Lchi05477-Lchi08263	0.188621	1.00102	0.188429
Lchi05477-Lchi28849	0.570124	2.60539	0.218825
Lchi05487-Lchi28200	0.0519099	0.207526	0.250136
Lchi05507-Lchi28200	0.0302802	0.0786986	0.384761
Lchi05519-Lchi28184	0.126389	0.311602	0.405612
Lchi05533-Lchi22939	0.188099	0.167779	1.12111
Lchi05551-Lchi28194	0.585531	2.41207	0.242751
Lchi05905-Lchi01306	0.207791	1.29338	0.160657
Lchi05908-Lchi01303	0.0736082	0.777849	0.0946305
Lchi05924-Lchi01290	0.105165	0.631655	0.166491
Lchi05936-Lchi01352	0.096977	0.701778	0.138187
Lchi05937-Lchi01354	0.0850938	1.06155	0.0801599
Lchi05940-Lchi01358	0.110947	0.93672	0.118442
Lchi05941-Lchi01359	0.0562927	0.595014	0.0946073
Lchi05943-Lchi01362	0.0896797	0.566837	0.158211
Lchi05948-Lchi01368	0.172197	0.679537	0.253403
Lchi05953-Lchi01371	0.0263512	0.672641	0.0391757
Lchi05954-Lchi01372	0.166695	0.820066	0.203271
Lchi05963-Lchi01373	0.109602	3.518	0.0311547
Lchi05968-Lchi01375	0.348132	0.966755	0.360104
Lchi05969-Lchi01376	0.175782	0.773184	0.227348
Lchi05974-Lchi01392	0.16371	0.650737	0.251576
Lchi05977-Lchi01393	0.311365	1.03088	0.302038
Lchi05983-Lchi01395	0.141088	0.680406	0.207359
Lchi05988-Lchi01396	0.263633	0.708391	0.372158
Lchi05991-Lchi01405	0.318689	1.26922	0.25109
Lchi05997-Lchi01409	0.0751789	0.514682	0.146069
Lchi06002-Lchi01411	0.151834	0.783743	0.19373
Lchi06007-Lchi01425	0.0980917	0.902635	0.108673
Lchi06015-Lchi01434	0.0896073	0.751131	0.119296
Lchi06030-Lchi01439	0.132776	0.94012	0.141233
Lchi06039-Lchi01442	0.0923641	0.736156	0.125468
Lchi06043-Lchi01445	0.126187	0.924594	0.136478
Lchi06044-Lchi01446	0.337799	1.03641	0.325933
Lchi06045-Lchi01447	0.00951914	1.16974	0.0081378
Lchi06048-Lchi01451	0.111449	0.733246	0.151994
Lchi06054-Lchi01455	0.140611	1.56216	0.0900106
Lchi06056-Lchi01456	0.37333	0.86806	0.430075
Lchi06061-Lchi01459	0.329586	3.44239	0.0957433
Lchi06064-Lchi01463	0.218185	0.69687	0.313093
Lchi06068-Lchi01465	0.0892224	0.713878	0.124983
Lchi06069-Lchi01466	0.325087	2.13077	0.152568
Lchi06073-Lchi01470	0.29516	2.01209	0.146693
Lchi06074-Lchi01471	0.297671	0.887621	0.335359
Lchi06077-Lchi01474	0.619739	1.24377	0.498274
Lchi06086-Lchi01491	0.188342	0.749518	0.251284
Lchi06087-Lchi01493	0.159549	1.66074	0.096071
Lchi06088-Lchi22383	0.78606	1.85143	0.424568
Lchi06089-Lchi12060	0.179172	1.20559	0.148617
Lchi06090-Lchi12061	0.295344	0.765559	0.385789
Lchi06091-Lchi12064	0.132679	0.8957	0.148129
Lchi06092-Lchi12065	0.115283	1.07311	0.107429
Lchi06093-Lchi12066	0.11901	0.765385	0.15549
Lchi06094-Lchi12068	0.252212	1.17489	0.214669
Lchi06095-Lchi12070	0.14014	0.687333	0.203889
Lchi06098-Lchi12075	0.460693	1.0667	0.431885
Lchi06100-Lchi12076	0.0187454	1.14049	0.0164363
Lchi06103-Lchi12077	0.148659	0.63058	0.235749
Lchi06109-Lchi22409	0.231794	4.05509	0.0571613
Lchi06110-Lchi22405	0.112852	0.93988	0.12007
Lchi06111-Lchi22404	0.35944	1.11008	0.323795
Lchi06113-Lchi22402	0.0556104	0.773965	0.0718513
Lchi06115-Lchi22395	0.068254	0.872706	0.0782097
Lchi06127-Lchi22393	0.179885	0.97174	0.185117
Lchi06137-Lchi22373	0.157245	0.586501	0.268107
Lchi06145-Lchi06869	0.0681729	0.754945	0.0903018
Lchi06146-Lchi06868	0.130613	0.486285	0.268592
Lchi06156-Lchi06863	0.381343	1.40567	0.271289
Lchi06163-Lchi06858	0.186755	1.02142	0.182838
Lchi06166-Lchi06857	0.174807	0.872511	0.200349
Lchi06169-Lchi06854	0.189888	0.946751	0.200568
Lchi06173-Lchi06853	0.20567	0.794702	0.258801
Lchi06178-Lchi06849	0.272722	1.23306	0.221176
Lchi06179-Lchi06848	0.490222	2.86868	0.170887
Lchi06181-Lchi06847	0.151985	0.959764	0.158357
Lchi06189-Lchi06842	0.0321482	1.25759	0.0255632
Lchi06202-Lchi06841	0.203045	0.960748	0.211341
Lchi06206-Lchi06839	0.298979	1.20063	0.249018
Lchi06208-Lchi06836	0.0543407	1.10297	0.0492676
Lchi06210-Lchi06834	0.102111	0.680516	0.15005
Lchi06211-Lchi06829	0.217125	1.03116	0.210564
Lchi06212-Lchi06838	0.142606	4.15587	0.0343143
Lchi06223-Lchi06822	0.107953	0.88064	0.122585
Lchi06227-Lchi06808	0.204742	0.841277	0.24337
Lchi06229-Lchi06807	0.165084	1.0704	0.154227
Lchi06231-Lchi06806	0.158703	1.05717	0.150121
Lchi06232-Lchi06804	0.364519	3.07534	0.11853
Lchi06236-Lchi06787	0.311936	1.35494	0.230221
Lchi06244-Lchi06782	0.12386	0.555591	0.222933
Lchi06249-Lchi06780	0.243856	0.973597	0.250469
Lchi06250-Lchi06779	0.106652	0.537707	0.198347
Lchi06252-Lchi06777	0.168473	2.28183	0.0738322
Lchi06255-Lchi06775	0.304259	2.96045	0.102775
Lchi06256-Lchi06770	0.0903814	0.700312	0.129059
Lchi06262-Lchi06768	0.204668	0.874663	0.233997
Lchi06263-Lchi06767	0.0421572	0.580784	0.0725866
Lchi06264-Lchi06766	0.102509	0.714028	0.143564
Lchi06265-Lchi06765	0.121168	0.785501	0.154256
Lchi06276-Lchi06762	0.100881	1.00723	0.100157
Lchi06280-Lchi06761	0.107568	0.859407	0.125165
Lchi06286-Lchi06757	0.0948759	0.768128	0.123516
Lchi06287-Lchi06753	0.18574	1.00839	0.184195
Lchi06288-Lchi06750	0.15384	1.02394	0.150244
Lchi06350-Lchi07506	0.0513921	1.56622	0.0328128
Lchi06359-Lchi07512	0.10552	2.38673	0.0442112
Lchi06360-Lchi07510	0.562162	2.62274	0.214341
Lchi06363-Lchi07514	0.162373	3.53337	0.0459542
Lchi06370-Lchi07499	0.171275	4.48806	0.0381623
Lchi06375-Lchi07497	0.284697	3.5031	0.08127
Lchi06471-Lchi05030	0.0675074	0.591396	0.114149
Lchi06472-Lchi05032	0.184727	1.93795	0.095321
Lchi06474-Lchi05033	0.0591286	0.740183	0.0798838
Lchi06481-Lchi05037	0.121403	0.691894	0.175465
Lchi06490-Lchi05047	0.0956549	0.421803	0.226776
Lchi06497-Lchi05050	0.44574	2.03373	0.219174
Lchi06508-Lchi32025	0.121824	1.00265	0.121502
Lchi06510-Lchi32029	0.417012	0.976392	0.427094
Lchi06529-Lchi29423	0.185185	3.41941	0.0541569
Lchi06554-Lchi29419	0.104619	1.22793	0.0851998
Lchi06559-Lchi29413	0.0991476	2.6666	0.0371813
Lchi06569-Lchi29408	0.136601	1.49258	0.0915204
Lchi06576-Lchi28251	0.206628	1.4433	0.143163
Lchi06592-Lchi28244	0.192236	0.697589	0.275572
Lchi06593-Lchi28243	0.129237	1.30012	0.0994042
Lchi06594-Lchi21306	0.0200508	0.0243584	0.82316
Lchi06598-Lchi28242	0.17255	0.738255	0.233727
Lchi06614-Lchi21300	0.105764	0.798479	0.132457
Lchi06621-Lchi21311	0.0578782	0.953284	0.0607145
Lchi06622-Lchi21310	0.205525	1.03776	0.198047
Lchi06643-Lchi17259	0.0784389	0.192105	0.408312
Lchi06643-Lchi21860	0.171145	0.483498	0.353973
Lchi06646-Lchi21319	0.299515	0.649301	0.461289
Lchi06651-Lchi17242	0.0874982	0.255203	0.342857
Lchi06654-Lchi21861	0.204306	1.12334	0.181874
Lchi06660-Lchi21333	0.17664	1.08988	0.162073
Lchi06663-Lchi17226	0.0165741	0.014214	1.16604
Lchi06663-Lchi17260	0.142725	0.671878	0.212427
Lchi06663-Lchi17278	0.178852	1.02283	0.174861
Lchi06663-Lchi21847	0.0175638	0.0365497	0.480547
Lchi06665-Lchi17225	0.598837	0.768612	0.779114
Lchi06673-Lchi21338	0.292455	3.3582	0.0870869
Lchi06674-Lchi21339	0.0884279	0.136519	0.647734
Lchi06676-Lchi21850	0.0577312	0.0627089	0.920623
Lchi06676-Lchi29330	0.0583362	0.0538038	1.08424
Lchi06680-Lchi21346	0.207002	1.41713	0.146072
Lchi06683-Lchi29337	0.125578	0.15947	0.787469
Lchi06684-Lchi29317	0.148973	0.640517	0.232582
Lchi06689-Lchi15652	0.336394	1.5493	0.217127
Lchi06691-Lchi03827	0.0939842	0.233392	0.402688
Lchi06692-Lchi15650	0.30465	0.951225	0.320271
Lchi06876-Lchi29961	0.168805	0.78964	0.213774
Lchi06899-Lchi29962	0.109196	0.551442	0.19802
Lchi06903-Lchi09246	0.0881601	0.882322	0.0999183
Lchi06904-Lchi09245	0.306356	1.86373	0.164378
Lchi06913-Lchi09239	0.193147	1.28412	0.150412
Lchi06916-Lchi09235	0.237454	1.34453	0.176607
Lchi06926-Lchi09232	0.307507	2.15176	0.14291
Lchi06935-Lchi09229	0.269043	1.55451	0.173072
Lchi06936-Lchi09220	0.182832	1.05535	0.173243
Lchi06937-Lchi09210	0.502832	2.80348	0.17936
Lchi06944-Lchi09198	0.224284	0.658722	0.340483
Lchi06952-Lchi09194	0.0200973	1.02806	0.0195488
Lchi06955-Lchi09184	0.00197525	0.82254	0.0024014
Lchi06956-Lchi09183	0.0724893	0.613191	0.118217
Lchi06959-Lchi09181	0.256659	0.724005	0.3545
Lchi06960-Lchi09180	0.302319	0.807719	0.374287
Lchi06961-Lchi09178	0.0897961	0.590761	0.152001
Lchi06965-Lchi09170	0.0929487	0.592253	0.156941
Lchi06967-Lchi09169	0.0722125	0.658633	0.10964
Lchi06968-Lchi09168	0.179044	0.713065	0.251091
Lchi06971-Lchi09157	0.017552	0.721075	0.0243414
Lchi06972-Lchi09156	0.228462	1.02956	0.221904
Lchi06980-Lchi09142	0.327604	1.81467	0.180531
Lchi06983-Lchi09139	0.248806	1.1337	0.219465
Lchi06992-Lchi09125	0.221782	0.626583	0.353954
Lchi06996-Lchi09122	0.207613	1.38482	0.14992
Lchi06997-Lchi09121	0.111384	0.467616	0.238197
Lchi06998-Lchi09120	0.241404	1.04574	0.230846
Lchi07004-Lchi09115	0.131774	1.25579	0.104933
Lchi07005-Lchi09114	0.159837	1.36159	0.11739
Lchi07007-Lchi04086	0.221984	2.23851	0.0991656
Lchi07010-Lchi09110	0.157747	0.720823	0.218843
Lchi07025-Lchi04078	0.137592	0.868042	0.158508
Lchi07028-Lchi04074	0.103026	0.627807	0.164105
Lchi07029-Lchi04073	0.224255	0.816821	0.274546
Lchi07032-Lchi04070	0.139471	1.13893	0.122458
Lchi07033-Lchi04069	0.187678	1.96155	0.0956786
Lchi07037-Lchi04068	0.0691221	0.542911	0.127317
Lchi07039-Lchi04066	0.175884	0.818021	0.215011
Lchi07044-Lchi04062	0.229715	1.04068	0.220737
Lchi07047-Lchi04059	0.123588	1.14822	0.107635
Lchi07049-Lchi04058	0.155421	0.859571	0.180812
Lchi07050-Lchi04057	0.262392	1.00447	0.261224
Lchi07057-Lchi04048	0.315266	0.833257	0.378353
Lchi07059-Lchi04045	0.15743	1.35024	0.116594
Lchi07060-Lchi04044	0.106933	0.78983	0.135387
Lchi07062-Lchi04043	0.145533	0.989876	0.147021
Lchi07064-Lchi04042	0.0869853	0.687416	0.12654
Lchi07065-Lchi04041	0.243677	1.7421	0.139875
Lchi07066-Lchi04040	0.200755	1.33693	0.150161
Lchi07067-Lchi04039	0.212294	2.66258	0.0797323
Lchi07654-Lchi26897	0.332289	1.68097	0.197677
Lchi07656-Lchi17261	0.121094	0.0912601	1.32691
Lchi07660-Lchi17242	0.133129	0.643948	0.206739
Lchi07661-Lchi17226	0.118693	0.725397	0.163626
Lchi07661-Lchi17260	0.135174	0.814325	0.165995
Lchi07679-Lchi07384	0.256736	0.712987	0.360085
Lchi07686-Lchi07374	0.256842	1.02672	0.250158
Lchi07698-Lchi07356	0.627694	2.41652	0.259751
Lchi07714-Lchi07368	0.385958	1.35483	0.284875
Lchi07725-Lchi07365	0.220127	3.16807	0.069483
Lchi07728-Lchi07364	0.25797	1.90103	0.1357
Lchi07736-Lchi07354	0.397512	1.38488	0.287038
Lchi07737-Lchi07361	0.195404	1.41831	0.137772
Lchi07740-Lchi07352	0.0930889	0.763877	0.121864
Lchi07746-Lchi07345	0.135288	0.950189	0.14238
Lchi07755-Lchi29609	0.0152173	0.00988032	1.54017
Lchi07755-Lchi31391	0.172766	0.191208	0.903547
Lchi07759-Lchi07330	0.334172	1.36792	0.244293
Lchi07760-Lchi29615	0.0655582	0.205956	0.318311
Lchi07760-Lchi30967	0.0558066	0.220541	0.253044
Lchi07763-Lchi21638	0.0268409	0.0576336	0.465717
Lchi07765-Lchi31396	0.0750047	0.0885237	0.847283
Lchi07768-Lchi07329	0.0524674	1.34422	0.0390319
Lchi07771-Lchi21657	0.138601	0.295832	0.468513
Lchi07772-Lchi08002	0.210255	0.619952	0.339148
Lchi07774-Lchi21618	0.0294727	0.230467	0.127882
Lchi07774-Lchi27543	0.0168417	0.111	0.151727
Lchi07775-Lchi27544	0.0128348	0.0484578	0.264865
Lchi07782-Lchi07327	0.373889	1.63329	0.228917
Lchi07785-Lchi07320	0.331119	2.02909	0.163186
Lchi07797-Lchi07315	0.0653321	0.680714	0.0959759
Lchi07811-Lchi07314	0.164389	1.40987	0.116598
Lchi08300-Lchi01247	0.378617	1.39067	0.272255
Lchi08304-Lchi01243	0.103202	0.46405	0.222394
Lchi08305-Lchi01242	0.222413	1.59955	0.139048
Lchi08309-Lchi01238	0.218541	0.955694	0.228673
Lchi08311-Lchi01237	0.130062	0.965683	0.134684
Lchi08312-Lchi01235	0.252297	0.981628	0.257019
Lchi08313-Lchi01233	0.0879656	1.13057	0.0778061
Lchi08314-Lchi01231	0.194018	2.20111	0.0881453
Lchi08315-Lchi01230	0.253745	1.06958	0.237237
Lchi08318-Lchi01227	0.381348	1.09719	0.347566
Lchi08319-Lchi01226	0.0202665	0.613493	0.0330345
Lchi08322-Lchi01220	0.272915	0.953859	0.286116
Lchi08330-Lchi01212	0.164563	0.897017	0.183456
Lchi08332-Lchi01211	0.229576	0.992873	0.231224
Lchi08336-Lchi01205	0.148683	0.705703	0.210688
Lchi08337-Lchi01204	0.161419	1.49506	0.107968
Lchi08339-Lchi01203	0.0637618	0.903685	0.0705576
Lchi08349-Lchi01195	0.0591323	0.515777	0.114647
Lchi08350-Lchi01192	0.089829	0.555735	0.16164
Lchi08351-Lchi01191	0.228885	0.908601	0.25191
Lchi08354-Lchi01187	0.0586383	0.769009	0.0762517
Lchi08355-Lchi01186	0.251428	1.41167	0.178106
Lchi08357-Lchi01184	0.16136	0.68225	0.236512
Lchi08372-Lchi01164	0.121679	1.36353	0.0892382
Lchi08373-Lchi01160	0.203755	0.429813	0.474055
Lchi08375-Lchi01154	0.113423	0.588744	0.192652
Lchi08377-Lchi01152	0.096817	0.652025	0.148487
Lchi08378-Lchi01151	0.345634	0.887661	0.389376
Lchi08385-Lchi01147	0.235382	1.04668	0.224883
Lchi08393-Lchi01141	0.0594436	0.826692	0.0719054
Lchi08399-Lchi01136	0.127222	0.74079	0.171738
Lchi08400-Lchi01134	0.0982758	0.753705	0.13039
Lchi08408-Lchi01133	0.345062	1.46704	0.23521
Lchi08409-Lchi01132	0.173752	1.02574	0.169392
Lchi08410-Lchi01131	0.146328	1.12421	0.130161
Lchi08411-Lchi01130	0.248203	1.70137	0.145884
Lchi08419-Lchi01123	0.391569	1.59654	0.245262
Lchi08421-Lchi01122	0.140172	0.674991	0.207665
Lchi08424-Lchi01120	0.121265	1.30774	0.0927292
Lchi08426-Lchi01119	0.297145	0.883205	0.33644
Lchi08430-Lchi01116	0.224541	1.81339	0.123824
Lchi08433-Lchi01115	0.282376	4.10171	0.0688434
Lchi08435-Lchi01109	0.20569	0.889859	0.231149
Lchi08440-Lchi01106	0.13701	0.6672	0.20535
Lchi08441-Lchi01102	0.152366	0.902472	0.168831
Lchi08443-Lchi01101	0.128292	0.74675	0.171801
Lchi08455-Lchi01090	0.228581	0.805111	0.283913
Lchi08456-Lchi01085	0.235039	1.3405	0.175337
Lchi08459-Lchi01084	0.0967448	0.586218	0.165032
Lchi08712-Lchi06530	0.342274	0.824007	0.415377
Lchi08726-Lchi06542	0.185835	1.38641	0.13404
Lchi08727-Lchi20114	0.0403121	0.692622	0.0582021
Lchi08742-Lchi20100	0.434623	2.71289	0.160207
Lchi08746-Lchi06562	0.170039	0.347693	0.489049
Lchi08751-Lchi23727	0.275018	1.56212	0.176055
Lchi08757-Lchi20095	0.133165	0.15632	0.851872
Lchi08757-Lchi22177	0.0263198	0.0437006	0.602276
Lchi08758-Lchi06559	0.402243	3.28345	0.122506
Lchi08758-Lchi23732	0.18801	4.80001	0.0391686
Lchi08765-Lchi23742	0.183063	1.09592	0.16704
Lchi08767-Lchi06560	0.0967271	0.120793	0.80077
Lchi08767-Lchi22192	0.108456	0.101894	1.0644
Lchi08770-Lchi22187	0.151576	0.502694	0.301528
Lchi08770-Lchi23735	0.150006	0.45451	0.330039
Lchi08773-Lchi22182	0.0461857	0.145379	0.317691
Lchi08779-Lchi23744	0.171125	3.07147	0.0557143
Lchi08788-Lchi23736	0.130354	0.350051	0.372385
Lchi08791-Lchi23749	0.314074	1.49143	0.210586
Lchi08792-Lchi23748	0.319401	0.853065	0.374416
Lchi08796-Lchi23745	0.0739571	1.0082	0.0733558
Lchi08799-Lchi23753	0.400156	1.63186	0.245215
Lchi08808-Lchi21815	0.173739	0.794816	0.21859
Lchi08963-Lchi13922	0.200293	1.40272	0.142789
Lchi08966-Lchi13929	0.207702	1.03296	0.201075
Lchi08969-Lchi13930	0.0871697	1.12949	0.0771765
Lchi08971-Lchi13934	0.115664	0.900174	0.12849
Lchi08985-Lchi13944	0.298891	2.02117	0.14788
Lchi08985-Lchi13956	0.414508	2.38225	0.173998
Lchi08998-Lchi23648	0.129726	0.299119	0.433694
Lchi08999-Lchi23658	0.221991	1.13861	0.194966
Lchi09002-Lchi13959	0.158688	0.311877	0.508818
Lchi09002-Lchi23655	0.325945	3.76958	0.0864674
Lchi09009-Lchi23652	0.378879	3.09997	0.12222
Lchi09010-Lchi23651	0.145319	0.822384	0.176705
Lchi09014-Lchi23640	0.10846	1.48949	0.0728166
Lchi09018-Lchi23635	0.18366	1.78299	0.103007
Lchi09029-Lchi23626	0.190473	0.944336	0.201701
Lchi09030-Lchi23624	0.167364	1.16348	0.143847
Lchi09034-Lchi23623	0.501358	2.04709	0.244912
Lchi09037-Lchi23622	0.298946	2.03791	0.146692
Lchi09047-Lchi23621	0.111414	1.48691	0.0749302
Lchi09049-Lchi23620	0.201861	1.45522	0.138715
Lchi09055-Lchi23615	0.0655035	0.428176	0.152983
Lchi09056-Lchi23614	0.157457	1.572	0.100163
Lchi09061-Lchi18753	0.255752	1.25517	0.203759
Lchi09062-Lchi18752	0.241933	0.997929	0.242435
Lchi09064-Lchi18761	0.0638712	1.08794	0.0587085
Lchi09066-Lchi18763	0.432185	1.08309	0.39903
Lchi09067-Lchi18764	0.229849	1.35469	0.16967
Lchi09069-Lchi18767	0.265307	1.5276	0.173676
Lchi09072-Lchi18770	0.0510759	0.747719	0.0683089
Lchi09291-Lchi14832	0.195686	0.624746	0.313225
Lchi09300-Lchi13561	0.333895	0.593824	0.562278
Lchi09305-Lchi14824	0.146362	0.210652	0.694804
Lchi09310-Lchi15698	0.0644399	0.0536169	1.20186
Lchi09315-Lchi13571	0.0816413	0.228754	0.356896
Lchi09315-Lchi14832	0.117511	0.329882	0.356222
Lchi09326-Lchi15657	0.0558653	0.0752239	0.742654
Lchi09326-Lchi15679	0.082506	0.232298	0.355173
Lchi09341-Lchi15690	0.0244911	0.117536	0.208372
Lchi09344-Lchi15684	0.110569	0.241956	0.456981
Lchi09359-Lchi03386	0.371794	1.21429	0.306182
Lchi09361-Lchi03383	0.295709	1.48039	0.199751
Lchi09370-Lchi03381	0.138081	0.875661	0.157687
Lchi09372-Lchi03380	0.197292	0.725487	0.271944
Lchi09380-Lchi03378	0.103517	0.694817	0.148985
Lchi09388-Lchi03376	0.135507	0.854636	0.158556
Lchi09399-Lchi25569	0.112062	0.151639	0.739009
Lchi09400-Lchi25554	0.314198	0.561863	0.559208
Lchi09403-Lchi10096	0.0725993	0.104152	0.697052
Lchi09404-Lchi29485	0.0368883	0.107779	0.34226
Lchi09414-Lchi25574	0.125125	0.744853	0.167986
Lchi09425-Lchi22652	0.0527331	0.0961178	0.548629
Lchi09425-Lchi29485	0.0725932	0.167254	0.43403
Lchi09443-Lchi22672	0.0908498	0.321697	0.282408
Lchi09459-Lchi33788	0.0432909	0.14366	0.301342
Lchi09462-Lchi21860	0.127192	0.27771	0.458004
Lchi09462-Lchi22659	0.134209	0.317872	0.422211
Lchi09462-Lchi22672	0.106422	0.227116	0.468579
Lchi09474-Lchi22368	0.0697768	0.245406	0.284333
Lchi09487-Lchi21850	0.0322054	0.056919	0.565811
Lchi09494-Lchi21855	0.03357	0.0431162	0.778596
Lchi09547-Lchi03818	0.153026	1.25573	0.121862
Lchi09560-Lchi03799	0.479019	2.59442	0.184635
Lchi09565-Lchi03791	0.344507	3.97447	0.0866801
Lchi09573-Lchi03781	0.22811	0.865662	0.263509
Lchi09584-Lchi03778	0.47154	1.81941	0.259172
Lchi09585-Lchi03777	0.0277432	2.17881	0.0127331
Lchi09586-Lchi03776	0.25871	0.764546	0.338384
Lchi09590-Lchi03772	0.12594	0.693755	0.181533
Lchi09595-Lchi03763	0.240138	1.36108	0.176431
Lchi09598-Lchi03760	0.336268	2.1982	0.152974
Lchi09606-Lchi03719	0.415399	3.00256	0.138348
Lchi09607-Lchi03754	0.0415732	0.541593	0.076761
Lchi09609-Lchi03748	0.126402	1.04857	0.120547
Lchi09610-Lchi03745	0.660985	2.13698	0.309308
Lchi09611-Lchi03743	0.299907	1.63932	0.182946
Lchi09612-Lchi03741	0.136863	1.22541	0.111687
Lchi09614-Lchi03739	0.118787	0.892924	0.133031
Lchi09617-Lchi03761	0.584153	2.36214	0.247298
Lchi09618-Lchi03722	0.0512372	0.146087	0.350732
Lchi09623-Lchi03729	0.758097	1.88201	0.402813
Lchi09625-Lchi03719	0.285351	1.46247	0.195116
Lchi09630-Lchi03724	0.392336	2.76587	0.141849
Lchi09631-Lchi18125	0.288781	2.51859	0.11466
Lchi09634-Lchi18128	0.281215	3.02675	0.0929099
Lchi09636-Lchi03697	0.196365	1.00891	0.19463
Lchi09636-Lchi18139	0.393112	2.99853	0.131102
Lchi09637-Lchi18148	0.391096	3.11918	0.125384
Lchi09649-Lchi03688	0.303704	1.31997	0.230084
Lchi09671-Lchi03675	0.152708	5.2618	0.029022
Lchi09673-Lchi03673	0.288517	1.67239	0.172517
Lchi09818-Lchi08587	0.400406	1.10681	0.361766
Lchi09819-Lchi08586	0.10926	1.08978	0.100259
Lchi09823-Lchi08585	0.155477	0.775165	0.200573
Lchi09828-Lchi08584	0.240084	0.783495	0.306428
Lchi09831-Lchi08578	0.340079	0.82159	0.413928
Lchi09834-Lchi08573	0.159911	0.76843	0.208101
Lchi09838-Lchi08572	0.242849	2.15627	0.112625
Lchi09839-Lchi08568	0.113948	0.972248	0.1172
Lchi09842-Lchi08560	0.196845	0.986279	0.199583
Lchi09844-Lchi08559	0.0505533	0.652318	0.0774979
Lchi09846-Lchi08557	0.026092	0.825565	0.031605
Lchi09848-Lchi08556	0.188347	0.550001	0.342448
Lchi09859-Lchi08551	0.364563	1.67712	0.217375
Lchi09862-Lchi08550	0.124928	1.07441	0.116275
Lchi09863-Lchi08549	0.149189	1.18344	0.126064
Lchi09867-Lchi08544	0.315987	1.12068	0.281961
Lchi09869-Lchi08542	0.137021	0.723461	0.189396
Lchi09873-Lchi08541	0.119779	1.50221	0.0797355
Lchi09877-Lchi08537	0.306996	1.10282	0.278373
Lchi09880-Lchi08536	0.0767309	1.72049	0.0445982
Lchi09883-Lchi08534	0.285348	1.44323	0.197715
Lchi09884-Lchi08531	0.173087	1.12371	0.154031
Lchi09885-Lchi08530	0.144956	1.17378	0.123495
Lchi09888-Lchi08528	0.132448	0.951009	0.139271
Lchi09891-Lchi08515	0.326472	2.90703	0.112304
Lchi09892-Lchi08511	0.278648	0.912368	0.305411
Lchi09896-Lchi08495	0.122068	0.532381	0.229287
Lchi09903-Lchi08490	0.0690106	0.60126	0.114777
Lchi09904-Lchi08489	0.230836	1.17584	0.196315
Lchi09905-Lchi08486	0.0285186	0.618368	0.0461191
Lchi09908-Lchi08484	0.560915	2.38757	0.234931
Lchi09912-Lchi08483	0.199927	1.0952	0.182547
Lchi09918-Lchi08476	0.140241	0.748027	0.187481
Lchi09926-Lchi08473	0.164468	0.702418	0.234145
Lchi09929-Lchi08472	0.510666	2.50254	0.204059
Lchi09930-Lchi03850	0.43311	1.58193	0.273786
Lchi09932-Lchi03852	0.278334	0.958327	0.290438
Lchi09938-Lchi03867	0.221779	1.54122	0.143898
Lchi09944-Lchi03868	0.0446798	0.972296	0.0459529
Lchi09961-Lchi17449	0.182312	0.269206	0.67722
Lchi09965-Lchi17423	0.0862261	0.312071	0.276303
Lchi09965-Lchi17438	0.101361	0.382616	0.264916
Lchi09980-Lchi17423	0.0696471	0.24564	0.283533
Lchi10227-Lchi13560	0.0618561	0.207885	0.297549
Lchi10228-Lchi21634	0.12983	0.297683	0.436137
Lchi10234-Lchi21643	0.181368	1.61578	0.112248
Lchi10240-Lchi21645	0.163445	0.924851	0.176726
Lchi10265-Lchi19510	0.0498938	0.999597	0.0499139
Lchi10274-Lchi19528	0.0404217	0.844195	0.047882
Lchi10275-Lchi19532	0.143224	0.685932	0.208802
Lchi10276-Lchi19534	0.190229	0.850454	0.22368
Lchi10280-Lchi19541	0.0658484	0.656578	0.10029
Lchi10281-Lchi19540	0.0281141	0.816057	0.0344512
Lchi10283-Lchi19551	0.0399198	0.512267	0.0779279
Lchi10284-Lchi17823	0.0572311	0.0892043	0.641574
Lchi10287-Lchi17801	0.0395498	0.132044	0.29952
Lchi10306-Lchi17786	0.107391	0.69748	0.15397
Lchi10322-Lchi17798	0.0893132	0.231015	0.386612
Lchi10602-Lchi19110	0.103247	0.700451	0.1474
Lchi10610-Lchi19102	0.178068	0.692101	0.257286
Lchi10611-Lchi19092	0.16592	0.652956	0.254106
Lchi10612-Lchi19090	0.376923	0.94803	0.397586
Lchi10678-Lchi30518	0.0664616	0.294012	0.226051
Lchi10683-Lchi18107	0.393616	2.25998	0.174168
Lchi10686-Lchi30888	0.074683	0.174553	0.427852
Lchi10690-Lchi18098	0.145757	0.868883	0.167752
Lchi10695-Lchi18095	0.0369642	0.680596	0.0543115
Lchi10696-Lchi18093	0.297726	1.23222	0.241619
Lchi10697-Lchi29507	0.0730421	0.328942	0.222052
Lchi10701-Lchi17448	0.140044	0.575042	0.243538
Lchi10703-Lchi17439	0.0839955	0.21719	0.386738
Lchi10703-Lchi18090	0.0833501	0.325997	0.255677
Lchi10704-Lchi17446	0.382398	2.24516	0.170321
Lchi10705-Lchi17445	0.130396	0.914964	0.142515
Lchi10708-Lchi27177	0.219317	0.408089	0.537426
Lchi10731-Lchi05161	0.194427	1.66232	0.116961
Lchi10732-Lchi05167	0.0381758	0.613097	0.0622672
Lchi10734-Lchi05165	0.248047	0.944933	0.262502
Lchi10740-Lchi05163	0.200133	0.836055	0.239378
Lchi10746-Lchi05162	0.289499	0.598735	0.483517
Lchi10754-Lchi05181	0.144268	0.777742	0.185496
Lchi10756-Lchi05182	0.0229433	0.618522	0.0370938
Lchi10757-Lchi05184	0.246129	0.654352	0.376142
Lchi10758-Lchi05190	0.256466	0.959154	0.267388
Lchi10760-Lchi05192	0.343408	1.6531	0.207736
Lchi10770-Lchi05197	0.563119	2.43931	0.230852
Lchi10776-Lchi05200	0.176233	1.48979	0.118294
Lchi10780-Lchi05207	0.316638	0.79509	0.398241
Lchi10781-Lchi05208	0.076874	0.525768	0.146213
Lchi10785-Lchi05212	0.167063	0.846276	0.19741
Lchi10786-Lchi05213	0.362611	1.15084	0.315083
Lchi10788-Lchi05249	0.12436	0.25193	0.493628
Lchi10792-Lchi05220	0.213564	3.59636	0.0593835
Lchi10793-Lchi05222	0.328144	1.8531	0.177079
Lchi10801-Lchi05229	0.137442	0.738729	0.186052
Lchi10802-Lchi05230	0.0515227	0.798253	0.0645443
Lchi10804-Lchi05236	0.158319	0.855954	0.184962
Lchi10807-Lchi05241	0.187687	0.69726	0.269178
Lchi10810-Lchi05246	0.131939	0.815191	0.16185
Lchi10811-Lchi05248	0.107568	0.552175	0.194807
Lchi10937-Lchi27188	0.0444784	0.059966	0.741727
Lchi10939-Lchi18780	0.0203813	0.0181137	1.12519
Lchi10941-Lchi27205	0.125319	0.176933	0.708287
Lchi10943-Lchi18795	0.0834859	0.117577	0.710055
Lchi10969-Lchi19778	0.415668	1.4216	0.292395
Lchi10970-Lchi32346	0.334331	5.0011	0.0668515
Lchi10985-Lchi19440	0.00796795	0.0303758	0.262313
Lchi10993-Lchi25525	0.0414338	0.275447	0.150424
Lchi10999-Lchi25527	0.144625	0.47802	0.302549
Lchi11000-Lchi19782	0.019536	0.608978	0.0320799
Lchi11002-Lchi19786	0.377735	1.52292	0.248033
Lchi11003-Lchi28253	0.0196853	0.0433747	0.453844
Lchi11008-Lchi19439	0.292882	3.07344	0.0952946
Lchi11008-Lchi19790	0.288244	3.1903	0.0903502
Lchi11015-Lchi19454	0.211656	1.30475	0.16222
Lchi11020-Lchi19459	0.197386	1.15778	0.170486
Lchi11022-Lchi25530	0.173994	0.424022	0.410341
Lchi11065-Lchi29172	0.146779	0.595701	0.246398
Lchi11066-Lchi29173	0.195461	0.570402	0.342673
Lchi11068-Lchi23913	0.0442053	0.0629943	0.701735
Lchi11076-Lchi29115	0.748182	1.6966	0.440988
Lchi11076-Lchi31111	0.701826	1.86047	0.377231
Lchi11078-Lchi29106	0.137839	2.97462	0.0463384
Lchi11202-Lchi18099	0.00752015	0.0257001	0.292612
Lchi11213-Lchi12355	0.0756721	0.272433	0.277764
Lchi11213-Lchi18105	0.0658571	0.121877	0.540357
Lchi11226-Lchi12370	0.288749	0.584669	0.493867
Lchi11227-Lchi12390	0.0863104	0.22787	0.378771
Lchi11227-Lchi18105	0.0506084	0.169501	0.298572
Lchi11228-Lchi18121	0.182277	0.202129	0.901786
Lchi11229-Lchi12334	0.132575	0.212359	0.624295
Lchi11229-Lchi12347	0.122064	0.225812	0.540556
Lchi11233-Lchi18106	0.709321	1.28315	0.552795
Lchi11243-Lchi29704	0.0542185	0.254797	0.212791
Lchi11255-Lchi25939	0.0769249	0.206183	0.37309
Lchi11269-Lchi03371	0.0514323	0.569404	0.0903266
Lchi11274-Lchi03361	0.130042	1.28141	0.101483
Lchi11278-Lchi25934	0.0300302	0.110262	0.272352
Lchi11283-Lchi03353	0.0692141	0.925675	0.0747715
Lchi11289-Lchi03352	0.364796	0.897065	0.406655
Lchi11294-Lchi03346	0.0572401	0.65761	0.0870426
Lchi11294-Lchi25952	0.25559	3.66296	0.0697769
Lchi11326-Lchi24302	0.109554	1.07098	0.102294
Lchi11331-Lchi24284	0.166477	1.36037	0.122376
Lchi11339-Lchi24279	0.0140255	0.582474	0.0240793
Lchi11341-Lchi24278	0.0452162	0.746655	0.0605583
Lchi11343-Lchi24277	0.55723	2.10751	0.264403
Lchi11345-Lchi24273	0.0800245	0.533047	0.150126
Lchi11349-Lchi07610	0.253857	0.919646	0.276038
Lchi11351-Lchi07603	0.297282	1.79938	0.165214
Lchi11354-Lchi07609	0.415289	3.18918	0.130218
Lchi11366-Lchi07601	0.0995009	0.85072	0.116961
Lchi11369-Lchi07599	0.295607	3.63887	0.0812358
Lchi11375-Lchi07589	0.246655	0.961285	0.256589
Lchi11376-Lchi07591	0.220276	1.60066	0.137616
Lchi11377-Lchi07594	0.234842	1.184	0.198346
Lchi11378-Lchi07595	0.111417	1.06631	0.104489
Lchi11381-Lchi07579	0.0126836	0.734261	0.017274
Lchi11383-Lchi07576	0.0853641	0.863808	0.0988229
Lchi11386-Lchi07574	0.17858	0.925391	0.192978
Lchi11389-Lchi07573	0.0437776	0.684661	0.0639406
Lchi11396-Lchi07566	0.138847	1.14636	0.12112
Lchi11397-Lchi07565	0.330065	1.74235	0.189437
Lchi11398-Lchi07564	0.0206902	0.825549	0.0250623
Lchi11402-Lchi07561	0.175242	1.30357	0.134432
Lchi11403-Lchi07557	0.0166511	0.778945	0.0213764
Lchi11410-Lchi07553	0.512564	1.47848	0.346684
Lchi11411-Lchi07552	0.170361	0.739956	0.230231
Lchi11415-Lchi07583	0.218565	2.65166	0.082426
Lchi11419-Lchi07543	0.252802	0.808559	0.312657
Lchi11528-Lchi16917	0.0702665	0.396497	0.177218
Lchi11541-Lchi16928	0.0205298	0.0512032	0.400949
Lchi11548-Lchi16949	0.127428	0.153784	0.828618
Lchi11549-Lchi16930	0.158762	0.242135	0.655676
Lchi11562-Lchi19399	0.090219	0.429601	0.210006
Lchi11563-Lchi20330	0.162642	0.231773	0.701728
Lchi11565-Lchi25091	0.0647104	0.0897844	0.720731
Lchi11572-Lchi07661	0.113537	0.699626	0.162282
Lchi11572-Lchi19373	0.102756	0.594789	0.17276
Lchi11572-Lchi20320	0.0436679	0.186363	0.234316
Lchi11572-Lchi20339	0.0402966	0.123472	0.326364
Lchi11572-Lchi25066	0.0944241	0.777911	0.121382
Lchi11572-Lchi25097	0.106446	0.664097	0.160288
Lchi11577-Lchi19379	0.0795826	0.243752	0.326491
Lchi11581-Lchi20357	0.0335724	0.0403919	0.831168
Lchi11582-Lchi07643	0.108484	0.58636	0.185012
Lchi11584-Lchi20333	0.316083	0.407267	0.776109
Lchi11585-Lchi25084	0.127552	0.35888	0.355416
Lchi11586-Lchi25085	0.128737	0.555327	0.231822
Lchi11591-Lchi07660	0.123768	0.473461	0.261412
Lchi11591-Lchi30608	0.0259277	0.107909	0.240275
Lchi11593-Lchi19365	0.660288	1.99669	0.330691
Lchi11600-Lchi03953	0.235162	1.11508	0.210892
Lchi11601-Lchi07653	0.116826	3.90712	0.0299009
Lchi11606-Lchi03938	0.204405	1.51886	0.134577
Lchi11608-Lchi03937	0.291014	2.21316	0.131493
Lchi11610-Lchi03936	0.232525	0.776124	0.299598
Lchi11611-Lchi03935	0.126153	0.982136	0.128448
Lchi11616-Lchi03934	0.152234	0.761556	0.199899
Lchi11619-Lchi03933	0.276326	1.23922	0.222984
Lchi11621-Lchi03932	0.191119	1.25928	0.151769
Lchi11624-Lchi03930	0.113699	0.781351	0.145515
Lchi11629-Lchi03907	0.647087	1.28032	0.505409
Lchi11630-Lchi03906	0.0447162	0.806255	0.0554616
Lchi11634-Lchi03905	0.100703	1.0355	0.0972506
Lchi11641-Lchi03901	0.0184547	0.677854	0.0272251
Lchi11642-Lchi03900	0.0704928	0.896249	0.0786532
Lchi11643-Lchi03898	0.344662	3.65823	0.0942154
Lchi11644-Lchi03897	0.186932	1.70212	0.109823
Lchi11647-Lchi03892	0.0301244	0.790308	0.0381173
Lchi11667-Lchi23415	0.537716	1.76892	0.30398
Lchi11668-Lchi23421	0.29329	1.32152	0.221934
Lchi11669-Lchi23422	0.139083	0.656803	0.211757
Lchi11670-Lchi23426	0.0989871	1.17196	0.0844626
Lchi11758-Lchi22906	0.146838	0.588159	0.249657
Lchi11768-Lchi22899	0.19469	0.67942	0.286554
Lchi11773-Lchi16656	0.0740434	1.91101	0.0387456
Lchi11777-Lchi16668	0.297274	1.07855	0.275625
Lchi11779-Lchi16669	0.307849	0.835608	0.368413
Lchi11782-Lchi16673	0.154989	0.844656	0.183493
Lchi11796-Lchi00373	0.304236	2.01946	0.150652
Lchi11800-Lchi16688	0.217599	1.35907	0.160109
Lchi11801-Lchi00376	0.107075	1.81261	0.0590721
Lchi11801-Lchi16689	0.0771068	0.907037	0.0850096
Lchi11802-Lchi00375	0.183622	3.72747	0.0492618
Lchi11802-Lchi16691	0.0770338	1.77091	0.0434996
Lchi11806-Lchi16694	0.0595981	0.902569	0.0660316
Lchi11807-Lchi16682	0.663649	2.10168	0.31577
Lchi11808-Lchi16713	0.0906833	1.34858	0.0672433
Lchi11809-Lchi16715	0.304611	1.20969	0.25181
Lchi11810-Lchi16716	0.319418	3.28435	0.0972547
Lchi11811-Lchi16717	0.188197	4.4365	0.0424202
Lchi11814-Lchi16721	0.187633	0.895304	0.209575
Lchi11815-Lchi00368	0.051179	0.199086	0.25707
Lchi11815-Lchi16676	0.0581846	0.152012	0.382762
Lchi11822-Lchi16732	0.315792	1.27924	0.246859
Lchi11837-Lchi02390	0.123142	0.780868	0.157699
Lchi11840-Lchi02384	0.207189	1.15776	0.178957
Lchi11843-Lchi02378	0.146899	0.759704	0.193364
Lchi11852-Lchi02377	0.170589	0.737621	0.23127
Lchi11855-Lchi02376	0.590586	1.9052	0.309986
Lchi11857-Lchi02371	0.212982	1.29417	0.164571
Lchi11859-Lchi02368	0.167306	1.9175	0.087252
Lchi11860-Lchi02367	0.0438048	1.01621	0.0431062
Lchi11861-Lchi02366	0.111879	0.770076	0.145282
Lchi11867-Lchi05006	0.361991	1.20997	0.299173
Lchi11873-Lchi05003	0.041281	0.632701	0.0652458
Lchi11874-Lchi05004	0.241448	1.01409	0.238094
Lchi11879-Lchi05005	0.208301	1.02144	0.203928
Lchi11889-Lchi04994	0.204004	1.73492	0.117587
Lchi11893-Lchi04992	0.1874	0.861413	0.217549
Lchi11901-Lchi04984	0.136195	0.776367	0.175426
Lchi11905-Lchi04983	0.146978	0.629949	0.233318
Lchi11910-Lchi04981	0.151548	1.17953	0.128482
Lchi11912-Lchi04980	0.193256	0.878033	0.220101
Lchi11913-Lchi04977	0.159518	0.886689	0.179903
Lchi11914-Lchi04976	0.121772	0.681429	0.178701
Lchi11917-Lchi04975	0.190622	1.23373	0.154508
Lchi11921-Lchi04970	0.212098	0.881953	0.240487
Lchi11922-Lchi04968	0.124978	0.847053	0.147544
Lchi11931-Lchi04964	0.258748	0.725376	0.356709
Lchi11932-Lchi04963	0.123927	1.06343	0.116535
Lchi11933-Lchi04962	0.366112	0.923641	0.396379
Lchi11935-Lchi04959	0.307468	1.03999	0.295645
Lchi11938-Lchi04956	0.139179	0.993484	0.140092
Lchi11939-Lchi04955	0.0528377	0.71822	0.0735676
Lchi11943-Lchi04954	0.148305	1.14421	0.129613
Lchi11949-Lchi04952	0.203294	3.08012	0.0660021
Lchi11951-Lchi04950	0.23005	0.78623	0.292599
Lchi11957-Lchi04949	0.214888	1.26291	0.170152
Lchi11966-Lchi04938	0.145894	0.59832	0.243839
Lchi11968-Lchi04929	0.176618	1.57887	0.111864
Lchi11969-Lchi04927	0.0807083	0.549658	0.146834
Lchi11970-Lchi04925	0.101991	1.19103	0.085633
Lchi11971-Lchi04924	0.0678282	0.744592	0.0910945
Lchi11972-Lchi04920	0.0743593	0.510633	0.145622
Lchi11973-Lchi04918	0.18474	3.31838	0.0556718
Lchi12113-Lchi30356	0.0764712	0.215101	0.355512
Lchi12116-Lchi27406	0.134845	0.393543	0.342645
Lchi12128-Lchi15655	0.0860536	0.180346	0.477158
Lchi12132-Lchi27400	0.160105	0.369002	0.433886
Lchi12307-Lchi14670	0.125759	1.07747	0.116716
Lchi12311-Lchi14676	0.251007	3.55446	0.0706175
Lchi12318-Lchi14684	0.0511114	1.27009	0.0402424
Lchi12327-Lchi14697	0.234829	0.921986	0.254699
Lchi12330-Lchi14706	0.159527	1.00664	0.158474
Lchi12331-Lchi14709	0.443696	2.2783	0.194749
Lchi12342-Lchi07259	0.333539	1.32518	0.251693
Lchi12347-Lchi24469	0.0131577	0.0144956	0.907705
Lchi12351-Lchi07252	0.472443	2.39873	0.196955
Lchi12355-Lchi23314	0.102191	0.369862	0.276295
Lchi12355-Lchi23353	0.144555	0.312384	0.462747
Lchi12361-Lchi07241	0.273297	1.72536	0.1584
Lchi12366-Lchi23333	0.0900312	0.125495	0.717408
Lchi12370-Lchi07233	0.0984839	0.141016	0.698387
Lchi12373-Lchi24474	0.191465	0.32677	0.585931
Lchi12380-Lchi07250	0.219797	0.379781	0.578747
Lchi12385-Lchi07222	0.169318	0.924502	0.183145
Lchi12390-Lchi23353	0.0423131	0.15352	0.275619
Lchi12406-Lchi07190	0.110808	0.91275	0.1214
Lchi12409-Lchi07183	0.0194919	1.06989	0.0182186
Lchi12412-Lchi07173	0.153932	1.35593	0.113525
Lchi12414-Lchi07168	0.159279	2.02294	0.0787363
Lchi12441-Lchi24990	0.106809	0.179772	0.594132
Lchi12442-Lchi27844	0.0704079	1.2736	0.0552827
Lchi12443-Lchi27845	0.340133	1.6443	0.206856
Lchi12446-Lchi27847	0.0759752	0.609988	0.124552
Lchi12461-Lchi27848	0.057063	0.570128	0.100088
Lchi12482-Lchi29799	0.0599447	0.0899938	0.666099
Lchi12493-Lchi29787	0.214373	0.93686	0.228821
Lchi12494-Lchi29788	0.289528	0.951427	0.30431
Lchi12496-Lchi29791	0.173539	0.675271	0.256992
Lchi12499-Lchi29793	0.218228	0.738711	0.295418
Lchi12500-Lchi28664	0.297415	1.01412	0.293273
Lchi12519-Lchi15550	0.177971	0.631649	0.281757
Lchi12520-Lchi15546	0.199181	0.741661	0.26856
Lchi12522-Lchi15542	0.370315	2.00336	0.184847
Lchi12525-Lchi15541	0.176967	0.870364	0.203326
Lchi12528-Lchi15539	0.185794	0.66332	0.280097
Lchi12532-Lchi15533	0.072581	0.825425	0.0879317
Lchi12535-Lchi15516	0.217772	3.51624	0.0619333
Lchi12535-Lchi15524	0.175985	1.35061	0.130301
Lchi12537-Lchi15517	0.182495	2.29443	0.0795383
Lchi12907-Lchi28098	0.217564	1.88871	0.115192
Lchi12913-Lchi28102	0.503594	2.68446	0.187596
Lchi12915-Lchi28103	0.173067	0.841435	0.20568
Lchi12918-Lchi28105	0.190224	0.951473	0.199925
Lchi12946-Lchi31768	0.172696	1.13984	0.151509
Lchi12950-Lchi31770	0.104747	0.826942	0.126668
Lchi12961-Lchi24735	0.241189	1.42247	0.169557
Lchi12964-Lchi24736	0.0715915	0.579574	0.123524
Lchi12976-Lchi24741	0.0751806	0.530167	0.141805
Lchi12994-Lchi13915	0.176018	0.949309	0.185417
Lchi12999-Lchi13910	0.0530079	1.16699	0.0454228
Lchi13000-Lchi13908	0.206093	1.20434	0.171125
Lchi13016-Lchi13900	0.0414474	0.708076	0.0585353
Lchi13020-Lchi13899	0.120067	0.730621	0.164335
Lchi13026-Lchi27831	0.14936	0.977042	0.152869
Lchi13027-Lchi27828	0.195638	0.753088	0.259781
Lchi13032-Lchi27824	0.268222	1.0228	0.262244
Lchi13035-Lchi17951	0.332889	1.57509	0.211346
Lchi13044-Lchi17957	0.351295	1.4645	0.239874
Lchi13052-Lchi17960	0.0742128	0.525189	0.141307
Lchi13054-Lchi17963	0.135144	1.69656	0.0796572
Lchi13057-Lchi17966	0.238222	1.21787	0.195605
Lchi13058-Lchi17967	0.132708	0.723645	0.183389
Lchi13063-Lchi17968	0.187397	1.57911	0.118672
Lchi13074-Lchi17971	0.325111	3.15166	0.103155
Lchi13118-Lchi12355	0.0574117	0.219633	0.261398
Lchi13135-Lchi12334	0.0626198	0.111775	0.560231
Lchi13135-Lchi12347	0.0786353	0.13786	0.5704
Lchi13144-Lchi12355	0.119649	0.287635	0.415977
Lchi13158-Lchi12367	0.0803352	0.700704	0.114649
Lchi13477-Lchi13367	0.129999	0.684716	0.189858
Lchi13481-Lchi13362	0.252205	2.06573	0.12209
Lchi13486-Lchi13360	0.0398463	0.756113	0.0526989
Lchi13489-Lchi13358	0.151814	0.817857	0.185625
Lchi13510-Lchi13353	0.171265	1.1888	0.144066
Lchi13511-Lchi13352	0.113067	0.559962	0.20192
Lchi13518-Lchi13346	0.143388	0.845057	0.169679
Lchi13525-Lchi13343	0.0743351	0.517496	0.143644
Lchi13527-Lchi13339	0.16494	0.647542	0.254718
Lchi13531-Lchi13336	0.211019	1.88278	0.112079
Lchi13533-Lchi13321	0.10306	1.43107	0.0720161
Lchi13538-Lchi13320	0.0132264	0.765468	0.0172789
Lchi13548-Lchi13313	0.144068	1.02673	0.140317
Lchi13550-Lchi13312	0.0597501	0.220515	0.270958
Lchi13551-Lchi13311	0.0751309	0.693156	0.10839
Lchi13562-Lchi13278	0.129364	0.115844	1.11671
Lchi13567-Lchi13302	0.0814447	1.32044	0.0616799
Lchi13571-Lchi09973	0.0560138	0.150026	0.373361
Lchi13571-Lchi13283	0.0975815	0.324163	0.301026
Lchi13571-Lchi30912	0.148682	0.423121	0.351393
Lchi13580-Lchi19521	0.074091	0.137116	0.540352
Lchi13597-Lchi22968	0.167039	1.44882	0.115294
Lchi13605-Lchi22972	0.308183	1.65379	0.18635
Lchi13608-Lchi22976	0.143544	1.07535	0.133485
Lchi13611-Lchi22958	0.124218	1.34225	0.0925442
Lchi13620-Lchi22938	0.486122	1.66652	0.291699
Lchi13629-Lchi28200	0.102468	0.180256	0.568455
Lchi13703-Lchi02310	0.181849	0.919716	0.197723
Lchi13705-Lchi02311	0.142322	0.684723	0.207854
Lchi13707-Lchi02312	0.0910279	0.592669	0.15359
Lchi13708-Lchi02318	0.550272	2.32276	0.236905
Lchi13715-Lchi02323	0.177452	1.70396	0.104141
Lchi13716-Lchi02327	0.181799	1.14523	0.158745
Lchi13719-Lchi09678	0.284231	1.04609	0.271708
Lchi13722-Lchi09680	0.101893	1.08395	0.0940016
Lchi13729-Lchi09685	0.182634	0.819888	0.222755
Lchi13732-Lchi09691	0.133406	0.838149	0.159167
Lchi13736-Lchi09693	0.281134	1.44147	0.195032
Lchi13738-Lchi09695	0.107744	0.669094	0.161029
Lchi13741-Lchi09696	0.186458	0.956501	0.194938
Lchi13742-Lchi09697	0.0761315	0.985854	0.0772239
Lchi13743-Lchi09701	0.134498	0.667531	0.201486
Lchi13745-Lchi09702	0.44308	1.2536	0.353446
Lchi13746-Lchi09705	0.0313801	0.853706	0.0367576
Lchi13752-Lchi09714	0.0651732	0.965105	0.0675296
Lchi13753-Lchi09721	0.192434	1.65562	0.116231
Lchi13759-Lchi09730	0.212948	0.936591	0.227365
Lchi13763-Lchi09725	0.123595	1.36125	0.0907948
Lchi13775-Lchi09736	0.227542	1.97476	0.115225
Lchi13785-Lchi09744	0.11317	0.673135	0.168124
Lchi13786-Lchi09745	0.226947	0.800856	0.283381
Lchi13794-Lchi09750	0.132655	0.74172	0.178848
Lchi14089-Lchi17026	0.019006	1.84207	0.0103177
Lchi14090-Lchi17025	0.108314	1.17503	0.0921796
Lchi14092-Lchi17023	0.194137	0.823311	0.235801
Lchi14093-Lchi17021	0.218037	1.4969	0.145659
Lchi14094-Lchi17018	0.109469	0.947112	0.115582
Lchi14099-Lchi17016	0.334949	3.5151	0.0952885
Lchi14101-Lchi17014	0.0621433	0.697353	0.0891132
Lchi14103-Lchi17009	0.155965	1.35562	0.11505
Lchi14110-Lchi16999	0.14929	0.94343	0.158242
Lchi14114-Lchi16995	0.309356	3.04424	0.10162
Lchi14119-Lchi16993	0.108277	0.817808	0.132399
Lchi14121-Lchi16991	0.0921327	0.806126	0.114291
Lchi14122-Lchi16989	0.372564	1.97679	0.188469
Lchi14124-Lchi29038	0.133832	0.57597	0.232359
Lchi14125-Lchi29041	0.203896	0.877213	0.232436
Lchi14127-Lchi29037	0.163172	0.791077	0.206266
Lchi14131-Lchi08633	0.29067	0.927802	0.313289
Lchi14132-Lchi08632	0.724859	2.06364	0.351252
Lchi14135-Lchi08628	0.219257	0.62893	0.348618
Lchi14139-Lchi08627	0.257983	0.62001	0.416095
Lchi14141-Lchi08625	0.174972	1.09875	0.159247
Lchi14143-Lchi08624	0.235388	0.990979	0.237531
Lchi14144-Lchi08620	0.056354	0.603612	0.0933612
Lchi14146-Lchi08617	0.152029	1.02978	0.147633
Lchi14147-Lchi08613	0.117989	0.620207	0.190242
Lchi14149-Lchi08606	0.0562486	1.17344	0.0479347
Lchi14155-Lchi08602	0.316433	1.03802	0.304842
Lchi14158-Lchi08599	0.15185	0.717678	0.211585
Lchi14160-Lchi08590	0.235094	1.19195	0.197236
Lchi14359-Lchi07537	0.181192	0.932715	0.194263
Lchi14360-Lchi07536	0.088489	0.791997	0.111729
Lchi14361-Lchi07527	0.157116	0.657516	0.238954
Lchi14363-Lchi07521	0.374968	1.06139	0.35328
Lchi14366-Lchi07517	0.286789	0.819771	0.349841
Lchi14367-Lchi07515	0.313159	1.4703	0.21299
Lchi14368-Lchi07514	0.113197	0.806481	0.140359
Lchi14369-Lchi07505	0.216765	1.31771	0.164502
Lchi14371-Lchi07500	0.0782657	0.944417	0.082872
Lchi14372-Lchi07499	0.0816943	1.0546	0.0774645
Lchi14373-Lchi07497	0.138381	0.83295	0.166134
Lchi14374-Lchi07496	0.0810277	0.687619	0.117838
Lchi14394-Lchi05614	0.30538	0.676282	0.451557
Lchi14396-Lchi05634	0.124846	0.825682	0.151204
Lchi14399-Lchi05628	0.404904	3.26817	0.123893
Lchi14401-Lchi05640	0.269303	1.70699	0.157765
Lchi14405-Lchi05642	0.346171	1.72654	0.2005
Lchi14409-Lchi05643	0.132699	1.03537	0.128166
Lchi14410-Lchi05644	0.173698	1.23885	0.140209
Lchi14412-Lchi05653	0.0961328	0.763621	0.125891
Lchi14418-Lchi05663	0.539937	2.10323	0.256718
Lchi14419-Lchi05664	0.248373	0.93834	0.264694
Lchi14420-Lchi05666	0.113763	0.785546	0.14482
Lchi14423-Lchi05670	0.319194	1.17364	0.271968
Lchi14425-Lchi05672	0.296544	0.914878	0.324135
Lchi14744-Lchi10051	0.358018	0.853453	0.419494
Lchi14746-Lchi10052	0.158732	1.04885	0.151339
Lchi14759-Lchi10064	0.0333883	0.918059	0.0363684
Lchi14763-Lchi10056	0.137305	1.09796	0.125054
Lchi14801-Lchi14185	0.197686	1.21218	0.163084
Lchi14813-Lchi14189	0.0670869	0.596064	0.11255
Lchi14814-Lchi14192	0.14152	0.806575	0.175457
Lchi14824-Lchi09962	0.318064	0.385994	0.824014
Lchi14827-Lchi31396	0.0457703	0.0848898	0.539173
Lchi14828-Lchi25079	0.109168	0.114904	0.950086
Lchi14832-Lchi09973	0.12208	0.316312	0.385947
Lchi14832-Lchi19514	0.0365801	0.133822	0.273348
Lchi14832-Lchi27174	0.0842468	0.268177	0.314147
Lchi14832-Lchi30888	0.115652	0.296909	0.389521
Lchi14836-Lchi21610	0.284998	0.332614	0.856843
Lchi14837-Lchi30894	0.233955	2.60357	0.0898592
Lchi14840-Lchi25102	0.0258371	0.0672213	0.384358
Lchi14841-Lchi27173	0.0160435	0.0237095	0.676671
Lchi14842-Lchi18315	0.309908	1.76004	0.176081
Lchi14844-Lchi25097	0.0753279	0.53991	0.139519
Lchi14845-Lchi29507	0.0761738	0.159388	0.477916
Lchi14846-Lchi18310	0.340993	0.810496	0.420721
Lchi14847-Lchi09980	0.110832	0.43171	0.256728
Lchi14856-Lchi25091	0.0559631	0.0731624	0.764915
Lchi14864-Lchi18328	0.175917	3.10034	0.0567413
Lchi14865-Lchi18327	0.0401183	0.624771	0.0642128
Lchi14866-Lchi24855	0.0682333	0.205698	0.331716
Lchi14866-Lchi29516	0.0311953	0.0861104	0.362271
Lchi14866-Lchi30608	0.0692943	0.279034	0.248336
Lchi14876-Lchi25097	0.0832389	0.538709	0.154516
Lchi14880-Lchi18346	0.180769	0.708648	0.25509
Lchi14886-Lchi24863	0.342907	2.09975	0.163309
Lchi14886-Lchi30328	0.370457	2.12096	0.174665
Lchi14887-Lchi24859	0.160447	1.2595	0.12739
Lchi14907-Lchi24844	0.435384	3.41571	0.127465
Lchi14924-Lchi15024	0.224751	0.961312	0.233796
Lchi14925-Lchi15026	0.173453	1.30556	0.132858
Lchi14927-Lchi15037	0.0764584	0.832495	0.0918424
Lchi14928-Lchi15042	0.151759	0.92757	0.163609
Lchi14950-Lchi15056	0.346754	1.40808	0.246261
Lchi14951-Lchi15057	0.391601	1.49011	0.262801
Lchi14954-Lchi15060	0.0684054	0.793857	0.0861685
Lchi14960-Lchi15075	0.0970828	1.14587	0.0847244
Lchi14963-Lchi15076	0.365151	2.92429	0.124868
Lchi14974-Lchi15091	0.0355137	0.724957	0.0489873
Lchi14983-Lchi15100	0.192736	1.00563	0.191657
Lchi14989-Lchi15102	0.0502891	0.72359	0.0694994
Lchi14994-Lchi15108	0.19931	1.68326	0.118407
Lchi14995-Lchi15109	0.163822	1.14061	0.143627
Lchi14996-Lchi15114	0.0860211	0.92428	0.0930682
Lchi14997-Lchi15119	0.23001	2.15727	0.106621
Lchi15005-Lchi13855	0.193921	0.268277	0.722839
Lchi15008-Lchi13845	0.204165	1.1327	0.180246
Lchi15015-Lchi13841	0.131484	0.517513	0.254069
Lchi15205-Lchi16041	0.119695	0.6129	0.195294
Lchi15211-Lchi12680	0.211586	1.01296	0.208879
Lchi15218-Lchi12686	0.137652	1.40789	0.0977723
Lchi15219-Lchi12687	0.32752	0.67485	0.485323
Lchi15220-Lchi12690	0.213504	1.17511	0.181688
Lchi15231-Lchi12705	0.262855	1.31954	0.199202
Lchi15232-Lchi12698	0.141471	1.53926	0.0919081
Lchi15246-Lchi12717	0.192259	1.30215	0.147647
Lchi15248-Lchi12720	0.256807	1.3993	0.183525
Lchi15250-Lchi12721	0.103531	0.705936	0.146657
Lchi15259-Lchi12727	0.0990224	0.589979	0.167841
Lchi15261-Lchi12728	0.166423	0.652683	0.254982
Lchi15263-Lchi12735	0.066727	0.506521	0.131736
Lchi15264-Lchi12737	0.0879739	0.676837	0.129978
Lchi15266-Lchi12738	0.235453	0.908872	0.25906
Lchi15272-Lchi12748	0.24124	0.631857	0.381795
Lchi15273-Lchi12749	0.148088	1.03661	0.142859
Lchi15276-Lchi12750	0.131662	0.641995	0.205082
Lchi15279-Lchi12752	0.169188	0.819573	0.206434
Lchi15281-Lchi12756	0.104096	0.671878	0.154933
Lchi15286-Lchi12760	0.437011	0.866666	0.504244
Lchi15289-Lchi08296	0.216632	0.965485	0.224376
Lchi15292-Lchi08295	0.0486154	0.760935	0.063889
Lchi15297-Lchi12280	0.198871	2.63175	0.0755659
Lchi15325-Lchi28172	0.0326331	0.0977357	0.333892
Lchi15329-Lchi21928	0.351083	1.12474	0.312145
Lchi15333-Lchi21933	0.0883965	1.46089	0.0605087
Lchi15335-Lchi28153	0.22958	0.409403	0.560767
Lchi15343-Lchi12248	0.150636	1.62817	0.0925189
Lchi15344-Lchi12245	0.0937266	0.833817	0.112407
Lchi15345-Lchi12240	0.199963	0.954249	0.20955
Lchi15348-Lchi12233	0.23586	1.60729	0.146744
Lchi15349-Lchi12232	0.15403	0.871382	0.176766
Lchi15352-Lchi12230	0.0644959	0.860247	0.0749737
Lchi15390-Lchi18090	0.0646759	0.132549	0.487939
Lchi15392-Lchi11169	0.193914	1.03512	0.187334
Lchi15397-Lchi11166	0.207328	0.933886	0.222006
Lchi15398-Lchi12334	0.0197835	0.0295438	0.669633
Lchi15398-Lchi12347	0.0187147	0.0272989	0.685548
Lchi15398-Lchi19357	0.0149724	0.0225607	0.663649
Lchi15399-Lchi24893	0.294035	0.617629	0.47607
Lchi15406-Lchi11164	0.402626	3.0137	0.133598
Lchi15407-Lchi12355	0.104275	0.295953	0.352338
Lchi15407-Lchi25104	0.0829119	0.259217	0.319855
Lchi15415-Lchi11159	0.147257	0.821165	0.179327
Lchi15420-Lchi11157	0.0533866	0.883619	0.0604181
Lchi15421-Lchi11156	0.100569	0.936584	0.107378
Lchi15422-Lchi11155	0.443655	1.79037	0.247801
Lchi15423-Lchi12344	0.088576	0.251232	0.352567
Lchi15423-Lchi25124	0.117028	0.355577	0.32912
Lchi15426-Lchi25144	0.0370583	0.000741166	50
Lchi15438-Lchi12325	0.0929642	0.0590221	1.57508
Lchi15442-Lchi25143	0.2085	0.304765	0.684133
Lchi15445-Lchi11149	0.264377	1.20308	0.219749
Lchi15453-Lchi11131	0.304726	1.20179	0.25356
Lchi15464-Lchi11137	0.0410008	0.697149	0.0588121
Lchi15480-Lchi11143	0.1079	1.34899	0.079986
Lchi15620-Lchi16020	0.0560873	0.0558343	1.00453
Lchi15622-Lchi16021	0.0323584	0.070382	0.459753
Lchi15623-Lchi16023	0.0465896	0.0784561	0.593829
Lchi15628-Lchi16011	0.0355362	0.1033	0.344011
Lchi15655-Lchi03388	0.0296506	0.0805408	0.368145
Lchi15715-Lchi24104	0.163283	1.23619	0.132086
Lchi15730-Lchi24099	0.298746	1.38688	0.215409
Lchi15731-Lchi25277	0.053166	0.107357	0.495226
Lchi15737-Lchi25298	0.0102556	0.0265588	0.386149
Lchi15748-Lchi25283	0.0743365	0.0742047	1.00178
Lchi15750-Lchi14827	0.0462264	0.165131	0.279937
Lchi15834-Lchi16046	0.370528	0.903725	0.41
Lchi15836-Lchi16043	0.189195	0.980707	0.192917
Lchi15838-Lchi16042	0.138486	3.21239	0.04311
Lchi15977-Lchi07445	0.0258668	0.0249411	1.03712
Lchi15984-Lchi07417	0.074179	0.117415	0.631768
Lchi15984-Lchi07435	0.0610624	0.0588178	1.03816
Lchi16004-Lchi07447	0.0553385	0.0656506	0.842925
Lchi16009-Lchi07445	0.0309589	0.0283096	1.09358
Lchi16018-Lchi30897	0.116947	0.861301	0.13578
Lchi16025-Lchi30893	0.167978	1.15036	0.146022
Lchi16029-Lchi30890	0.125182	0.770804	0.162404
Lchi16031-Lchi30887	0.211128	1.73324	0.121811
Lchi16036-Lchi20872	0.434138	1.6356	0.265431
Lchi16037-Lchi20871	0.390706	1.24453	0.313939
Lchi16050-Lchi14193	0.0930646	0.721871	0.128921
Lchi16054-Lchi14197	0.114255	0.554049	0.206219
Lchi16055-Lchi14198	0.0980099	0.671131	0.146037
Lchi16060-Lchi25124	0.156892	0.424628	0.369482
Lchi16074-Lchi24500	0.826246	1.5244	0.542013
Lchi16079-Lchi25140	0.206068	0.396968	0.519106
Lchi16099-Lchi24508	0.119285	0.184415	0.646827
Lchi16110-Lchi24065	0.0727419	0.259823	0.279967
Lchi16116-Lchi24063	0.18204	0.495398	0.367462
Lchi16117-Lchi29910	0.145078	0.199031	0.728921
Lchi16121-Lchi29909	0.360801	0.472553	0.763514
Lchi16239-Lchi20451	0.15707	0.713866	0.220027
Lchi16247-Lchi20456	0.281159	1.32261	0.212579
Lchi16251-Lchi20460	0.158413	1.13352	0.139753
Lchi16252-Lchi20463	0.105404	0.941265	0.111981
Lchi16253-Lchi20465	0.356222	1.7832	0.199765
Lchi16257-Lchi20470	0.28165	2.37729	0.118475
Lchi16260-Lchi20472	0.0648531	0.859504	0.0754541
Lchi16264-Lchi20476	0.575169	2.26942	0.253443
Lchi16266-Lchi20480	0.293105	1.74971	0.167516
Lchi16283-Lchi21767	0.0726757	1.18597	0.0612795
Lchi16284-Lchi21774	0.335168	1.59398	0.210271
Lchi16286-Lchi21775	0.139324	0.640083	0.217666
Lchi16289-Lchi21777	0.320025	1.19156	0.268576
Lchi16305-Lchi21791	0.250358	1.3691	0.182864
Lchi16307-Lchi21795	0.0853092	0.853125	0.0999962
Lchi16309-Lchi21810	0.396922	3.01123	0.131814
Lchi16325-Lchi21814	0.176396	1.25448	0.140612
Lchi16340-Lchi29061	0.0758691	0.260042	0.291757
Lchi16351-Lchi12323	0.00708481	0.0182862	0.387441
Lchi16357-Lchi12314	0.197063	0.56108	0.35122
Lchi16372-Lchi12338	0.568827	2.59522	0.219182
Lchi16416-Lchi02384	0.210587	1.12124	0.187817
Lchi16418-Lchi02390	0.13284	0.892075	0.148912
Lchi16421-Lchi02399	0.191173	0.911048	0.209839
Lchi16424-Lchi02396	0.158799	0.856928	0.185312
Lchi16430-Lchi02394	0.121343	0.658525	0.184265
Lchi16431-Lchi02413	0.49235	2.7944	0.176192
Lchi16435-Lchi02404	0.0765932	0.82658	0.0926628
Lchi16436-Lchi02405	0.0982191	0.845845	0.11612
Lchi16439-Lchi02411	0.111182	0.844751	0.131615
Lchi16447-Lchi02414	0.0815885	0.651439	0.125243
Lchi16448-Lchi02415	0.336624	0.966399	0.348328
Lchi16449-Lchi02418	0.0922385	0.904852	0.101938
Lchi16456-Lchi02424	0.155159	0.639475	0.242635
Lchi16457-Lchi02430	0.393337	0.653354	0.602027
Lchi16459-Lchi02435	0.1347	0.678233	0.198605
Lchi16463-Lchi02443	0.186679	0.8529	0.218876
Lchi16467-Lchi02446	0.122266	0.972046	0.125782
Lchi16471-Lchi02466	0.146773	1.45739	0.10071
Lchi16474-Lchi02463	0.133685	0.706175	0.189308
Lchi16478-Lchi02454	0.306102	2.43626	0.125644
Lchi16484-Lchi02474	0.105673	1.01909	0.103694
Lchi16488-Lchi23228	0.05407	0.755454	0.0715729
Lchi16489-Lchi23229	0.276918	0.78586	0.352376
Lchi16490-Lchi23198	0.214358	2.26178	0.094774
Lchi16490-Lchi23213	0.256981	1.7075	0.150502
Lchi16500-Lchi23233	0.200669	3.85403	0.0520673
Lchi16902-Lchi10056	0.190948	1.03097	0.185212
Lchi16921-Lchi10038	0.0987402	0.209753	0.470744
Lchi16925-Lchi10039	0.0837343	0.215766	0.38808
Lchi16929-Lchi10043	0.0966619	0.114139	0.846879
Lchi16978-Lchi12594	0.173906	0.214956	0.809031
Lchi17068-Lchi27532	0.0623918	0.827328	0.0754136
Lchi17080-Lchi27549	0.219794	0.898827	0.244534
Lchi17086-Lchi27556	0.172851	0.945781	0.18276
Lchi17226-Lchi17673	0.170576	0.663461	0.257101
Lchi17226-Lchi25255	0.119162	0.448059	0.265951
Lchi17226-Lchi25557	0.108071	0.549259	0.196758
Lchi17226-Lchi25574	0.02706	0.103892	0.260462
Lchi17242-Lchi10100	0.0709469	0.170128	0.41702
Lchi17242-Lchi17668	0.127624	0.38187	0.334207
Lchi17242-Lchi17699	0.0671754	0.208581	0.32206
Lchi17242-Lchi19379	0.087627	0.265042	0.330615
Lchi17242-Lchi19557	0.145104	0.377576	0.384304
Lchi17242-Lchi22044	0.112999	0.34058	0.331784
Lchi17242-Lchi22332	0.0788466	0.172876	0.456089
Lchi17242-Lchi29485	0.139646	0.273703	0.510209
Lchi17246-Lchi17683	0.23823	0.918629	0.259332
Lchi17254-Lchi17673	0.0328568	0.0187405	1.75325
Lchi17254-Lchi18647	0.0519452	0.160131	0.324391
Lchi17254-Lchi25241	0.0479936	0.378898	0.126666
Lchi17254-Lchi25255	0.028478	0.0199028	1.43085
Lchi17254-Lchi25557	0.0320103	0.103427	0.309498
Lchi17259-Lchi18652	0.0718807	0.254175	0.2828
Lchi17259-Lchi19379	0.0857556	0.195601	0.43842
Lchi17259-Lchi22332	0.0750812	0.243336	0.30855
Lchi17260-Lchi17688	0.0894713	0.350793	0.255054
Lchi17260-Lchi19373	0.110565	0.528032	0.209391
Lchi17260-Lchi22325	0.132421	0.896717	0.147674
Lchi17260-Lchi25574	0.13652	0.711274	0.191938
Lchi17260-Lchi29473	0.142385	0.760911	0.187125
Lchi17260-Lchi29605	0.150021	0.729288	0.205709
Lchi17261-Lchi17674	0.0630444	0.0535102	1.17818
Lchi17263-Lchi19394	0.124894	0.423089	0.295196
Lchi17263-Lchi29614	0.141307	0.400452	0.352868
Lchi17267-Lchi25242	0.449148	3.0551	0.147016
Lchi17273-Lchi18636	0.242171	0.232955	1.03956
Lchi17278-Lchi18660	0.0821785	0.723429	0.113596
Lchi17278-Lchi19358	0.17513	0.975767	0.17948
Lchi17278-Lchi25574	0.168963	0.838595	0.201483
Lchi17294-Lchi19376	0.288609	0.168908	1.70868
Lchi17311-Lchi25426	0.179581	1.23502	0.145408
Lchi17316-Lchi25427	0.154788	1.52515	0.10149
Lchi17317-Lchi25428	0.253096	1.22265	0.207006
Lchi17320-Lchi25429	0.14138	0.9417	0.150133
Lchi17322-Lchi32174	0.17242	1.1189	0.154098
Lchi17333-Lchi25443	0.277881	1.13923	0.243919
Lchi17337-Lchi25446	0.0981082	0.57027	0.172038
Lchi17349-Lchi25448	0.132471	0.953307	0.138959
Lchi17393-Lchi27171	0.145892	0.219277	0.66533
Lchi17401-Lchi27163	0.0837387	0.235985	0.354847
Lchi17408-Lchi27147	0.118195	0.253872	0.465571
Lchi17423-Lchi27143	0.203689	0.732701	0.277997
Lchi17546-Lchi04835	0.0984246	1.06016	0.092839
Lchi17547-Lchi04839	0.0147554	0.926559	0.0159249
Lchi17551-Lchi04838	0.0716596	1.33992	0.0534807
Lchi17554-Lchi04841	0.0289679	1.17404	0.0246737
Lchi17557-Lchi04842	0.14993	0.964854	0.155391
Lchi17559-Lchi04845	0.199792	1.15722	0.172649
Lchi17561-Lchi04846	0.189033	0.893778	0.211498
Lchi17563-Lchi04849	0.131545	0.897141	0.146627
Lchi17565-Lchi04851	0.11624	0.812814	0.143009
Lchi17567-Lchi04855	0.323387	1.01999	0.31705
Lchi17568-Lchi04857	0.137456	1.37706	0.0998187
Lchi17575-Lchi04860	0.0229372	0.889556	0.025785
Lchi17673-Lchi18613	0.0720576	0.353798	0.203669
Lchi17673-Lchi19943	0.121918	0.427858	0.28495
Lchi17679-Lchi19975	0.605186	2.17252	0.278564
Lchi17688-Lchi18597	0.113871	0.711005	0.160155
Lchi17688-Lchi19943	0.0965332	0.305238	0.316255
Lchi17699-Lchi19945	0.0520055	0.206961	0.251282
Lchi17699-Lchi19961	0.0346925	0.15289	0.226911
Lchi17699-Lchi27143	0.114773	0.468748	0.244851
Lchi17708-Lchi18603	0.057275	0.174037	0.329097
Lchi17708-Lchi19353	0.0504267	0.143675	0.350977
Lchi17711-Lchi07135	0.0901388	0.930344	0.0968877
Lchi17712-Lchi07130	0.239839	1.029	0.233079
Lchi17724-Lchi07116	0.28943	0.749396	0.386218
Lchi17728-Lchi07109	0.0771624	0.797406	0.0967667
Lchi17731-Lchi07108	0.0781066	0.725294	0.10769
Lchi17734-Lchi07101	0.128959	0.74814	0.172372
Lchi17735-Lchi07100	0.564596	2.31532	0.243852
Lchi17738-Lchi07096	0.249835	1.56228	0.159917
Lchi17748-Lchi07095	0.0725821	0.867976	0.0836222
Lchi17750-Lchi07089	0.321321	2.36774	0.135708
Lchi17759-Lchi07078	0.0751032	1.02772	0.0730775
Lchi17798-Lchi15142	0.0904651	0.25055	0.361067
Lchi17803-Lchi26084	0.237255	1.07966	0.21975
Lchi17804-Lchi26085	0.110411	0.628189	0.175761
Lchi17808-Lchi26091	0.151231	1.84852	0.0818118
Lchi17813-Lchi15147	0.0416235	2.79936	0.0148689
Lchi17815-Lchi20613	0.142187	0.951939	0.149366
Lchi17829-Lchi15139	0.0735343	0.121017	0.607638
Lchi17830-Lchi15152	0.0481759	0.119941	0.401663
Lchi17837-Lchi15121	0.0307016	0.122541	0.250542
Lchi17861-Lchi13082	0.393859	1.28155	0.30733
Lchi17865-Lchi13098	0.334139	2.06679	0.161671
Lchi17876-Lchi13108	0.425692	3.29674	0.129125
Lchi17885-Lchi13116	0.104372	1.3774	0.0757749
Lchi17887-Lchi13117	0.223956	0.870287	0.257336
Lchi17891-Lchi13122	0.218258	1.64084	0.133016
Lchi17898-Lchi13127	0.182253	1.75165	0.104047
Lchi17905-Lchi13132	0.183084	1.36065	0.134557
Lchi17911-Lchi13137	0.0864719	0.123052	0.702724
Lchi17912-Lchi13138	0.357814	1.88327	0.189997
Lchi17919-Lchi13140	0.145175	0.845253	0.171753
Lchi17921-Lchi13145	0.205692	1.10011	0.186974
Lchi17924-Lchi13149	0.153584	0.825908	0.185958
Lchi17930-Lchi13153	0.203848	0.964221	0.211412
Lchi17931-Lchi13154	0.367642	2.26955	0.161989
Lchi17938-Lchi13156	0.193754	1.31206	0.147672
Lchi17939-Lchi13160	0.259273	1.4459	0.179316
Lchi18014-Lchi04035	0.349529	3.04303	0.114862
Lchi18017-Lchi04034	0.151671	0.862374	0.175876
Lchi18018-Lchi04033	0.106956	0.678174	0.157712
Lchi18028-Lchi04028	0.199378	1.27867	0.155925
Lchi18036-Lchi04025	0.149975	1.34071	0.111862
Lchi18038-Lchi04024	0.424152	1.08759	0.389994
Lchi18041-Lchi04022	0.103519	0.642159	0.161205
Lchi18047-Lchi04012	0.0778214	1.15961	0.0671102
Lchi18055-Lchi03993	0.406605	2.29728	0.176994
Lchi18055-Lchi03999	0.441355	1.85508	0.237917
Lchi18055-Lchi04003	0.359319	1.02869	0.349298
Lchi18060-Lchi03987	0.0779029	0.976154	0.079806
Lchi18061-Lchi03986	0.0213608	0.756567	0.0282338
Lchi18063-Lchi03985	0.600383	2.27729	0.263639
Lchi18065-Lchi04031	0.0152627	0.0683673	0.223245
Lchi18067-Lchi03981	0.0609691	0.711296	0.0857155
Lchi18070-Lchi03977	0.42816	1.13296	0.377911
Lchi18071-Lchi03976	0.158038	0.79645	0.198428
Lchi18073-Lchi03974	0.418821	2.0673	0.202593
Lchi18074-Lchi03972	0.0831126	1.02443	0.0811308
Lchi18077-Lchi03971	0.150402	0.758744	0.198225
Lchi18080-Lchi03970	0.0775216	0.651821	0.118931
Lchi18081-Lchi03968	0.223794	1.61528	0.138548
Lchi18090-Lchi26599	0.0992834	0.179131	0.554249
Lchi18099-Lchi26601	0.099566	0.497738	0.200037
Lchi18105-Lchi30733	0.0609306	0.148829	0.409399
Lchi18237-Lchi17988	0.0376096	0.563412	0.0667533
Lchi18238-Lchi17990	0.150123	0.76972	0.195035
Lchi18241-Lchi17994	0.0385347	0.748201	0.0515031
Lchi18249-Lchi18001	0.250076	1.10722	0.225859
Lchi18250-Lchi18004	0.233368	0.726435	0.32125
Lchi18251-Lchi18006	0.187053	1.6039	0.116623
Lchi18253-Lchi20044	0.135555	1.02141	0.132713
Lchi18255-Lchi20043	0.0491807	0.939905	0.0523252
Lchi18265-Lchi20027	0.142772	0.902738	0.158155
Lchi18268-Lchi20018	0.20816	1.46237	0.142344
Lchi18269-Lchi20021	0.0823614	0.771537	0.10675
Lchi18271-Lchi20016	0.198958	1.02527	0.194055
Lchi18275-Lchi20012	0.0865917	0.729848	0.118644
Lchi18279-Lchi20011	0.208174	0.79558	0.261664
Lchi18281-Lchi20007	0.0709604	0.768458	0.0923413
Lchi18284-Lchi13796	0.132933	1.00396	0.132408
Lchi18288-Lchi13800	0.110507	1.17644	0.0939329
Lchi18290-Lchi13802	0.12822	0.907501	0.141289
Lchi18291-Lchi13805	0.169522	1.54198	0.109938
Lchi18388-Lchi32775	0.0539135	0.120027	0.449178
Lchi18393-Lchi27871	0.201876	1.08852	0.185459
Lchi18402-Lchi27891	0.173856	1.37957	0.126022
Lchi18403-Lchi27892	0.255822	1.85664	0.137788
Lchi18500-Lchi29611	0.0396595	0.166913	0.237605
Lchi18667-Lchi28522	0.094497	0.289282	0.326661
Lchi18671-Lchi06662	0.0640329	0.130882	0.489242
Lchi18671-Lchi32841	0.0736498	0.139144	0.529306
Lchi18691-Lchi04407	0.0792755	0.194656	0.407259
Lchi18691-Lchi06678	0.0752165	0.197351	0.381131
Lchi18691-Lchi25527	0.0866569	0.175835	0.492831
Lchi18698-Lchi06659	0.382242	0.322685	1.18457
Lchi18700-Lchi04414	0.0339422	0.074332	0.45663
Lchi18700-Lchi15657	0.0775537	0.242547	0.319747
Lchi18700-Lchi15666	0.102888	0.32293	0.318608
Lchi18704-Lchi11229	0.139289	0.180443	0.771927
Lchi18704-Lchi25501	0.0541519	0.0558686	0.969273
Lchi18704-Lchi29968	0.0353418	0.0227051	1.55656
Lchi18705-Lchi11202	0.0221169	0.121725	0.181695
Lchi18705-Lchi25523	0.0100221	0.0203233	0.493136
Lchi18705-Lchi32843	0.0570822	0.269976	0.211435
Lchi18713-Lchi04407	0.0481996	0.188354	0.2559
Lchi18715-Lchi04417	0.0447307	0.0932429	0.479722
Lchi18716-Lchi11202	0.0137011	0.0287633	0.47634
Lchi18716-Lchi15657	0.250778	0.76942	0.325932
Lchi18716-Lchi25506	0.0408211	0.0857115	0.476262
Lchi18716-Lchi32843	0.0551439	0.207321	0.265983
Lchi18717-Lchi11217	0.262	1.29355	0.202544
Lchi18720-Lchi11212	0.231675	0.650688	0.356047
Lchi18722-Lchi11208	0.197951	1.14065	0.173542
Lchi18725-Lchi11203	0.123727	0.973628	0.127078
Lchi18726-Lchi04406	0.524315	2.7036	0.193933
Lchi18726-Lchi25503	0.525683	2.71915	0.193327
Lchi18728-Lchi20348	0.144923	0.264286	0.548356
Lchi18729-Lchi33105	0.226085	0.329854	0.685409
Lchi18731-Lchi11213	0.145288	0.391119	0.371469
Lchi18731-Lchi20807	0.0632159	0.186321	0.339285
Lchi18731-Lchi28522	0.0773782	0.277724	0.278616
Lchi18731-Lchi30919	0.0557789	0.182479	0.305673
Lchi18734-Lchi04385	0.0581422	0.590161	0.0985192
Lchi18734-Lchi20349	0.0556868	0.505778	0.110101
Lchi18735-Lchi06663	0.149603	0.834243	0.179328
Lchi18735-Lchi15679	0.12253	0.452817	0.270595
Lchi18735-Lchi18597	0.149818	0.86996	0.172212
Lchi18735-Lchi20339	0.174504	1.11833	0.15604
Lchi18735-Lchi20817	0.0912629	0.362544	0.251729
Lchi18735-Lchi31025	0.0852341	0.204039	0.417735
Lchi18902-Lchi11099	0.166174	0.932154	0.178269
Lchi18902-Lchi12459	0.296481	2.18827	0.135486
Lchi18908-Lchi12482	0.0879819	0.140257	0.627291
Lchi18910-Lchi11100	0.263166	1.27237	0.206831
Lchi18911-Lchi11105	0.250363	0.921849	0.271587
Lchi18915-Lchi11110	0.148365	0.724709	0.204724
Lchi18917-Lchi11116	0.318207	0.93629	0.33986
Lchi18919-Lchi12473	0.0624915	2.96301	0.0210905
Lchi18921-Lchi12470	0.10588	0.177557	0.596315
Lchi18922-Lchi12447	0.068759	0.198648	0.346134
Lchi18931-Lchi11118	0.162159	0.932518	0.173893
Lchi18955-Lchi21177	0.175423	1.00722	0.174166
Lchi18961-Lchi24311	0.406694	1.16151	0.350141
Lchi18963-Lchi21178	0.0372976	1.4432	0.0258436
Lchi18963-Lchi24313	0.0394841	1.36536	0.0289184
Lchi18966-Lchi24336	0.0515622	0.579559	0.088968
Lchi18968-Lchi24342	0.491489	2.53458	0.193913
Lchi18969-Lchi24340	0.0283043	0.535533	0.0528526
Lchi18976-Lchi24345	0.0502646	1.09342	0.0459699
Lchi18978-Lchi24349	0.10395	1.62129	0.0641157
Lchi18979-Lchi24351	0.139586	0.940682	0.148388
Lchi18980-Lchi24353	0.114984	0.644351	0.17845
Lchi19003-Lchi29277	0.346091	0.880399	0.393107
Lchi19006-Lchi29283	0.0973973	1.51274	0.0643849
Lchi19009-Lchi29287	0.0608397	0.635353	0.0957574
Lchi19010-Lchi29288	0.0335914	0.686795	0.0489104
Lchi19026-Lchi16866	0.358085	1.17455	0.304869
Lchi19027-Lchi16863	0.358394	1.57759	0.227177
Lchi19028-Lchi16848	0.0995411	4.11925	0.0241649
Lchi19028-Lchi16861	0.0176268	0.720277	0.0244722
Lchi19031-Lchi16860	0.146984	1.13598	0.129389
Lchi19033-Lchi16859	0.176703	0.705187	0.250576
Lchi19037-Lchi16850	0.0483936	0.836493	0.057853
Lchi19039-Lchi16847	0.589657	2.6609	0.2216
Lchi19041-Lchi16858	0.270601	2.56848	0.105355
Lchi19043-Lchi16838	0.550919	1.47348	0.37389
Lchi19045-Lchi16837	0.274845	1.22838	0.223747
Lchi19048-Lchi16835	0.119666	0.626522	0.191
Lchi19049-Lchi16830	0.201761	1.17239	0.172095
Lchi19050-Lchi16828	0.154608	1.18599	0.130362
Lchi19053-Lchi16825	0.12282	1.24639	0.0985408
Lchi19054-Lchi16823	0.203898	0.903418	0.225696
Lchi19055-Lchi16842	0.848573	1.56829	0.541083
Lchi19059-Lchi16813	0.110354	0.526158	0.209735
Lchi19225-Lchi01322	0.0599924	0.545013	0.110075
Lchi19227-Lchi01323	0.166304	0.693147	0.239926
Lchi19230-Lchi01328	0.149957	1.18219	0.126846
Lchi19233-Lchi01330	0.192537	0.897216	0.214594
Lchi19234-Lchi01331	0.178513	1.04311	0.171135
Lchi19237-Lchi01334	0.1692	0.639836	0.264443
[truncated: 955 more rows]
