# Supplementary material for: Genome-Wide Analysis of the Liriodendron chinense Hsf Gene Family under Abiotic Stress and Characterization of the LcHsfA2a Gene
Source: Int J Mol Sci. 2024 Feb 27;25(5):2733. doi: 10.3390/ijms25052733 (PMC10931991; doi:10.3390/ijms25052733)
Supplement: Supplementary file 1 [file ijms-25-02733-s001.zip › Table S3.xlsx]

## Sheet: Table S3
Table S3. The detailed characteristics of different types of cis-acting elements.
Gene_ID	cis-regulatory elements	Sequence	Position	Length	Forward (+) or reverse (-) strand	Function
Lchi00789	ABRE	CACGTG	182	6	+	abscisic acid responsive
Lchi00789	ABRE	ACGTG	183	5	+	abscisic acid responsive
Lchi00789	ABRE	ACGTG	290	5	-	abscisic acid responsive
Lchi00789	ARE	AAACCA	416	6	+	anaerobic induction
Lchi00789	ARE	AAACCA	1357	6	-	anaerobic induction
Lchi00789	GT1-motif	GGTTAA	212	6	+	light responsive
Lchi00789	GT1-motif	GGTTAA	332	6	-	light responsive
Lchi00789	TCT-motif	TCTTAC	679	6	-	light responsive
Lchi00789	AE-box	AGAAACTT	936	8	-	light responsive
Lchi00789	TGACG-motif	TGACG	1025	5	-	MeJA-responsive
Lchi00789	TCA-element	CCATCTTTTT	1071	9	+	salicylic acid responsiveness
Lchi00789	TGA-element	AACGAC	1202	6	+	auxin responsiveness
Lchi00789	G-box	TACGTG	54	6	-	light responsive
Lchi00789	G-box	GCCACGTGGA	180	9	-	light responsive
Lchi00789	G-box	ACACGTGGC	181	9	+	light responsive
Lchi00789	G-box	CACGTG	182	6	+	light responsive
Lchi00789	G-box	TAAACGTG	290	8	-	light responsive
Lchi00789	G-Box	CACGTG	182	6	+	light responsive
Lchi00789	G-Box	CACGTT	290	6	+	light responsive
Lchi00789	LTR	CCGAAA	582	6	+	low-temperature responsiveness
Lchi00789	LTR	CCGAAA	949	6	-	low-temperature responsiveness
Lchi00789	CGTCA-motif	CGTCA	1025	5	+	MeJA-responsive
Lchi00789	MBS	CAACTG	245	6	-	drought-inducibility
Lchi00789	MBS	CAACTG	604	6	-	drought-inducibility
Lchi00789	MBS	CAACTG	640	6	+	drought-inducibility
Lchi00789	MBS	CAACTG	1479	6	+	drought-inducibility
Lchi00789	MRE	AACCTAA	813	7	+	light responsive
Lchi00789	ATC-motif	AGCTATCCA	1362	9	-	light responsive
Lchi00789	Box 4	ATTAAT	785	6	+	light responsive
Lchi00789	TC-rich repeats	GTTTTCTTAC	679	9	-	defense and stress responsiveness
Lchi00789	TC-rich repeats	GTTTTCTTAC	1988	9	+	defense and stress responsiveness
Lchi00789	HSE	CTAGAAACTTCTCGAG	930	15	-	heat stress responsiveness
Lchi01028	TGACG-motif	TGACG	221	5	+	MeJA-responsive
Lchi01028	TGACG-motif	TGACG	666	5	+	MeJA-responsive
Lchi01028	Sp1	GGGCGG	138	6	+	light responsive
Lchi01028	G-Box	CACGTG	380	6	+	light responsive
Lchi01028	G-Box	CACGTT	941	6	-	light responsive
Lchi01028	G-Box	CACGTT	1834	6	+	light responsive
Lchi01028	G-Box	CACGTT	1852	6	+	light responsive
Lchi01028	MBS	CAACTG	2001	6	-	drought-inducibility
Lchi01028	MRE	AACCTAA	1158	7	-	light responsive
Lchi01028	ABRE2	CCACGTGG	379	8	+	abscisic acid responsive
Lchi01028	AuxRR-core	GGTCCAT	249	7	-	auxin responsiveness
Lchi01028	ABRE	CACGTG	380	6	+	abscisic acid responsive
Lchi01028	ABRE	ACGTG	381	5	+	abscisic acid responsive
Lchi01028	ABRE	ACGTG	942	5	+	abscisic acid responsive
Lchi01028	ABRE	ACGTG	1834	5	-	abscisic acid responsive
Lchi01028	ABRE	ACGTG	1852	5	-	abscisic acid responsive
Lchi01028	GT1-motif	GGTTAA	153	6	-	light responsive
Lchi01028	GT1-motif	GGTTAAT	586	7	+	light responsive
Lchi01028	GT1-motif	GGTTAA	1050	6	-	light responsive
Lchi01028	ARE	AAACCA	1154	6	-	anaerobic induction
Lchi01028	ARE	AAACCA	1366	6	+	anaerobic induction
Lchi01028	circadian	CAAAGATATC	1329	9	+	circadian control
Lchi01028	O2-site	GATGACATGG	1667	9	-	zein metabolism regulation
Lchi01028	GATA-motif	GATAGGG	725	7	+	light responsive
Lchi01028	3-AF1 binding site	TAAGAGAGGAA	1515	10	+	light responsive
Lchi01028	G-box	GCCACGTGGA	378	9	+	light responsive
Lchi01028	G-box	CACGTG	380	6	+	light responsive
Lchi01028	CGTCA-motif	CGTCA	221	5	-	MeJA-responsive
Lchi01028	CGTCA-motif	CGTCA	666	5	-	MeJA-responsive
Lchi01028	LTR	CCGAAA	1093	6	-	low-temperature responsiveness
Lchi01028	TATC-box	TATCCCA	701	7	-	gibberellin-responsiveness
Lchi01028	ACE	GCGACGTACC	1097	9	-	light responsive
Lchi01220	GATA-motif	AAGGATAAGG	762	9	-	light responsive
Lchi01220	GT1-motif	GGTTAA	117	6	+	light responsive
Lchi01220	GT1-motif	GGTTAA	1252	6	-	light responsive
Lchi01220	GT1-motif	GGTTAA	1600	6	-	light responsive
Lchi01220	ARE	AAACCA	950	6	-	anaerobic induction
Lchi01220	ARE	AAACCA	1133	6	+	anaerobic induction
Lchi01220	ARE	AAACCA	1138	6	+	anaerobic induction
Lchi01220	ARE	AAACCA	1274	6	+	anaerobic induction
Lchi01220	ARE	AAACCA	1896	6	-	anaerobic induction
Lchi01220	GARE-motif	TCTGTTG	911	7	+	gibberellin-responsiveness
Lchi01220	GARE-motif	TCTGTTG	1518	7	-	gibberellin-responsiveness
Lchi01220	AuxRR-core	GGTCCAT	820	7	+	auxin responsiveness
Lchi01220	CAT-box	GCCACT	653	6	-	meristem expression
Lchi01220	TGA-element	AACGAC	388	6	-	auxin responsiveness
Lchi01220	TGA-element	AACGAC	433	6	-	auxin responsiveness
Lchi01220	TGA-element	AACGAC	553	6	-	auxin responsiveness
Lchi01220	LTR	CCGAAA	1263	6	+	low-temperature responsiveness
Lchi01220	LTR	CCGAAA	1666	6	+	low-temperature responsiveness
Lchi01911	TGACG-motif	TGACG	464	5	-	MeJA-responsive
Lchi01911	AE-box	AGAAACAA	722	8	+	light responsive
Lchi01911	ABRE4	CACGTA	488	6	+	abscisic acid responsive
Lchi01911	ABRE4	CACGTA	1487	6	+	abscisic acid responsive
Lchi01911	ABRE	GCAACGTGTC	80	9	+	abscisic acid responsive
Lchi01911	ABRE	CACGTG	82	6	+	abscisic acid responsive
Lchi01911	ABRE	ACGTG	83	5	+	abscisic acid responsive
Lchi01911	ABRE	ACGTG	488	5	-	abscisic acid responsive
Lchi01911	ABRE	ACGTG	626	5	-	abscisic acid responsive
Lchi01911	ABRE	CACGTG	877	6	+	abscisic acid responsive
Lchi01911	ABRE	ACGTG	878	5	+	abscisic acid responsive
Lchi01911	ABRE	TACGGTC	1085	7	-	abscisic acid responsive
Lchi01911	ABRE	ACGTG	1469	5	+	abscisic acid responsive
Lchi01911	ABRE	ACGTG	1487	5	-	abscisic acid responsive
Lchi01911	ABRE	CGTACGTGCA	1489	9	+	abscisic acid responsive
Lchi01911	ABRE	CACGTG	1518	6	-	abscisic acid responsive
Lchi01911	ABRE	ACGTG	1519	5	+	abscisic acid responsive
Lchi01911	MSA-like	(T/C)C(T/C)AACGG(T/C)(T/C)A	1435	8.5	+	cell cycle regulation
Lchi01911	ARE	AAACCA	1636	6	+	anaerobic induction
Lchi01911	ARE	AAACCA	1860	6	+	anaerobic induction
Lchi01911	GT1-motif	GGTTAA	1151	6	+	light responsive
Lchi01911	TCA-element	CCATCTTTTT	521	9	-	salicylic acid responsiveness
Lchi01911	GATA-motif	AAGGATAAGG	1671	9	-	light responsive
Lchi01911	CGTCA-motif	CGTCA	464	5	+	MeJA-responsive
Lchi01911	Sp1	GGGCGG	1954	6	-	light responsive
Lchi01911	G-box	tgACACGTGGCA	79	12	-	light responsive
Lchi01911	G-box	ACACGTGGC	80	9	-	light responsive
Lchi01911	G-box	CACGTG	82	6	+	light responsive
Lchi01911	G-box	TACGTG	488	6	-	light responsive
Lchi01911	G-box	CAGACGTGGCA	623	10	-	light responsive
Lchi01911	G-box	CACGTC	626	6	+	light responsive
Lchi01911	G-box	ACACGTGT	876	8	+	light responsive
Lchi01911	G-box	CACGTG	877	6	+	light responsive
Lchi01911	G-box	TACGTG	1487	6	-	light responsive
Lchi01911	G-box	ACACGTGT	1517	8	-	light responsive
Lchi01911	G-box	CACGTG	1518	6	-	light responsive
Lchi01911	G-Box	CACGTG	82	6	+	light responsive
Lchi01911	G-Box	CACGTG	877	6	+	light responsive
Lchi01911	G-Box	CACGTT	1468	6	-	light responsive
Lchi01911	G-Box	CACGTG	1518	6	-	light responsive
Lchi01911	CAT-box	GCCACT	970	6	+	meristem expression
Lchi01911	CAT-box	GCCACT	1707	6	-	meristem expression
Lchi01911	Box 4	ATTAAT	1279	6	-	light responsive
Lchi01911	AuxRR-core	GGTCCAT	1082	7	-	auxin responsiveness
Lchi01929	TCA-element	TCAGAAGAGG	1545	9	-	salicylic acid responsiveness
Lchi01929	TCA-element	TCAGAAGAGG	1600	9	+	salicylic acid responsiveness
Lchi01929	TGACG-motif	TGACG	1951	5	-	MeJA-responsive
Lchi01929	TGACG-motif	TGACG	1960	5	-	MeJA-responsive
Lchi01929	TCT-motif	TCTTAC	740	6	-	light responsive
Lchi01929	TCT-motif	TCTTAC	1313	6	+	light responsive
Lchi01929	TCT-motif	TCTTAC	1406	6	-	light responsive
Lchi01929	O2-site	GATGACATGG	957	9	-	zein metabolism regulation
Lchi01929	O2-site	GATGA(C/T)(A/G)TG(A/G)	1143	8.5	-	zein metabolism regulation
Lchi01929	MSA-like	(T/C)C(T/C)AACGG(T/C)(T/C)A	1664	9	+	cell cycle regulation
Lchi01929	ARE	AAACCA	100	6	+	anaerobic induction
Lchi01929	ARE	AAACCA	657	6	+	anaerobic induction
Lchi01929	ABRE	ACGTG	1001	5	+	abscisic acid responsive
Lchi01929	ABRE	CACGTG	1511	6	-	abscisic acid responsive
Lchi01929	ABRE	ACGTG	1512	5	+	abscisic acid responsive
Lchi01929	ABRE	ACGTG	1874	5	-	abscisic acid responsive
Lchi01929	AuxRR-core	GGTCCAT	954	7	+	auxin responsiveness
Lchi01929	Box 4	ATTAAT	349	6	+	light responsive
Lchi01929	Box 4	ATTAAT	607	6	+	light responsive
Lchi01929	Box 4	ATTAAT	889	6	+	light responsive
Lchi01929	chs-CMA1a	TTACTTAA	422	8	-	light responsive
Lchi01929	MRE	AACCTAA	1679	7	-	light responsive
Lchi01929	ATCT-motif	AATCTAATCC	1055	9	-	light responsive
Lchi01929	CGTCA-motif	CGTCA	1951	5	+	MeJA-responsive
Lchi01929	CGTCA-motif	CGTCA	1960	5	+	MeJA-responsive
Lchi01929	GA-motif	ATAGATAA	282	8	-	light responsive
Lchi01929	G-Box	CACGTT	1000	6	-	light responsive
Lchi01929	G-Box	CACGTG	1511	6	-	light responsive
Lchi01929	G-Box	CACGTT	1874	6	+	light responsive
Lchi01929	G-box	GCCACGTGGA	1509	9	+	light responsive
Lchi01929	G-box	CACGTG	1511	6	-	light responsive
Lchi01929	G-box	TAAACGTG	1874	8	-	light responsive
Lchi01929	AuxRE	TGTCTCAATAAG	814	11	-	auxin responsiveness
Lchi01929	Sp1	GGGCGG	1686	6	+	light responsive
Lchi02207	TCA-element	CCATCTTTTT	1785	9	-	salicylic acid responsiveness
Lchi02207	TCA-element	CCATCTTTTT	1893	10	+	salicylic acid responsiveness
Lchi02207	TCA-element	TCAGAAGAGG	1981	9	-	salicylic acid responsiveness
Lchi02207	TGACG-motif	TGACG	1552	5	-	MeJA-responsive
Lchi02207	GT1-motif	GGTTAA	1425	6	+	light responsive
Lchi02207	GTGGC-motif	GATTCTGTGGC	1692	10	-	light responsive
Lchi02207	ABRE	CACGTG	929	6	+	abscisic acid responsive
Lchi02207	ABRE	ACGTG	930	5	+	abscisic acid responsive
Lchi02207	ABRE	GACACGTGGC	940	9	+	abscisic acid responsive
Lchi02207	ABRE	CACGTG	942	6	+	abscisic acid responsive
Lchi02207	ABRE	ACGTG	943	5	+	abscisic acid responsive
Lchi02207	ABRE	ACGTG	1182	5	+	abscisic acid responsive
Lchi02207	ABRE	ACGTG	1755	5	-	abscisic acid responsive
Lchi02207	P-box	CCTTTTG	29	7	-	gibberellin-responsiveness
Lchi02207	Box 4	ATTAAT	592	6	+	light responsive
Lchi02207	Box 4	ATTAAT	878	6	+	light responsive
Lchi02207	MBS	CAACTG	1438	6	-	drought-inducibility
Lchi02207	CGTCA-motif	CGTCA	1552	5	+	MeJA-responsive
Lchi02207	ABRE3a	TACGTG	1181	6	+	abscisic acid responsive
Lchi02207	G-box	CACGTG	929	6	+	light responsive
Lchi02207	G-box	GCCACGTGGA	940	9	-	light responsive
Lchi02207	G-box	ACACGTGGC	941	9	+	light responsive
Lchi02207	G-box	CACGTG	942	6	+	light responsive
Lchi02207	G-box	TACGTG	1181	6	+	light responsive
Lchi02207	G-box	CACGTC	1755	6	+	light responsive
Lchi02207	G-Box	CACGTG	929	6	+	light responsive
Lchi02207	G-Box	CACGTG	942	6	+	light responsive
Lchi02207	G-Box	TCCACATGGCA	1028	10	-	light responsive
Lchi02207	TGA-element	AACGAC	1972	6	+	auxin responsiveness
Lchi03447	TCA-element	CCATCTTTTT	1484	9	-	salicylic acid responsiveness
Lchi03447	TCA-element	CCATCTTTTT	1846	9	+	salicylic acid responsiveness
Lchi03447	GATA-motif	GATAGGG	1776	7	-	light responsive
Lchi03447	TCCC-motif	TCTCCCT	1625	7	-	light responsive
Lchi03447	AE-box	AGAAACTT	1609	8	-	light responsive
Lchi03447	TGACG-motif	TGACG	93	5	-	MeJA-responsive
Lchi03447	TGACG-motif	TGACG	301	5	+	MeJA-responsive
Lchi03447	O2-site	GATGATGTGG	842	9	+	zein metabolism regulation
Lchi03447	O2-site	GATGA(C/T)(A/G)TG(A/G)	1723	8	-	zein metabolism regulation
Lchi03447	GT1-motif	GGTTAA	608	6	-	light responsive
Lchi03447	GT1-motif	GGTTAA	913	6	+	light responsive
Lchi03447	ARE	AAACCA	865	6	+	anaerobic induction
Lchi03447	ARE	AAACCA	1059	6	+	anaerobic induction
Lchi03447	MSA-like	TCCAACGGT	587	9	-	cell cycle regulation
Lchi03447	ABRE	ACGTG	332	5	+	abscisic acid responsive
Lchi03447	ABRE	GACACGTGGC	684	9	-	abscisic acid responsive
Lchi03447	ABRE	CACGTG	686	6	+	abscisic acid responsive
Lchi03447	ABRE	ACGTG	687	5	+	abscisic acid responsive
Lchi03447	ABRE	ACGTG	798	5	-	abscisic acid responsive
Lchi03447	ACE	CTAACGTATT	53	9	+	light responsive
Lchi03447	AuxRR-core	GGTCCAT	814	7	+	auxin responsiveness
Lchi03447	AuxRR-core	GGTCCAT	1144	7	+	auxin responsiveness
Lchi03447	Box 4	ATTAAT	1012	6	-	light responsive
Lchi03447	I-box	atGATAAGGTC	1327	10	-	light responsive
Lchi03447	ATCT-motif	AATCTAATCC	392	9	+	light responsive
Lchi03447	MBS	CAACTG	732	6	+	drought-inducibility
Lchi03447	MBS	CAACTG	1671	6	+	drought-inducibility
Lchi03447	MBS	CAACTG	1803	6	+	drought-inducibility
Lchi03447	CGTCA-motif	CGTCA	93	5	+	MeJA-responsive
Lchi03447	CGTCA-motif	CGTCA	301	5	-	MeJA-responsive
Lchi03447	LTR	CCGAAA	1888	6	+	low-temperature responsiveness
Lchi03447	G-Box	CACGTG	686	6	+	light responsive
Lchi03447	G-box	CACGAC	74	6	-	light responsive
Lchi03447	G-box	CACGTC	331	6	-	light responsive
Lchi03447	G-box	ACACGTG(G/t)CACC	681	10.5	-	light responsive
Lchi03447	G-box	ACACGTGGC	684	9	-	light responsive
Lchi03447	G-box	CACGTG	686	6	+	light responsive
Lchi03447	G-box	CACGTC	798	6	+	light responsive
Lchi03447	TGA-element	AACGAC	1555	6	+	auxin responsiveness
Lchi03976	TATC-box	TATCCCA	1633	7	+	gibberellin-responsiveness
Lchi03976	MBS	CAACTG	1458	6	-	drought-inducibility
Lchi03976	chs-Unit 1 m1	ACCTAACCCGC	303	10	-	light responsive
Lchi03976	chs-Unit 1 m1	ACCTAACCCGC	808	10	+	light responsive
Lchi03976	GC-motif	CCCCCG	847	6	-	anoxic specific inducibility
Lchi03976	CGTCA-motif	CGTCA	693	5	+	MeJA-responsive
Lchi03976	CGTCA-motif	CGTCA	1256	5	+	MeJA-responsive
Lchi03976	G-box	TACGTG	279	6	-	light responsive
Lchi03976	G-box	CACGAC	970	6	+	light responsive
Lchi03976	Sp1	GGGCGG	844	6	+	light responsive
Lchi03976	Sp1	GGGCGG	1866	6	-	light responsive
Lchi03976	TC-rich repeats	GTTTTCTTAC	1996	9	+	defense and stress responsiveness
Lchi03976	I-box	gGATAAGGTG	305	9	+	light responsive
Lchi03976	I-box	AGATAAGG	358	8	-	light responsive
Lchi03976	I-box	gGATAAGGTG	726	9	+	light responsive
Lchi03976	I-box	gGATAAGGTG	807	9	-	light responsive
Lchi03976	GCN4_motif	TGAGTCA	500	7	+	endosperm expression
Lchi03976	GCN4_motif	TGAGTCA	672	7	+	endosperm expression
Lchi03976	TGACG-motif	TGACG	693	5	-	MeJA-responsive
Lchi03976	TGACG-motif	TGACG	1256	5	-	MeJA-responsive
Lchi03976	AE-box	AGAAACAA	1678	8	+	light responsive
Lchi03976	GARE-motif	TCTGTTG	1854	7	-	gibberellin-responsiveness
Lchi03976	O2-site	GATGATGTGG	727	9	+	zein metabolism regulation
Lchi03976	TCT-motif	TCTTAC	2000	6	+	light responsive
Lchi03976	GT1-motif	GGTTAA	1420	6	+	light responsive
Lchi03976	ARE	AAACCA	257	6	+	anaerobic induction
Lchi03976	ABRE	ACGTG	279	5	-	abscisic acid responsive
Lchi03976	ABRE4	CACGTA	279	6	+	abscisic acid responsive
Lchi03976	GATA-motif	GATAGGG	622	7	+	light responsive
Lchi03976	TCCC-motif	TCTCCCT	1604	7	+	light responsive
Lchi04992	ARE	AAACCA	140	6	+	anaerobic induction
Lchi04992	ARE	AAACCA	581	6	-	anaerobic induction
Lchi04992	ARE	AAACCA	1300	6	-	anaerobic induction
Lchi04992	ARE	AAACCA	1603	6	-	anaerobic induction
Lchi04992	ABRE	ACGTG	1532	5	-	abscisic acid responsive
Lchi04992	ABRE	GACACGTGGC	1544	9	-	abscisic acid responsive
Lchi04992	ABRE	CACGTG	1546	6	-	abscisic acid responsive
Lchi04992	ABRE	ACGTG	1547	5	+	abscisic acid responsive
Lchi04992	TGACG-motif	TGACG	574	5	-	MeJA-responsive
Lchi04992	TGACG-motif	TGACG	790	5	+	MeJA-responsive
Lchi04992	TGACG-motif	TGACG	815	5	+	MeJA-responsive
Lchi04992	AE-box	AGAAACTT	1700	8	-	light responsive
Lchi04992	chs-CMA2a	TCACTTGA	282	8	-	light responsive
Lchi04992	chs-CMA2a	TCACTTGA	785	8	+	light responsive
Lchi04992	LAMP-element	CTTTATCA	1795	8	+	light responsive
Lchi04992	GATA-motif	AAGGATAAGG	1509	9	-	light responsive
Lchi04992	TCA-element	CCATCTTTTT	33	9	+	salicylic acid responsiveness
Lchi04992	G-Box	CACGTT	1532	6	+	light responsive
Lchi04992	G-Box	CACGTG	1546	6	-	light responsive
Lchi04992	G-box	ACACGTGT	1545	8	-	light responsive
Lchi04992	G-box	CACGTG	1546	6	-	light responsive
Lchi04992	Sp1	GGGCGG	1639	6	+	light responsive
Lchi04992	TGA-element	AACGAC	1345	6	+	auxin responsiveness
Lchi04992	TGA-element	AACGAC	1556	6	+	auxin responsiveness
Lchi04992	ATCT-motif	AATCTAATCC	1682	9	+	light responsive
Lchi04992	ATCT-motif	AATCTAATCC	1997	10	-	light responsive
Lchi04992	CGTCA-motif	CGTCA	574	5	+	MeJA-responsive
Lchi04992	CGTCA-motif	CGTCA	790	5	-	MeJA-responsive
Lchi04992	CGTCA-motif	CGTCA	815	5	-	MeJA-responsive
Lchi04992	AuxRR-core	GGTCCAT	216	7	-	auxin responsiveness
Lchi04992	I-box	AGATAAGG	760	8	+	light responsive
Lchi04992	I-box	AAGATAAGGCT	1507	11	-	light responsive
Lchi04992	I-box	AGATAAGG	1509	8	-	light responsive
Lchi04992	ATC-motif	TGCTATCCA	508	9	+	light responsive
Lchi08322	TGACG-motif	TGACG	121	5	-	MeJA-responsive
Lchi08322	TGACG-motif	TGACG	1430	5	-	MeJA-responsive
Lchi08322	TGACG-motif	TGACG	1629	5	-	MeJA-responsive
Lchi08322	TGACG-motif	TGACG	1740	5	-	MeJA-responsive
Lchi08322	O2-site	GTTGACGTGA	118	9	-	zein metabolism regulation
Lchi08322	ABRE	AACCCGG	145	7	+	abscisic acid responsive
Lchi08322	ABRE	ACGTG	457	5	+	abscisic acid responsive
Lchi08322	ABRE	ACGTG	983	5	+	abscisic acid responsive
Lchi08322	ABRE	CACGTG	1508	6	-	abscisic acid responsive
Lchi08322	ABRE	ACGTG	1509	5	+	abscisic acid responsive
Lchi08322	Box II	CCACGTGGC	1507	9	+	light responsive
Lchi08322	ARE	AAACCA	95	6	-	anaerobic induction
Lchi08322	ARE	AAACCA	214	6	-	anaerobic induction
Lchi08322	ARE	AAACCA	358	6	-	anaerobic induction
Lchi08322	ARE	AAACCA	738	6	+	anaerobic induction
Lchi08322	CAT-box	GCCACT	850	6	-	meristem expression
Lchi08322	CAT-box	GCCACT	1603	6	-	meristem expression
Lchi08322	P-box	CCTTTTG	843	7	-	gibberellin-responsiveness
Lchi08322	AuxRR-core	GGTCCAT	376	7	+	auxin responsiveness
Lchi08322	CGTCA-motif	CGTCA	121	5	+	MeJA-responsive
Lchi08322	CGTCA-motif	CGTCA	1430	5	+	MeJA-responsive
Lchi08322	CGTCA-motif	CGTCA	1629	5	+	MeJA-responsive
Lchi08322	CGTCA-motif	CGTCA	1740	5	+	MeJA-responsive
Lchi08322	MBS	CAACTG	1391	6	+	drought-inducibility
Lchi08322	TGA-box	TGACGTAA	118	8	-	auxin responsiveness
Lchi08322	G-Box	CACGTT	456	6	-	light responsive
Lchi08322	G-Box	CACGTG	1508	6	-	light responsive
Lchi08322	G-box	CACGTC	982	6	-	light responsive
Lchi08322	G-box	CACGAC	1025	6	+	light responsive
Lchi08322	G-box	GCCACGTGGA	1506	10	-	light responsive
Lchi08322	G-box	CACGTG	1508	6	-	light responsive
Lchi08322	G-box	CACGAC	1685	6	+	light responsive
Lchi08814	CAT-box	GCCACT	1221	6	-	meristem expression
Lchi08814	CAT-box	GCCACT	1649	6	+	meristem expression
Lchi08814	I-box	AAGATAAGGCT	1630	10	+	light responsive
Lchi08814	MBS	CAACTG	754	6	-	drought-inducibility
Lchi08814	ATCT-motif	AATCTAATCC	284	9	-	light responsive
Lchi08814	CGTCA-motif	CGTCA	450	5	-	MeJA-responsive
Lchi08814	CGTCA-motif	CGTCA	1005	5	-	MeJA-responsive
Lchi08814	CGTCA-motif	CGTCA	1272	5	+	MeJA-responsive
Lchi08814	G-Box	CACGTG	439	6	+	light responsive
Lchi08814	G-Box	CACGTG	876	6	+	light responsive
Lchi08814	G-Box	CACGTG	1387	6	-	light responsive
Lchi08814	G-Box	CACGTG	1404	6	-	light responsive
Lchi08814	G-Box	CACGTG	1555	6	-	light responsive
Lchi08814	G-box	CACGTG	439	6	+	light responsive
Lchi08814	G-box	CCACGTAA	519	8	-	light responsive
Lchi08814	G-box	TACGTG	520	6	+	light responsive
Lchi08814	G-box	CACGTG	876	6	+	light responsive
Lchi08814	G-box	TACGTG	1341	6	-	light responsive
Lchi08814	G-box	CACGTG	1387	6	-	light responsive
Lchi08814	G-box	CACGTG	1404	6	-	light responsive
Lchi08814	G-box	ACACGTGGC	1553	9	-	light responsive
Lchi08814	G-box	CACGTG	1555	6	-	light responsive
Lchi08814	TGA-element	AACGAC	636	6	+	auxin responsiveness
Lchi08814	GATA-motif	GATAGGA	1614	7	-	light responsive
Lchi08814	TGACG-motif	TGACG	450	5	+	MeJA-responsive
Lchi08814	TGACG-motif	TGACG	1005	5	+	MeJA-responsive
Lchi08814	TGACG-motif	TGACG	1272	5	-	MeJA-responsive
Lchi08814	TCT-motif	TCTTAC	599	6	+	light responsive
Lchi08814	TCT-motif	TCTTAC	1628	6	-	light responsive
Lchi08814	ARE	AAACCA	1960	6	-	anaerobic induction
Lchi08814	ABRE	CACGTG	439	6	+	abscisic acid responsive
Lchi08814	ABRE	ACGTG	440	5	+	abscisic acid responsive
Lchi08814	ABRE	ACGTG	521	5	+	abscisic acid responsive
Lchi08814	ABRE	CACGTG	876	6	+	abscisic acid responsive
Lchi08814	ABRE	ACGTG	877	5	+	abscisic acid responsive
Lchi08814	ABRE	ACGTG	1341	5	-	abscisic acid responsive
Lchi08814	ABRE	CGCACGTGTC	1385	9	-	abscisic acid responsive
Lchi08814	ABRE	CACGTG	1387	6	-	abscisic acid responsive
Lchi08814	ABRE	ACGTG	1388	5	+	abscisic acid responsive
Lchi08814	ABRE	CGCACGTGTC	1402	9	+	abscisic acid responsive
Lchi08814	ABRE	CACGTG	1404	6	-	abscisic acid responsive
Lchi08814	ABRE	ACGTG	1405	5	+	abscisic acid responsive
Lchi08814	ABRE	GCAACGTGTC	1553	9	+	abscisic acid responsive
Lchi08814	ABRE	CACGTG	1555	6	-	abscisic acid responsive
Lchi08814	ABRE	ACGTG	1556	5	+	abscisic acid responsive
Lchi11893	NON-box	AGATCGACG	2007	9	+	meristem expression
Lchi11893	CAT-box	GCCACT	1487	6	+	meristem expression
Lchi11893	AuxRR-core	GGTCCAT	200	7	-	auxin responsiveness
Lchi11893	I-box	cCATATCCAAT	1021	10	+	light responsive
Lchi11893	I-box	cGATAAGGCG	1352	9	-	light responsive
Lchi11893	MBS	CAACTG	281	6	+	drought-inducibility
Lchi11893	MBS	CAACTG	1047	6	+	drought-inducibility
Lchi11893	MBS	CAACTG	1191	6	+	drought-inducibility
Lchi11893	GA-motif	ATAGATAA	1838	8	+	light responsive
Lchi11893	G-Box	CACGTG	1103	6	-	light responsive
Lchi11893	G-Box	CACGTG	1390	6	-	light responsive
Lchi11893	GARE-motif	TCTGTTG	700	7	+	gibberellin-responsiveness
Lchi11893	GARE-motif	TCTGTTG	1715	7	-	gibberellin-responsiveness
Lchi11893	AE-box	AGAAACTT	1418	8	-	light responsive
Lchi11893	P-box	CCTTTTG	1827	7	+	gibberellin-responsiveness
Lchi11893	TC-rich repeats	ATTCTCTAAC	520	9	-	defense and stress responsiveness
Lchi11893	ACE	GCGACGTACC	786	9	-	light responsive
Lchi11893	ACE	GACACGTATG	1388	9	-	light responsive
Lchi11893	ACE	CTAACGTATT	1595	9	+	light responsive
Lchi11893	LTR	CCGAAA	205	6	+	low-temperature responsiveness
Lchi11893	G-box	ACACGTGGC	1102	9	+	light responsive
Lchi11893	G-box	CACGTG	1103	6	-	light responsive
Lchi11893	G-box	TACGTG	1133	6	+	light responsive
Lchi11893	G-box	ACACGTGT	1389	8	-	light responsive
Lchi11893	G-box	CACGTG	1390	6	-	light responsive
Lchi11893	GATA-motif	AAGGATAAGG	1354	9	-	light responsive
Lchi11893	TCT-motif	TCTTAC	1199	6	+	light responsive
Lchi11893	TCT-motif	TCTTAC	1369	6	+	light responsive
Lchi11893	O2-site	GATGA(C/T)(A/G)TG(A/G)	1894	8	-	zein metabolism regulation
Lchi11893	MSA-like	(T/C)C(T/C)AACGG(T/C)(T/C)A	974	9	-	cell cycle regulation
Lchi11893	ARE	AAACCA	812	6	+	anaerobic induction
Lchi11893	ARE	AAACCA	1242	6	-	anaerobic induction
Lchi11893	GT1-motif	GGTTAAT	31	7	+	light responsive
Lchi11893	GT1-motif	GGTTAA	726	6	+	light responsive
Lchi11893	GT1-motif	GGTTAA	1572	6	-	light responsive
Lchi11893	ABRE	GACACGTGGC	1101	9	+	abscisic acid responsive
Lchi11893	ABRE	CACGTG	1103	6	-	abscisic acid responsive
Lchi11893	ABRE	ACGTG	1104	5	+	abscisic acid responsive
Lchi11893	ABRE	ACGTG	1134	5	+	abscisic acid responsive
Lchi11893	ABRE	CGCACGTGTC	1388	9	+	abscisic acid responsive
Lchi11893	ABRE	CACGTG	1390	6	-	abscisic acid responsive
Lchi11893	ABRE	ACGTG	1391	5	+	abscisic acid responsive
Lchi17678	CGTCA-motif	CGTCA	658	5	-	MeJA-responsive
Lchi17678	CGTCA-motif	CGTCA	674	5	-	MeJA-responsive
Lchi17678	CGTCA-motif	CGTCA	1360	5	+	MeJA-responsive
Lchi17678	LTR	CCGAAA	409	6	-	low-temperature responsiveness
Lchi17678	LTR	CCGAAA	598	6	+	low-temperature responsiveness
Lchi17678	LTR	CCGAAA	1078	6	+	low-temperature responsiveness
Lchi17678	G-box	CCACGTAA	58	8	+	light responsive
Lchi17678	G-box	TACGTG	59	6	-	light responsive
Lchi17678	G-box	CACGTG	1484	6	-	light responsive
Lchi17678	ACE	GACACGTATG	1725	9	-	light responsive
Lchi17678	TC-rich repeats	ATTCTCTAAC	780	9	+	defense and stress responsiveness
Lchi17678	Box 4	ATTAAT	1195	6	-	light responsive
Lchi17678	Box 4	ATTAAT	1238	6	-	light responsive
Lchi17678	LAMP-element	CTTTATCA	1708	8	-	light responsive
Lchi17678	ARE	AAACCA	84	6	+	anaerobic induction
Lchi17678	ARE	AAACCA	842	6	-	anaerobic induction
Lchi17678	ARE	AAACCA	1429	6	+	anaerobic induction
Lchi17678	ARE	AAACCA	1480	6	+	anaerobic induction
Lchi17678	ARE	AAACCA	1987	6	-	anaerobic induction
Lchi17678	ABRE	ACGTG	59	5	-	abscisic acid responsive
Lchi17678	ABRE	TACGGTC	531	7	-	abscisic acid responsive
Lchi17678	ABRE	CACGTG	1484	6	-	abscisic acid responsive
Lchi17678	ABRE	ACGTG	1485	5	+	abscisic acid responsive
Lchi17678	ABRE	ACGTG	1662	5	-	abscisic acid responsive
Lchi17678	MBS	CAACTG	683	6	-	drought-inducibility
Lchi17678	G-Box	CACGTG	1484	6	-	light responsive
Lchi17678	G-Box	CACGTT	1662	6	+	light responsive
Lchi17678	GA-motif	ATAGATAA	1410	8	+	light responsive
Lchi17678	AuxRR-core	GGTCCAT	446	7	-	auxin responsiveness
Lchi17678	AuxRR-core	GGTCCAT	1518	7	+	auxin responsiveness
Lchi17678	I-box	gGATAAGGTG	766	9	-	light responsive
Lchi17678	I-box	cCATATCCAAT	856	10	-	light responsive
Lchi17678	MRE	AACCTAA	1909	7	+	light responsive
Lchi17678	TGACG-motif	TGACG	658	5	+	MeJA-responsive
Lchi17678	TGACG-motif	TGACG	674	5	+	MeJA-responsive
Lchi17678	TGACG-motif	TGACG	1360	5	-	MeJA-responsive
Lchi17678	GARE-motif	TCTGTTG	94	7	+	gibberellin-responsiveness
Lchi17678	TCCC-motif	TCTCCCT	1819	7	+	light responsive
Lchi18071	G-box	TACGTG	519	6	+	light responsive
Lchi18071	G-box	CACGAC	1587	6	+	light responsive
Lchi18071	CGTCA-motif	CGTCA	506	5	+	MeJA-responsive
Lchi18071	CGTCA-motif	CGTCA	969	5	-	MeJA-responsive
Lchi18071	LTR	CCGAAA	570	6	+	low-temperature responsiveness
Lchi18071	LTR	CCGAAA	1849	6	-	low-temperature responsiveness
Lchi18071	GC-motif	CCCCCG	459	6	+	anaerobic induction
Lchi18071	TATC-box	TATCCCA	553	7	-	gibberellin-responsiveness
Lchi18071	P-box	CCTTTTG	1700	7	-	gibberellin-responsiveness
Lchi18071	chs-CMA2c	ATATACGTGAAGG	966	12	-	light responsive
Lchi18071	ABRE	ACGTG	520	5	+	abscisic acid responsive
Lchi18071	MSA-like	(T/C)C(T/C)AACGG(T/C)(T/C)A	624	8.5	-	cell cycle regulation
Lchi18071	MSA-like	(T/C)C(T/C)AACGG(T/C)(T/C)A	1890	9	-	cell cycle regulation
Lchi18071	TCT-motif	TCTTAC	273	6	+	light responsive
Lchi18071	TCT-motif	TCTTAC	576	6	-	light responsive
Lchi18071	TCT-motif	TCTTAC	1549	6	+	light responsive
Lchi18071	O2-site	GATGA(C/T)(A/G)TG(A/G)	377	8	-	zein metabolism regulation
Lchi18071	O2-site	GATGATGTGG	1009	9	-	zein metabolism regulation
Lchi18071	TCA-element	CCATCTTTTT	1174	9	-	salicylic acid responsiveness
Lchi18071	TCA-element	CCATCTTTTT	1428	9	-	salicylic acid responsiveness
Lchi18071	3-AF1 binding site	TAAGAGAGGAA	1543	10	-	light responsive
Lchi18071	chs-Unit 1 m1	ACCTAACCCGC	1241	10	+	light responsive
Lchi18071	ATCT-motif	AATCTAATCC	1854	9	-	light responsive
Lchi18071	MBS	CAACTG	595	6	-	drought-inducibility
Lchi18071	MBS	CAACTG	803	6	+	drought-inducibility
Lchi18071	MRE	AACCTAA	1864	7	-	light responsive
Lchi18071	I-box	gGATAAGGTG	910	9	+	light responsive
Lchi18071	I-box	gGATAAGGTG	1240	9	-	light responsive
Lchi18071	AuxRR-core	GGTCCAT	600	7	+	auxin responsiveness
Lchi18071	AuxRR-core	GGTCCAT	632	7	+	auxin responsiveness
Lchi18071	AuxRR-core	GGTCCAT	1060	7	-	auxin responsiveness
Lchi18071	CAT-box	GCCACT	581	6	-	meristem expression
Lchi18071	CAT-box	GCCACT	702	6	-	meristem expression
Lchi18071	CAT-box	GCCACT	1744	6	+	meristem expression
Lchi18071	GARE-motif	TCTGTTG	2000	7	+	gibberellin-responsiveness
Lchi18071	TGACG-motif	TGACG	506	5	-	MeJA-responsive
Lchi18071	TGACG-motif	TGACG	969	5	+	MeJA-responsive
Lchi19584	GCN4_motif	TGAGTCA	1522	7	-	endosperm expression
Lchi19584	AuxRR-core	GGTCCAT	452	7	-	auxin responsiveness
Lchi19584	Box 4	ATTAAT	1184	6	-	light responsive
Lchi19584	CAT-box	GCCACT	1701	6	-	meristem expression
Lchi19584	TC-rich repeats	GTTTTCTTAC	550	10	+	defense and stress responsiveness
Lchi19584	ACE	CTAACGTATT	545	9	+	light responsive
Lchi19584	Sp1	GGGCGG	88	6	-	light responsive
Lchi19584	G-Box	CACGTG	927	6	+	light responsive
Lchi19584	G-Box	CACGTG	1719	6	-	light responsive
Lchi19584	G-box	CACGTG	927	6	+	light responsive
Lchi19584	G-box	ACACGTGT	1718	8	-	light responsive
Lchi19584	G-box	CACGTG	1719	6	-	light responsive
Lchi19584	G-box	CACGAC	1782	6	-	light responsive
Lchi19584	GC-motif	CCCCCG	1117	6	+	anaerobic induction
Lchi19584	CGTCA-motif	CGTCA	205	5	+	MeJA-responsive
Lchi19584	CGTCA-motif	CGTCA	810	5	-	MeJA-responsive
Lchi19584	CGTCA-motif	CGTCA	813	5	+	MeJA-responsive
Lchi19584	CGTCA-motif	CGTCA	1237	5	-	MeJA-responsive
Lchi19584	CGTCA-motif	CGTCA	1556	5	+	MeJA-responsive
Lchi19584	TCA-element	CCATCTTTTT	1350	9	+	salicylic acid responsiveness
Lchi19584	ABRE	TACGGTC	557	7	+	abscisic acid responsive
Lchi19584	ABRE	CGCACGTGTC	925	9	+	abscisic acid responsive
Lchi19584	ABRE	CACGTG	927	6	+	abscisic acid responsive
Lchi19584	ABRE	ACGTG	928	5	+	abscisic acid responsive
Lchi19584	ABRE	CACGTG	1719	6	-	abscisic acid responsive
Lchi19584	ABRE	ACGTG	1720	5	+	abscisic acid responsive
Lchi19584	GT1-motif	GTGTGTGAA	30	9	-	light responsive
Lchi19584	GT1-motif	GGTTAA	618	6	+	light responsive
Lchi19584	ARE	AAACCA	785	6	-	anaerobic induction
Lchi19584	ARE	AAACCA	937	6	+	anaerobic induction
Lchi19584	TGACG-motif	TGACG	205	5	-	MeJA-responsive
Lchi19584	TGACG-motif	TGACG	810	5	+	MeJA-responsive
Lchi19584	TGACG-motif	TGACG	813	5	-	MeJA-responsive
Lchi19584	TGACG-motif	TGACG	1237	5	+	MeJA-responsive
Lchi19584	TGACG-motif	TGACG	1556	5	-	MeJA-responsive
Lchi19584	O2-site	GTTGACGTGA	808	9	+	zein metabolism regulation
Lchi19584	TCT-motif	TCTTAC	554	6	+	light responsive
Lchi25021	O2-site	GATGATGTGG	431	9	-	zein metabolism regulation
Lchi25021	O2-site	GATGATGTGG	1082	9	-	zein metabolism regulation
Lchi25021	ABRE	CACGTG	306	6	+	abscisic acid responsive
Lchi25021	ABRE	ACGTG	307	5	+	abscisic acid responsive
Lchi25021	ABRE	GACACGTGGC	513	9	+	abscisic acid responsive
Lchi25021	ABRE	CACGTG	515	6	+	abscisic acid responsive
Lchi25021	ABRE	ACGTG	516	5	+	abscisic acid responsive
Lchi25021	ABRE	GACACGTGGC	536	9	+	abscisic acid responsive
Lchi25021	ABRE	CACGTG	538	6	+	abscisic acid responsive
Lchi25021	ABRE	ACGTG	539	5	+	abscisic acid responsive
Lchi25021	ARE	AAACCA	364	6	-	anaerobic induction
Lchi25021	ARE	AAACCA	479	6	-	anaerobic induction
Lchi25021	ARE	AAACCA	1063	6	+	anaerobic induction
Lchi25021	TCCC-motif	TCTCCCT	1810	7	+	light responsive
Lchi25021	TATC-box	TATCCCA	1483	7	-	gibberellin-responsiveness
Lchi25021	MBS	CAACTG	1322	6	+	drought-inducibility
Lchi25021	MBS	CAACTG	1391	6	+	drought-inducibility
Lchi25021	G-Box	CACGTG	306	6	+	light responsive
Lchi25021	G-Box	CACGTG	515	6	+	light responsive
Lchi25021	G-Box	CACGTG	538	6	+	light responsive
Lchi25021	G-box	ACACGTGT	305	8	+	light responsive
Lchi25021	G-box	CACGTG	306	6	+	light responsive
Lchi25021	G-box	ACACGTGGC	514	9	+	light responsive
Lchi25021	G-box	CACGTG	515	6	+	light responsive
Lchi25021	G-box	tgACACGTGGCA	535	11	+	light responsive
Lchi25021	G-box	GCCACGTGGA	536	9	-	light responsive
Lchi25021	G-box	ACACGTGGC	537	9	+	light responsive
Lchi25021	G-box	CACGTG	538	6	+	light responsive
Lchi25021	I-box	gGATAAGGTG	1228	9	+	light responsive
Lchi25021	AuxRR-core	GGTCCAT	226	7	-	auxin responsiveness
Lchi25374	GATA-motif	AAGATAAGATT	1679	10	-	light responsive
Lchi25374	TGACG-motif	TGACG	75	5	+	MeJA-responsive
Lchi25374	AE-box	AGAAACTT	841	8	+	light responsive
Lchi25374	AE-box	AGAAACAA	1947	8	+	light responsive
Lchi25374	ARE	AAACCA	302	6	-	anaerobic induction
Lchi25374	ARE	AAACCA	573	6	+	anaerobic induction
Lchi25374	ARE	AAACCA	1954	6	+	anaerobic induction
Lchi25374	Box II	CCACGTGGC	1614	9	-	light responsive
Lchi25374	GT1-motif	GGTTAA	1182	6	-	light responsive
Lchi25374	GT1-motif	GGTTAA	1581	6	+	light responsive
Lchi25374	ABRE	ACGTG	144	5	-	abscisic acid responsive
Lchi25374	ABRE	CACGTG	275	6	+	abscisic acid responsive
Lchi25374	ABRE	ACGTG	276	5	+	abscisic acid responsive
Lchi25374	ABRE	CGCACGTGTC	744	9	+	abscisic acid responsive
Lchi25374	ABRE	CACGTG	746	6	+	abscisic acid responsive
Lchi25374	ABRE	ACGTG	747	5	+	abscisic acid responsive
Lchi25374	ABRE	CACGTG	1505	6	-	abscisic acid responsive
Lchi25374	ABRE	ACGTG	1506	5	+	abscisic acid responsive
Lchi25374	ABRE	AACCCGG	1571	7	+	abscisic acid responsive
Lchi25374	ABRE	CACGTG	1616	6	-	abscisic acid responsive
Lchi25374	ABRE	ACGTG	1617	5	+	abscisic acid responsive
Lchi25374	ABRE	CACGTG	1765	6	-	abscisic acid responsive
Lchi25374	ABRE	ACGTG	1766	5	+	abscisic acid responsive
Lchi25374	CAT-box	GCCACT	337	6	-	meristem expression
Lchi25374	CAT-box	GCCACT	597	6	+	meristem expression
Lchi25374	AuxRR-core	GGTCCAT	503	7	+	auxin responsiveness
Lchi25374	CGTCA-motif	CGTCA	75	5	-	MeJA-responsive
Lchi25374	LTR	CCGAAA	435	6	+	low-temperature responsiveness
Lchi25374	LTR	CCGAAA	1405	6	+	low-temperature responsiveness
Lchi25374	LTR	CCGAAA	1914	6	+	low-temperature responsiveness
Lchi25374	GC-motif	CCCCCG	432	6	+	anaerobic induction
Lchi25374	G-box	CACGTG	275	6	+	light responsive
Lchi25374	G-box	CACGAC	398	6	+	light responsive
Lchi25374	G-box	CACGTG	746	6	+	light responsive
Lchi25374	G-box	GCCACGTGGA	1503	9	-	light responsive
Lchi25374	G-box	CACGTG	1505	6	-	light responsive
Lchi25374	G-box	GCCACGTGGA	1614	10	+	light responsive
Lchi25374	G-box	CACGTG	1616	6	-	light responsive
Lchi25374	G-box	CACGTG	1765	6	-	light responsive
Lchi25374	G-Box	CACGTT	144	6	+	light responsive
Lchi25374	G-Box	CACGTG	275	6	+	light responsive
Lchi25374	G-Box	CACGTG	746	6	+	light responsive
Lchi25374	G-Box	CACGTG	1505	6	-	light responsive
Lchi25374	G-Box	CACGTG	1616	6	-	light responsive
Lchi25374	G-Box	CACGTG	1765	6	-	light responsive
Lchi25496	LAMP-element	CTTTATCA	1756	8	+	light responsive
Lchi25496	TCT-motif	TCTTAC	194	6	-	light responsive
Lchi25496	TCT-motif	TCTTAC	878	6	-	light responsive
Lchi25496	TGACG-motif	TGACG	258	5	-	MeJA-responsive
Lchi25496	TGACG-motif	TGACG	482	5	+	MeJA-responsive
Lchi25496	TGACG-motif	TGACG	1374	5	-	MeJA-responsive
Lchi25496	TGACG-motif	TGACG	1693	5	+	MeJA-responsive
Lchi25496	ARE	AAACCA	1841	6	-	anaerobic induction
Lchi25496	ABRE	ACGTG	107	5	+	abscisic acid responsive
Lchi25496	ABRE	ACGTG	484	5	+	abscisic acid responsive
Lchi25496	ABRE	ACGTG	500	5	+	abscisic acid responsive
Lchi25496	TCA-element	CCATCTTTTT	1968	9	+	salicylic acid responsiveness
Lchi25496	MBS	CAACTG	1012	6	+	drought-inducibility
Lchi25496	CGTCA-motif	CGTCA	258	5	+	MeJA-responsive
Lchi25496	CGTCA-motif	CGTCA	482	5	-	MeJA-responsive
Lchi25496	CGTCA-motif	CGTCA	1374	5	+	MeJA-responsive
Lchi25496	CGTCA-motif	CGTCA	1693	5	-	MeJA-responsive
Lchi25496	GC-motif	CCCCCG	761	6	+	anaerobic induction
Lchi25496	GC-motif	CCCCCG	937	6	+	anaerobic induction
Lchi25496	LTR	CCGAAA	460	6	-	low-temperature responsiveness
Lchi25496	LTR	CCGAAA	764	6	+	low-temperature responsiveness
Lchi25496	LTR	CCGAAA	1450	6	-	low-temperature responsiveness
Lchi25496	G-box	CACGTC	483	6	-	light responsive
Lchi25496	G-Box	CACGTT	106	6	-	light responsive
Lchi25496	G-Box	CACGTT	499	6	-	light responsive
Lchi25496	TGA-element	AACGAC	988	6	+	auxin responsiveness
Lchi25496	Sp1	GGGCGG	1364	6	-	light responsive
Lchi25496	Box 4	ATTAAT	773	6	+	light responsive
Lchi25496	Box 4	ATTAAT	1979	6	-	light responsive
Lchi25496	MRE	AACCTAA	983	7	+	light responsive
Lchi25496	I-box	GTATAAGGCC	569	9	-	light responsive
Lchi25496	I-box	atGATAAGGTC	719	10	-	light responsive
Lchi28762	TCA-element	CCATCTTTTT	512	9	+	salicylic acid responsiveness
Lchi28762	TCA-element	CCATCTTTTT	1727	9	-	salicylic acid responsiveness
Lchi28762	TGACG-motif	TGACG	1023	5	+	MeJA-responsive
Lchi28762	AE-box	AGAAACAA	288	8	+	light responsive
Lchi28762	ABRE	GACACGTGGC	717	9	+	abscisic acid responsive
Lchi28762	ABRE	CACGTG	719	6	+	abscisic acid responsive
Lchi28762	ABRE	ACGTG	720	5	+	abscisic acid responsive
Lchi28762	ABRE	CACGTG	951	6	+	abscisic acid responsive
Lchi28762	ABRE	ACGTG	952	5	+	abscisic acid responsive
Lchi28762	ABRE	ACGTG	1025	5	+	abscisic acid responsive
Lchi28762	ABRE	ACGTG	1149	5	+	abscisic acid responsive
Lchi28762	ABRE	CACGTG	1556	6	-	abscisic acid responsive
Lchi28762	ABRE	ACGTG	1557	5	+	abscisic acid responsive
Lchi28762	ABRE	CACGTG	1567	6	-	abscisic acid responsive
Lchi28762	ABRE	ACGTG	1568	5	+	abscisic acid responsive
Lchi28762	ARE	AAACCA	128	6	+	anaerobic induction
Lchi28762	ARE	AAACCA	1750	6	+	anaerobic induction
Lchi28762	CAT-box	GCCACT	1767	6	-	meristem expression
Lchi28762	I-box	TGATAATGT	1549	9	-	light responsive
Lchi28762	Box 4	ATTAAT	933	6	+	light responsive
Lchi28762	AuxRR-core	GGTCCAT	151	7	+	auxin responsiveness
Lchi28762	CGTCA-motif	CGTCA	1023	5	-	MeJA-responsive
Lchi28762	LTR	CCGAAA	982	6	-	low-temperature responsiveness
Lchi28762	Sp1	GGGCGG	1085	6	-	light responsive
Lchi28762	G-box	CAGACGTGGCA	717	10	+	light responsive
Lchi28762	G-box	ACACGTGGC	718	9	+	light responsive
Lchi28762	G-box	CACGTG	719	6	+	light responsive
Lchi28762	G-box	CACGTG	951	6	+	light responsive
Lchi28762	G-box	CACGTC	1024	6	-	light responsive
Lchi28762	G-box	TACGTG	1148	6	+	light responsive
Lchi28762	G-box	CACGTG	1556	6	-	light responsive
Lchi28762	G-box	CACGTG	1567	6	-	light responsive
Lchi28762	G-Box	CACGTG	719	6	+	light responsive
Lchi28762	G-Box	CACGTGAAA	948	9	-	light responsive
Lchi28762	G-Box	CACGTG	951	6	+	light responsive
Lchi28762	G-Box	CACGTG	1556	6	-	light responsive
Lchi28762	G-Box	CACGTG	1567	6	-	light responsive
