# Supplementary material for: Genome-Wide Analysis of the Liriodendron chinense Hsf Gene Family under Abiotic Stress and Characterization of the LcHsfA2a Gene
Source: Int J Mol Sci. 2024 Feb 27;25(5):2733. doi: 10.3390/ijms25052733 (PMC10931991; doi:10.3390/ijms25052733)
Supplement: Supplementary file 1 [file ijms-25-02733-s001.zip › Table S4.xlsx]

## Sheet: Sheet1
Gene rename	Gene Id	The module of WGCN analysis
LcHsfA2a	Lchi03447	blue4
LcHsfA2b	Lchi00789	blue4
LcHsfC1a	Lchi01028	#N/A
LcHsfB4	Lchi01911	antiquewhite1
LcHsfB1a	Lchi01929	burlywood1
LcHsfB1b	Lchi02207	blue4
LcHsfB2a	Lchi04992	blue4
LcHsfA1a	Lchi08322	darkolivegreen2
LcHsfC1b	Lchi08814	blue1
LcHsfB2b	Lchi11893	blue4
LcHsfB1c	Lchi17678	darkviolet
LcHsfA4a	Lchi18071	antiquewhite1
LcHsfA8	Lchi19584	plum1
LcHsfA7	Lchi25021	blue4
LcHsfA5	Lchi25374	blue3
LcHsfA3	Lchi25496	blue4
LcHsfB5	Lchi28762	blue
LcHsfA1b	Lchi01220	indianred2
LcHsfA4b	Lchi03976	blue
cHsp70-1	Lchi03740	#N/A
cHsp70-2	Lchi21178	brown1
cHsp70-3	Lchi34042	blue4
cHsp70-4	Lchi28433	#N/A
cHsp70-5	Lchi29183	#N/A
cHsp70-6	Lchi29179	#N/A
cHsp70-7	Lchi29184	#N/A
cHsp70-8	Lchi29180	#N/A
cHsp70-9	Lchi24313	blueviolet
cHsp70-10	Lchi18956	blue4
cHsp70-11	Lchi21185	blueviolet
cHsp70-12	Lchi18963	blue4
BiP1	Lchi28755	blue4
BiP2	Lchi28754	blue4
mtHsp70-1	Lchi17994	blue4
mtHsp70-2	Lchi18241	darkolivegreen2
mtHsp70-3	Lchi06739	antiquewhite1
cpHsp70-1	Lchi16202	blue4
cpHsp70-2	Lchi01584	brown1
Hsp110-1	Lchi06856	blue4
Hsp110-2	Lchi17471	blue4
Hsp110-3	Lchi01579	blue
Hsp110-4	Lchi12038	blue4
Hsp110-5	Lchi21749	indianred2
PPOX1	Lchi08024	blue4
PPOX2	Lchi33031	blue1
RBOH	Lchi02655	coral
SOD1	Lchi07378	maroon
SOD2	Lchi01321	blue1
SOD3	Lchi00497	blue4
SOD4	Lchi22268	plum4
SOD5	Lchi15667	blue
SOD6	Lchi12015	burlywood1
PAO	Lchi20532	blue
MPAO	Lchi26357	brown1
PAO4-1	Lchi18902	#N/A
PAO4-2	Lchi12459	antiquewhite1
CAT1	Lchi31074	blue4
APX1	Lchi05515	blue
APX2	Lchi24054	blue4
APX3	Lchi08429	brown1
APX4	Lchi01714	brown1
APX5	Lchi29541	maroon
GPX1	Lchi27677	maroon
GPX2	Lchi07829	blue
GPX3	Lchi09622	blue
GPX4	Lchi13189	blue
GSR1	Lchi12752	blue
GSR2	Lchi13492	indianred2
NADPH-1	Lchi10576	mistyrose1
NADPH-2	Lchi13164	indianred2
NADPH-3	Lchi14375	burlywood1
