# Supplementary material for: Genome-Wide Analysis of the Liriodendron chinense Hsf Gene Family under Abiotic Stress and Characterization of the LcHsfA2a Gene
Source: Int J Mol Sci. 2024 Feb 27;25(5):2733. doi: 10.3390/ijms25052733 (PMC10931991; doi:10.3390/ijms25052733)
Supplement: Supplementary file 1 [file ijms-25-02733-s001.zip › Table S5 CytoscapeInput-edges-blue4 module.xlsx]

## Sheet: CytoscapeInput-edges-blue4
Gene1	Gene2	weight
Lchi21996	Lchi26570	0.627992
Lchi04236	Lchi26570	0.627581
Lchi09356	Lchi06085	0.627437
Lchi24383	Lchi06085	0.627078
Lchi04236	Lchi06085	0.626982
Lchi21996	Lchi02185	0.626907
Lchi09356	Lchi02185	0.626698
Lchi09356	Lchi26570	0.6266
Lchi18392	Lchi02185	0.626457
Lchi24383	Lchi02185	0.626237
Lchi09880	Lchi09356	0.626235
Lchi05669	Lchi26570	0.62576
Lchi04236	Lchi02185	0.625666
Lchi24383	Lchi26570	0.625567
Lchi09868	Lchi05669	0.625548
Lchi21996	Lchi06085	0.62549
Lchi09356	Lchi17974	0.625413
Lchi09880	Lchi21996	0.625327
Lchi12675	Lchi21996	0.625256
Lchi24383	Lchi09880	0.625236
Lchi24383	Lchi16400	0.625158
Lchi09868	Lchi21996	0.625118
Lchi09356	Lchi11893	0.625091
Lchi09356	Lchi16780	0.62507
Lchi18392	Lchi26570	0.625038
Lchi11893	Lchi21996	0.624967
Lchi09880	Lchi18392	0.624964
Lchi04232	Lchi21996	0.624946
Lchi09356	Lchi27774	0.624926
Lchi05669	Lchi02185	0.624833
Lchi16780	Lchi21996	0.624815
Lchi17974	Lchi21996	0.624795
Lchi04236	Lchi16780	0.624763
Lchi05669	Lchi22905	0.624682
Lchi04236	Lchi09880	0.624639
Lchi18392	Lchi06085	0.624631
Lchi09356	Lchi00718	0.624577
Lchi21996	Lchi22905	0.624559
Lchi12675	Lchi05669	0.624457
Lchi04232	Lchi09356	0.624454
Lchi24383	Lchi17974	0.624447
Lchi17974	Lchi05669	0.624435
Lchi18392	Lchi17974	0.624433
Lchi09356	Lchi16400	0.624302
Lchi22576	Lchi21996	0.624183
Lchi04236	Lchi11893	0.624122
Lchi21996	Lchi03315	0.624083
Lchi04236	Lchi12675	0.624045
Lchi09356	Lchi22905	0.624044
Lchi09356	Lchi09868	0.624025
Lchi06085	Lchi05669	0.623996
Lchi09356	Lchi12675	0.623944
Lchi00718	Lchi21996	0.623911
Lchi24383	Lchi11893	0.623908
Lchi09356	Lchi19075	0.623876
Lchi04236	Lchi25272	0.623854
Lchi24383	Lchi27774	0.623834
Lchi18392	Lchi11893	0.623818
Lchi21996	Lchi27774	0.623817
Lchi04232	Lchi04236	0.623799
Lchi11461	Lchi09356	0.623788
Lchi24383	Lchi16780	0.623775
Lchi04236	Lchi27774	0.623738
Lchi15890	Lchi21996	0.623676
Lchi00718	Lchi18392	0.623639
Lchi17244	Lchi21996	0.62354
Lchi19075	Lchi05669	0.62352
Lchi24383	Lchi00718	0.623519
Lchi09880	Lchi05669	0.623506
Lchi28031	Lchi09356	0.623482
Lchi09356	Lchi03315	0.623466
Lchi22576	Lchi09356	0.623431
Lchi04236	Lchi05669	0.623359
Lchi21996	Lchi05669	0.623344
Lchi28031	Lchi21996	0.623324
Lchi04236	Lchi04510	0.623317
Lchi04236	Lchi17974	0.623245
Lchi22576	Lchi04236	0.623244
Lchi04232	Lchi18392	0.623243
Lchi04236	Lchi09868	0.623226
Lchi22576	Lchi29960	0.623218
Lchi15890	Lchi05669	0.62317
Lchi04232	Lchi24383	0.623087
Lchi19268	Lchi17974	0.623082
Lchi16780	Lchi18392	0.623066
Lchi24383	Lchi19075	0.623056
Lchi03315	Lchi05669	0.62305
Lchi04232	Lchi29960	0.623023
Lchi19268	Lchi19075	0.623016
Lchi18392	Lchi19075	0.622984
Lchi11461	Lchi18392	0.622951
Lchi04236	Lchi22905	0.62293
Lchi21996	Lchi04510	0.622907
Lchi04232	Lchi19076	0.622898
Lchi04232	Lchi07565	0.622892
Lchi11461	Lchi24383	0.622845
Lchi11336	Lchi26570	0.622837
Lchi18392	Lchi09868	0.62283
Lchi09356	Lchi28076	0.622801
Lchi18392	Lchi03315	0.622771
Lchi04236	Lchi17244	0.62276
Lchi09356	Lchi15890	0.622742
Lchi24383	Lchi09868	0.622735
Lchi24383	Lchi28076	0.622731
Lchi24383	Lchi22905	0.622705
Lchi18392	Lchi27774	0.622673
Lchi21996	Lchi19075	0.622613
Lchi04236	Lchi24383	0.622609
Lchi24383	Lchi12734	0.6226
Lchi18392	Lchi22905	0.622598
Lchi04232	Lchi05669	0.622591
Lchi22576	Lchi07565	0.622585
Lchi04236	Lchi00718	0.622576
Lchi28031	Lchi04236	0.622529
Lchi11893	Lchi05669	0.622519
Lchi04232	Lchi19075	0.622459
Lchi18392	Lchi29960	0.622454
Lchi27774	Lchi05669	0.622446
Lchi19268	Lchi21996	0.622446
Lchi04232	Lchi25377	0.622438
Lchi16400	Lchi05669	0.622436
Lchi19268	Lchi04236	0.622414
Lchi24383	Lchi12675	0.622412
Lchi09356	Lchi17470	0.622399
Lchi11461	Lchi21996	0.622375
Lchi22576	Lchi18392	0.622373
Lchi00718	Lchi05669	0.62233
Lchi19268	Lchi09880	0.622322
Lchi18392	Lchi07565	0.622288
Lchi09356	Lchi07565	0.622213
Lchi22576	Lchi19075	0.622141
Lchi22576	Lchi19076	0.622138
Lchi12675	Lchi18392	0.622137
Lchi16780	Lchi05669	0.622123
Lchi24383	Lchi03315	0.62212
Lchi07565	Lchi05669	0.622114
Lchi22576	Lchi24383	0.622112
Lchi30341	Lchi06085	0.622099
Lchi16780	Lchi19075	0.622099
Lchi28031	Lchi24383	0.622095
Lchi28031	Lchi18392	0.622068
Lchi29960	Lchi11893	0.622047
Lchi09356	Lchi25272	0.622013
Lchi19268	Lchi07565	0.622009
Lchi04236	Lchi03315	0.622004
Lchi28031	Lchi29960	0.621991
Lchi16780	Lchi29960	0.621984
Lchi19268	Lchi11461	0.621977
Lchi24383	Lchi25272	0.621964
Lchi21996	Lchi24128	0.621957
Lchi09356	Lchi12734	0.621879
Lchi11461	Lchi05669	0.621868
Lchi18392	Lchi28076	0.621868
Lchi18392	Lchi16400	0.621852
Lchi18392	Lchi15890	0.621804
Lchi09356	Lchi29960	0.621798
Lchi19268	Lchi22905	0.621724
Lchi04236	Lchi16400	0.621723
Lchi19268	Lchi09356	0.621709
Lchi19268	Lchi09868	0.621705
Lchi19268	Lchi02185	0.621698
Lchi24383	Lchi21996	0.621692
Lchi16780	Lchi16400	0.621674
Lchi22576	Lchi17974	0.621642
Lchi04236	Lchi15610	0.621631
Lchi22576	Lchi02185	0.621577
Lchi25272	Lchi21996	0.621563
Lchi04236	Lchi15890	0.621547
Lchi24383	Lchi29960	0.621543
Lchi16780	Lchi07565	0.621541
Lchi19268	Lchi29960	0.621536
Lchi19268	Lchi06085	0.62149
Lchi24383	Lchi07565	0.621486
Lchi04232	Lchi00588	0.621481
Lchi17470	Lchi18392	0.621461
Lchi24383	Lchi17470	0.621427
Lchi11893	Lchi19076	0.621415
Lchi19268	Lchi00718	0.621361
Lchi28031	Lchi19076	0.621332
Lchi24383	Lchi15890	0.621314
Lchi28031	Lchi07565	0.621305
Lchi16780	Lchi17974	0.621265
Lchi11893	Lchi07565	0.621237
Lchi21996	Lchi07565	0.6212
Lchi04232	Lchi17974	0.621159
Lchi22576	Lchi00588	0.621153
Lchi28031	Lchi19075	0.621138
Lchi16780	Lchi19076	0.621066
Lchi04232	Lchi25021	0.621063
Lchi16780	Lchi25377	0.62106
Lchi19268	Lchi16400	0.62102
Lchi11893	Lchi25377	0.621018
Lchi04236	Lchi09356	0.620938
Lchi09356	Lchi05669	0.620919
Lchi19268	Lchi27774	0.620909
Lchi21996	Lchi08840	0.620899
Lchi09356	Lchi04510	0.620855
Lchi11893	Lchi19075	0.62085
Lchi18392	Lchi24128	0.620846
Lchi09356	Lchi14319	0.6208
Lchi04236	Lchi11461	0.620798
Lchi09356	Lchi17244	0.620793
Lchi24383	Lchi09356	0.620788
Lchi19268	Lchi03315	0.620785
Lchi04236	Lchi19075	0.620772
Lchi04232	Lchi21084	0.620747
Lchi22576	Lchi22577	0.620745
Lchi22576	Lchi11461	0.620737
Lchi22576	Lchi25021	0.620726
Lchi22576	Lchi05669	0.620637
Lchi19268	Lchi19076	0.620634
Lchi04236	Lchi28076	0.620615
Lchi11461	Lchi16780	0.620567
Lchi28031	Lchi05669	0.62056
Lchi00588	Lchi11893	0.620556
Lchi09356	Lchi29402	0.620544
Lchi09880	Lchi30341	0.620541
Lchi19268	Lchi11893	0.620537
Lchi17470	Lchi21996	0.620525
Lchi30341	Lchi26570	0.620516
Lchi21996	Lchi15610	0.620498
Lchi04236	Lchi29402	0.620493
Lchi04232	Lchi22577	0.620471
Lchi19268	Lchi26570	0.620452
Lchi04232	Lchi11461	0.620353
Lchi28031	Lchi00588	0.620348
Lchi28076	Lchi21996	0.620341
Lchi19268	Lchi15890	0.620315
Lchi29402	Lchi21996	0.620282
Lchi09356	Lchi24128	0.620275
Lchi28031	Lchi25377	0.620244
Lchi16400	Lchi21996	0.620235
Lchi19268	Lchi12675	0.620215
Lchi24383	Lchi14319	0.620205
Lchi09356	Lchi21996	0.620194
Lchi18392	Lchi21996	0.620141
Lchi18392	Lchi19076	0.62012
Lchi17244	Lchi02185	0.62012
Lchi04236	Lchi18392	0.620115
Lchi08840	Lchi05669	0.62009
Lchi30341	Lchi27774	0.620081
Lchi22576	Lchi25377	0.62006
Lchi04232	Lchi19268	0.620041
Lchi19268	Lchi24383	0.619977
Lchi11893	Lchi21084	0.619962
Lchi16780	Lchi30341	0.61994
Lchi12734	Lchi16780	0.619939
Lchi12675	Lchi11336	0.619937
Lchi29960	Lchi05669	0.619935
Lchi21996	Lchi21739	0.619917
Lchi19268	Lchi12734	0.619885
Lchi28031	Lchi17974	0.619883
Lchi11336	Lchi09868	0.619848
Lchi11336	Lchi02185	0.619848
Lchi04236	Lchi24128	0.619809
Lchi05669	Lchi19076	0.619808
Lchi04236	Lchi17470	0.619798
Lchi22576	Lchi00718	0.61979
Lchi19268	Lchi16780	0.619782
Lchi04236	Lchi04183	0.619746
Lchi09356	Lchi19076	0.619742
Lchi30341	Lchi02185	0.619685
Lchi12734	Lchi18392	0.619681
Lchi22576	Lchi21084	0.619672
Lchi17974	Lchi30341	0.619653
Lchi04232	Lchi25016	0.619644
Lchi04232	Lchi18317	0.619642
Lchi22576	Lchi16400	0.619625
Lchi28031	Lchi25021	0.619622
Lchi04232	Lchi17350	0.619599
Lchi16780	Lchi02185	0.619579
Lchi28031	Lchi11461	0.619575
Lchi25021	Lchi11893	0.619569
Lchi09880	Lchi16780	0.619556
Lchi22577	Lchi11893	0.619527
Lchi19268	Lchi18392	0.619522
Lchi18392	Lchi08840	0.619517
Lchi16780	Lchi00588	0.619514
Lchi11893	Lchi30341	0.619511
Lchi18392	Lchi17244	0.6195
Lchi24383	Lchi04510	0.619499
Lchi28031	Lchi22577	0.619487
Lchi29960	Lchi21996	0.619481
Lchi11893	Lchi17974	0.61948
Lchi18392	Lchi14319	0.619478
Lchi22576	Lchi09880	0.619473
Lchi18392	Lchi25272	0.619454
Lchi22576	Lchi25016	0.619401
Lchi29402	Lchi29960	0.619356
Lchi09356	Lchi11894	0.619291
Lchi19268	Lchi25377	0.619272
Lchi24383	Lchi24128	0.619264
Lchi04232	Lchi02185	0.619251
Lchi12734	Lchi05669	0.619225
Lchi17244	Lchi05669	0.619222
Lchi24383	Lchi17244	0.619219
Lchi04183	Lchi21996	0.6192
Lchi24383	Lchi19076	0.619199
Lchi11893	Lchi18317	0.619193
Lchi00718	Lchi16780	0.619188
Lchi28031	Lchi21084	0.619173
Lchi18392	Lchi10780	0.619136
Lchi25021	Lchi18392	0.619133
Lchi04236	Lchi30341	0.619124
Lchi24383	Lchi05669	0.619097
Lchi24383	Lchi29402	0.619095
Lchi16780	Lchi06085	0.619087
Lchi22577	Lchi18392	0.619057
Lchi25021	Lchi16780	0.619035
Lchi05207	Lchi06085	0.619024
Lchi04232	Lchi16400	0.619011
Lchi09356	Lchi08840	0.619002
Lchi18392	Lchi04510	0.618986
Lchi11461	Lchi11893	0.618964
Lchi28031	Lchi19268	0.618956
Lchi04232	Lchi09868	0.61893
Lchi04232	Lchi00587	0.618923
Lchi22576	Lchi09868	0.618915
Lchi19268	Lchi25021	0.618906
Lchi22576	Lchi03315	0.618895
Lchi11893	Lchi25016	0.618895
Lchi00718	Lchi30341	0.618894
Lchi04232	Lchi30341	0.618891
Lchi29402	Lchi17974	0.618863
Lchi16780	Lchi22905	0.618856
Lchi19268	Lchi05669	0.618847
Lchi28031	Lchi25016	0.618841
Lchi22576	Lchi22905	0.61884
Lchi04232	Lchi22905	0.618816
Lchi09356	Lchi15610	0.618797
Lchi16780	Lchi21084	0.618781
Lchi11893	Lchi16400	0.618763
Lchi22577	Lchi16780	0.618752
Lchi12675	Lchi30341	0.618719
Lchi11336	Lchi05669	0.618708
Lchi09880	Lchi29402	0.618707
Lchi29402	Lchi19075	0.618694
Lchi11893	Lchi17350	0.618692
Lchi18392	Lchi29402	0.61869
Lchi19268	Lchi17470	0.618669
Lchi04232	Lchi00718	0.618665
Lchi30341	Lchi22905	0.618656
Lchi04236	Lchi11336	0.618653
Lchi16780	Lchi09868	0.618633
Lchi09356	Lchi10780	0.618632
Lchi05669	Lchi25377	0.61862
Lchi17244	Lchi26570	0.61858
Lchi11336	Lchi06085	0.618579
Lchi11461	Lchi29402	0.618578
Lchi11893	Lchi00587	0.618551
Lchi11336	Lchi22905	0.618546
Lchi05365	Lchi21996	0.618529
Lchi09356	Lchi18392	0.618528
Lchi11336	Lchi21996	0.618523
Lchi29402	Lchi02185	0.618493
Lchi18392	Lchi11894	0.618484
Lchi18392	Lchi05669	0.618476
Lchi04236	Lchi07565	0.61847
Lchi28031	Lchi17350	0.618441
Lchi09356	Lchi25021	0.618405
Lchi24383	Lchi11894	0.618371
Lchi22576	Lchi17350	0.618366
Lchi18318	Lchi05669	0.618361
Lchi16780	Lchi27774	0.618333
Lchi28031	Lchi18317	0.618321
Lchi24383	Lchi18392	0.618304
Lchi19268	Lchi14319	0.618295
Lchi09868	Lchi30341	0.618268
Lchi04236	Lchi13364	0.618248
Lchi04232	Lchi03315	0.618242
Lchi22576	Lchi18317	0.618233
Lchi04236	Lchi12734	0.618221
Lchi22576	Lchi15890	0.618219
Lchi18318	Lchi19268	0.618218
Lchi18318	Lchi09356	0.61821
Lchi18318	Lchi04232	0.618208
Lchi29402	Lchi06085	0.618203
Lchi28031	Lchi30341	0.6182
Lchi11336	Lchi17244	0.618196
Lchi05669	Lchi04510	0.618176
Lchi19268	Lchi00588	0.618154
Lchi18392	Lchi00588	0.618152
Lchi30341	Lchi19075	0.618135
Lchi04232	Lchi09880	0.618134
Lchi21996	Lchi19076	0.618134
Lchi11461	Lchi30341	0.618131
Lchi04236	Lchi08525	0.618122
Lchi18318	Lchi18392	0.618083
Lchi21996	Lchi14319	0.618048
Lchi16400	Lchi30341	0.618048
Lchi29402	Lchi07565	0.618044
Lchi04236	Lchi21739	0.618031
Lchi30341	Lchi21996	0.618025
Lchi19268	Lchi22577	0.618025
Lchi22576	Lchi00587	0.618002
Lchi28031	Lchi16400	0.617981
Lchi22577	Lchi09356	0.617967
Lchi09880	Lchi25377	0.617966
Lchi00718	Lchi29402	0.617964
Lchi22576	Lchi11893	0.617955
Lchi16780	Lchi03315	0.617953
Lchi04236	Lchi21996	0.617943
Lchi16780	Lchi14319	0.617936
Lchi29402	Lchi16400	0.617926
Lchi18318	Lchi21996	0.617925
Lchi25021	Lchi05669	0.617899
Lchi04232	Lchi15890	0.617891
Lchi24383	Lchi10780	0.617865
Lchi22576	Lchi14319	0.617863
Lchi28031	Lchi00587	0.617848
Lchi25272	Lchi05669	0.617848
Lchi17470	Lchi05669	0.617842
Lchi24128	Lchi05669	0.61782
Lchi04232	Lchi11336	0.617816
Lchi11893	Lchi02185	0.617804
Lchi28031	Lchi00718	0.617799
Lchi17244	Lchi09868	0.617787
Lchi22576	Lchi19268	0.617766
Lchi11336	Lchi04510	0.617765
Lchi22576	Lchi08307	0.617757
Lchi22576	Lchi06085	0.617724
Lchi16780	Lchi25016	0.617724
Lchi17244	Lchi17974	0.617711
Lchi24383	Lchi25021	0.617696
Lchi19268	Lchi11894	0.617683
Lchi22576	Lchi30341	0.617682
Lchi30341	Lchi03315	0.617662
Lchi24383	Lchi08840	0.617635
Lchi18318	Lchi22576	0.617621
Lchi05669	Lchi31082	0.617612
Lchi16780	Lchi11336	0.617593
Lchi04236	Lchi05207	0.617589
Lchi24383	Lchi24375	0.617583
Lchi22577	Lchi24383	0.617576
Lchi24375	Lchi05669	0.617573
Lchi22576	Lchi27774	0.617568
Lchi28031	Lchi02185	0.617538
Lchi05207	Lchi26570	0.617513
Lchi02185	Lchi04510	0.617492
Lchi09880	Lchi11336	0.617466
Lchi28031	Lchi09880	0.617454
Lchi16780	Lchi11893	0.617429
Lchi16780	Lchi15890	0.617424
Lchi04236	Lchi08840	0.617384
Lchi04236	Lchi14319	0.617384
Lchi06085	Lchi15610	0.617378
Lchi11893	Lchi08307	0.617376
Lchi04232	Lchi02890	0.617363
Lchi09880	Lchi29960	0.617348
Lchi11893	Lchi11336	0.617341
Lchi11336	Lchi17974	0.617292
Lchi11336	Lchi15890	0.617289
Lchi04510	Lchi26570	0.617249
Lchi28076	Lchi05669	0.617213
Lchi09356	Lchi00588	0.617191
Lchi00718	Lchi11893	0.61718
Lchi25021	Lchi21996	0.617168
Lchi04236	Lchi05365	0.617157
Lchi22576	Lchi04232	0.61715
Lchi30341	Lchi15890	0.617135
Lchi11336	Lchi03315	0.617112
Lchi19268	Lchi28076	0.617082
Lchi22576	Lchi08840	0.617081
Lchi29402	Lchi27774	0.617057
Lchi19268	Lchi08840	0.617054
Lchi22576	Lchi02890	0.617053
Lchi14319	Lchi05669	0.617051
Lchi28031	Lchi22905	0.617033
Lchi22576	Lchi26570	0.617022
Lchi29402	Lchi19076	0.617021
Lchi16780	Lchi17350	0.617013
Lchi24383	Lchi15610	0.617009
Lchi04232	Lchi08307	0.616992
Lchi05207	Lchi02185	0.616972
Lchi28437	Lchi05669	0.616965
Lchi16780	Lchi18317	0.616956
Lchi22576	Lchi28076	0.61695
Lchi04236	Lchi29960	0.616949
Lchi04232	Lchi14319	0.616941
Lchi24383	Lchi00588	0.616941
Lchi04232	Lchi31082	0.61693
Lchi09356	Lchi30341	0.616912
Lchi18318	Lchi24383	0.61689
Lchi28031	Lchi14319	0.616887
Lchi29402	Lchi11893	0.616874
Lchi19268	Lchi30341	0.616874
Lchi28437	Lchi21996	0.616872
Lchi24383	Lchi08525	0.61684
Lchi10780	Lchi21996	0.616839
Lchi05207	Lchi25272	0.616834
Lchi29402	Lchi28076	0.61683
Lchi17470	Lchi30341	0.616807
Lchi22576	Lchi11336	0.616803
Lchi04183	Lchi11336	0.616792
Lchi12734	Lchi21996	0.616772
Lchi29402	Lchi14319	0.616762
Lchi24383	Lchi25377	0.616758
Lchi18318	Lchi16780	0.616755
Lchi18318	Lchi28031	0.616748
Lchi17244	Lchi22905	0.616748
Lchi17470	Lchi29402	0.616736
Lchi17244	Lchi19075	0.616725
Lchi28031	Lchi09868	0.616681
Lchi09880	Lchi11893	0.616676
Lchi16780	Lchi11894	0.616669
Lchi28031	Lchi03315	0.616661
Lchi24383	Lchi04466	0.616648
Lchi17244	Lchi07565	0.616612
Lchi04232	Lchi12734	0.616604
Lchi28437	Lchi18392	0.616587
Lchi22576	Lchi14322	0.616542
Lchi04236	Lchi35398	0.616528
Lchi22576	Lchi12734	0.61652
Lchi04232	Lchi27774	0.616512
Lchi22576	Lchi17470	0.616511
Lchi12734	Lchi29402	0.616509
Lchi04232	Lchi16780	0.616507
Lchi04232	Lchi08840	0.616499
Lchi15610	Lchi26570	0.616495
Lchi11893	Lchi22905	0.616484
Lchi21996	Lchi11894	0.61648
Lchi09356	Lchi28437	0.616454
Lchi16780	Lchi00587	0.616443
Lchi16780	Lchi17470	0.616441
Lchi28076	Lchi30341	0.616437
Lchi09880	Lchi17244	0.616425
Lchi22577	Lchi29402	0.616417
Lchi09356	Lchi24375	0.616414
Lchi09880	Lchi19076	0.616405
Lchi19268	Lchi28437	0.616394
Lchi11893	Lchi14319	0.616385
Lchi17244	Lchi03315	0.616382
Lchi21739	Lchi05669	0.616364
Lchi09356	Lchi25377	0.61635
Lchi22576	Lchi11894	0.616345
Lchi18392	Lchi25377	0.61634
Lchi11893	Lchi09868	0.616336
Lchi22576	Lchi12675	0.616325
Lchi16780	Lchi12675	0.616301
Lchi12734	Lchi11893	0.616295
Lchi16780	Lchi26570	0.616295
Lchi09356	Lchi08525	0.616292
Lchi18392	Lchi25016	0.616282
Lchi11336	Lchi27774	0.61627
Lchi04232	Lchi11893	0.616259
Lchi28031	Lchi12734	0.616254
Lchi05669	Lchi15610	0.616239
Lchi29402	Lchi00588	0.616234
Lchi19268	Lchi25016	0.616234
Lchi19268	Lchi21084	0.616227
Lchi09880	Lchi05207	0.616205
Lchi16780	Lchi31082	0.616188
Lchi11336	Lchi21739	0.616178
Lchi18318	Lchi11893	0.616134
Lchi12675	Lchi17244	0.616117
Lchi11893	Lchi03315	0.616079
Lchi17244	Lchi15890	0.616075
Lchi28031	Lchi11894	0.616061
Lchi16780	Lchi28076	0.616059
Lchi28031	Lchi15890	0.616056
Lchi19268	Lchi31082	0.616055
Lchi05207	Lchi21996	0.616013
Lchi11336	Lchi25272	0.616012
Lchi06085	Lchi04510	0.615974
Lchi28031	Lchi27774	0.615949
Lchi30341	Lchi05669	0.615947
Lchi29402	Lchi11894	0.615937
Lchi28031	Lchi08307	0.615936
Lchi00718	Lchi17244	0.615918
Lchi22577	Lchi05669	0.615915
Lchi16780	Lchi08307	0.615914
Lchi09880	Lchi07565	0.615887
Lchi22577	Lchi21996	0.615884
Lchi17244	Lchi06085	0.615859
Lchi00588	Lchi05669	0.615858
Lchi16780	Lchi05207	0.615845
Lchi29402	Lchi03315	0.615833
Lchi30341	Lchi07565	0.61583
Lchi19268	Lchi11336	0.615814
Lchi24383	Lchi30341	0.615789
Lchi04232	Lchi11894	0.615786
Lchi25021	Lchi29402	0.61577
Lchi09880	Lchi00588	0.615767
Lchi00718	Lchi11336	0.615757
Lchi25272	Lchi30341	0.615755
Lchi04232	Lchi06085	0.615753
Lchi22576	Lchi10780	0.61575
Lchi11893	Lchi17244	0.615718
Lchi04232	Lchi12675	0.615714
Lchi09880	Lchi18317	0.615713
Lchi16780	Lchi29402	0.615708
Lchi29402	Lchi22905	0.615689
Lchi22576	Lchi28031	0.615688
Lchi04232	Lchi29402	0.615686
Lchi29402	Lchi05669	0.615656
Lchi00279	Lchi05669	0.615628
Lchi11893	Lchi02890	0.615623
Lchi29960	Lchi17244	0.615607
Lchi12734	Lchi30341	0.615598
Lchi04232	Lchi17244	0.615592
Lchi22576	Lchi16780	0.615539
Lchi11893	Lchi15890	0.615529
Lchi29402	Lchi30341	0.615523
Lchi30341	Lchi14319	0.615516
Lchi28031	Lchi02890	0.615506
Lchi19268	Lchi10780	0.615498
Lchi16780	Lchi24375	0.615498
Lchi28031	Lchi11336	0.615474
Lchi28031	Lchi16780	0.61546
Lchi09880	Lchi19075	0.615438
Lchi28031	Lchi11893	0.615399
Lchi04232	Lchi28437	0.615397
Lchi16780	Lchi04466	0.615383
Lchi09356	Lchi21739	0.615377
Lchi18392	Lchi15610	0.615376
Lchi24383	Lchi14322	0.615354
Lchi11336	Lchi15610	0.615345
Lchi11461	Lchi17244	0.615316
Lchi04183	Lchi05669	0.615282
Lchi24383	Lchi11336	0.615277
Lchi28031	Lchi29402	0.615255
Lchi28031	Lchi06085	0.615243
Lchi04236	Lchi11894	0.615237
Lchi11893	Lchi14322	0.615236
Lchi12675	Lchi25377	0.615223
Lchi05669	Lchi11894	0.615187
Lchi02185	Lchi15610	0.615161
Lchi11893	Lchi27774	0.615135
Lchi27774	Lchi15610	0.615123
Lchi09356	Lchi25016	0.615107
Lchi04236	Lchi19076	0.615081
Lchi29402	Lchi26570	0.615069
Lchi04232	Lchi00279	0.615061
Lchi03315	Lchi25377	0.615055
Lchi17244	Lchi08840	0.615041
Lchi00718	Lchi25377	0.615028
Lchi05207	Lchi11893	0.615027
Lchi30341	Lchi04510	0.615024
Lchi18392	Lchi14322	0.615022
Lchi09880	Lchi21084	0.615021
Lchi09356	Lchi04183	0.61502
Lchi29402	Lchi09868	0.615016
Lchi09356	Lchi14322	0.615013
Lchi11893	Lchi11894	0.614994
Lchi17974	Lchi15610	0.614991
Lchi16400	Lchi17244	0.614984
Lchi04236	Lchi10780	0.614982
Lchi04232	Lchi08906	0.614981
Lchi13364	Lchi21996	0.614981
Lchi28031	Lchi17470	0.614975
Lchi04232	Lchi14322	0.614964
Lchi09356	Lchi05207	0.614958
Lchi12675	Lchi15610	0.614936
Lchi29402	Lchi25016	0.614935
Lchi17244	Lchi30341	0.614927
Lchi11336	Lchi19075	0.614916
Lchi11893	Lchi06085	0.614906
Lchi21084	Lchi05669	0.614904
Lchi00718	Lchi18317	0.614889
Lchi04232	Lchi17470	0.614877
Lchi24383	Lchi28437	0.614876
Lchi04232	Lchi26570	0.61487
Lchi18318	Lchi04236	0.614862
Lchi24383	Lchi25016	0.614847
Lchi00718	Lchi29960	0.614843
Lchi29960	Lchi30341	0.614837
Lchi16780	Lchi14322	0.614831
Lchi24383	Lchi21084	0.61482
Lchi19268	Lchi17350	0.614809
Lchi10780	Lchi29402	0.614793
Lchi22576	Lchi28437	0.614791
Lchi09356	Lchi05365	0.614781
Lchi09868	Lchi15610	0.614769
Lchi15610	Lchi22905	0.614763
Lchi09356	Lchi04466	0.614753
Lchi00718	Lchi19076	0.614736
Lchi00588	Lchi21996	0.61473
Lchi17244	Lchi19076	0.614722
Lchi11893	Lchi31082	0.614722
Lchi09356	Lchi21084	0.614714
Lchi16400	Lchi15610	0.614709
Lchi29402	Lchi15890	0.614696
Lchi18392	Lchi21084	0.614693
Lchi09356	Lchi34018	0.614686
Lchi16400	Lchi04510	0.614684
Lchi28031	Lchi14322	0.614666
Lchi09880	Lchi16400	0.614634
Lchi30341	Lchi15610	0.61463
Lchi09880	Lchi15610	0.614623
Lchi24383	Lchi34018	0.614596
Lchi05207	Lchi28076	0.614594
Lchi22576	Lchi24128	0.614589
Lchi21996	Lchi08525	0.61456
Lchi09356	Lchi11336	0.614556
Lchi22577	Lchi09880	0.614503
Lchi28031	Lchi04232	0.6145
Lchi16780	Lchi08840	0.614476
Lchi00718	Lchi21084	0.614462
Lchi11336	Lchi24128	0.614457
Lchi00718	Lchi00588	0.614453
Lchi22576	Lchi08906	0.614452
Lchi19268	Lchi24128	0.61445
Lchi18392	Lchi02890	0.614443
Lchi18392	Lchi21739	0.614411
Lchi09880	Lchi17350	0.614405
Lchi08525	Lchi05669	0.614405
Lchi05207	Lchi04510	0.614393
Lchi11336	Lchi08840	0.614369
Lchi17244	Lchi27774	0.614362
Lchi04236	Lchi24375	0.614348
Lchi05207	Lchi16400	0.614346
Lchi22576	Lchi17244	0.614344
Lchi09880	Lchi00587	0.614325
Lchi09880	Lchi04510	0.614324
Lchi05207	Lchi27774	0.614313
Lchi09880	Lchi25016	0.614297
Lchi09880	Lchi25021	0.61428
Lchi16400	Lchi26570	0.614271
Lchi22576	Lchi04466	0.614246
Lchi16780	Lchi15610	0.61423
Lchi03315	Lchi19076	0.61423
Lchi19268	Lchi24375	0.614226
Lchi17244	Lchi24128	0.61418
Lchi22576	Lchi29402	0.614175
Lchi28031	Lchi31082	0.614172
Lchi16780	Lchi17244	0.614158
Lchi04232	Lchi05207	0.61412
Lchi22576	Lchi05207	0.614112
Lchi24383	Lchi05207	0.614108
Lchi16780	Lchi10780	0.614094
Lchi22576	Lchi31082	0.614064
Lchi28031	Lchi08840	0.614056
Lchi11893	Lchi15610	0.614038
Lchi29402	Lchi25377	0.614011
Lchi11893	Lchi04466	0.613986
Lchi04232	Lchi28076	0.613973
Lchi16780	Lchi02890	0.613971
Lchi18392	Lchi05365	0.613961
Lchi30341	Lchi11894	0.613951
Lchi00718	Lchi00587	0.613938
Lchi17470	Lchi11893	0.613933
Lchi19268	Lchi29402	0.613927
Lchi28437	Lchi16780	0.613922
Lchi11893	Lchi08840	0.613913
Lchi22576	Lchi00279	0.613906
Lchi28031	Lchi28076	0.613903
Lchi18392	Lchi04466	0.613874
Lchi28031	Lchi12675	0.613856
Lchi11461	Lchi11336	0.613854
Lchi28031	Lchi08906	0.613846
Lchi24383	Lchi08307	0.613834
Lchi00279	Lchi21996	0.613827
Lchi12675	Lchi19075	0.613818
Lchi18392	Lchi30341	0.613817
Lchi11893	Lchi28076	0.613817
Lchi04236	Lchi25021	0.613814
Lchi28031	Lchi28437	0.61379
Lchi12675	Lchi29402	0.61377
Lchi04232	Lchi10780	0.613766
Lchi28031	Lchi10780	0.613734
Lchi19075	Lchi15610	0.613727
Lchi00718	Lchi17350	0.613714
Lchi12675	Lchi07565	0.613706
Lchi02185	Lchi26570	0.613699
Lchi09868	Lchi04510	0.613697
Lchi10780	Lchi05669	0.613693
Lchi19268	Lchi02890	0.613691
Lchi00718	Lchi07565	0.613686
Lchi09880	Lchi17974	0.613652
Lchi29402	Lchi21084	0.613644
Lchi09880	Lchi12734	0.613631
Lchi04232	Lchi15610	0.613619
Lchi17974	Lchi04510	0.613615
Lchi24383	Lchi31082	0.61361
Lchi29402	Lchi14322	0.613578
Lchi11336	Lchi16400	0.613574
Lchi28031	Lchi05207	0.613564
Lchi12675	Lchi19076	0.613551
Lchi18318	Lchi29402	0.613536
Lchi09356	Lchi31082	0.613506
Lchi04236	Lchi28437	0.6135
Lchi00718	Lchi15610	0.613497
Lchi25272	Lchi04510	0.613489
Lchi11461	Lchi09880	0.613481
Lchi00718	Lchi05207	0.613434
Lchi18392	Lchi11336	0.613425
Lchi25021	Lchi17244	0.613395
Lchi04232	Lchi04466	0.613382
Lchi05207	Lchi17974	0.613381
Lchi25377	Lchi26570	0.613377
Lchi24383	Lchi21739	0.613369
Lchi03315	Lchi07565	0.613366
Lchi28031	Lchi17244	0.613345
Lchi19268	Lchi18317	0.613324
Lchi18392	Lchi17350	0.613322
Lchi19268	Lchi17244	0.613317
Lchi18392	Lchi08307	0.613316
Lchi00279	Lchi18392	0.613256
Lchi19268	Lchi00279	0.613224
Lchi11893	Lchi08906	0.613224
Lchi30341	Lchi19076	0.613218
Lchi05365	Lchi02185	0.613193
Lchi12675	Lchi11893	0.613189
Lchi18392	Lchi24375	0.613174
Lchi19268	Lchi08906	0.61317
Lchi19268	Lchi05207	0.613164
Lchi30341	Lchi24128	0.613164
Lchi18392	Lchi08906	0.613141
Lchi29960	Lchi03315	0.613139
Lchi21996	Lchi35398	0.613129
Lchi19268	Lchi00587	0.613123
Lchi11336	Lchi07565	0.61312
Lchi21996	Lchi25377	0.613114
Lchi11893	Lchi04510	0.613105
Lchi04232	Lchi24375	0.613084
Lchi05365	Lchi11336	0.613048
Lchi15890	Lchi15610	0.613047
Lchi05669	Lchi25016	0.613038
Lchi24383	Lchi04183	0.613025
Lchi00718	Lchi25016	0.61301
Lchi05365	Lchi05669	0.613005
Lchi10780	Lchi11893	0.613
Lchi28031	Lchi26570	0.612979
Lchi03315	Lchi15610	0.612928
Lchi28437	Lchi11893	0.612911
Lchi22577	Lchi00718	0.612846
Lchi03315	Lchi18317	0.612832
Lchi21084	Lchi03315	0.61283
Lchi24383	Lchi05365	0.612829
Lchi00588	Lchi03315	0.612809
Lchi12675	Lchi04510	0.612805
Lchi09356	Lchi08307	0.612797
Lchi19268	Lchi14322	0.612789
Lchi00718	Lchi25021	0.612777
Lchi16780	Lchi04510	0.612775
Lchi29402	Lchi05207	0.612775
Lchi22577	Lchi04236	0.612767
Lchi29402	Lchi17350	0.612751
Lchi11893	Lchi26570	0.612737
Lchi00718	Lchi19075	0.61273
Lchi04232	Lchi04510	0.612727
Lchi17470	Lchi05207	0.612715
Lchi18392	Lchi31082	0.612709
Lchi13364	Lchi11336	0.612671
Lchi09880	Lchi08307	0.612652
Lchi11461	Lchi15610	0.612652
Lchi12734	Lchi05207	0.612619
Lchi04510	Lchi22905	0.612614
Lchi16780	Lchi08906	0.61261
Lchi18392	Lchi08525	0.612598
Lchi29402	Lchi08307	0.612595
Lchi19075	Lchi26570	0.612561
Lchi05207	Lchi05669	0.612554
Lchi21996	Lchi24375	0.612545
Lchi09356	Lchi13364	0.612539
Lchi19268	Lchi04466	0.612511
Lchi05207	Lchi17244	0.612502
Lchi02890	Lchi05669	0.612484
Lchi28076	Lchi17244	0.612481
Lchi12675	Lchi05207	0.61248
Lchi11893	Lchi24375	0.612469
Lchi18318	Lchi30341	0.612463
Lchi22576	Lchi24375	0.612456
Lchi07565	Lchi26570	0.612454
Lchi09356	Lchi02890	0.612452
Lchi17974	Lchi25377	0.612445
Lchi28031	Lchi04466	0.612418
Lchi30341	Lchi08840	0.612404
Lchi22577	Lchi17244	0.612386
Lchi19268	Lchi25272	0.612385
Lchi12675	Lchi09868	0.612363
Lchi04236	Lchi04061	0.612346
Lchi11336	Lchi35398	0.612336
Lchi17974	Lchi26570	0.612317
Lchi00718	Lchi04510	0.612296
Lchi18392	Lchi05207	0.612291
Lchi21996	Lchi25016	0.612271
Lchi17244	Lchi25377	0.612257
Lchi17350	Lchi03315	0.612242
Lchi28031	Lchi15610	0.612238
Lchi12675	Lchi31082	0.612192
Lchi19268	Lchi04510	0.61219
Lchi25021	Lchi03315	0.612187
Lchi22576	Lchi15610	0.61218
Lchi19268	Lchi08307	0.612179
Lchi09868	Lchi26570	0.612161
Lchi29402	Lchi00587	0.61215
Lchi09356	Lchi08906	0.612149
Lchi12675	Lchi17974	0.61214
Lchi09356	Lchi17350	0.612139
Lchi03315	Lchi19075	0.612138
Lchi00279	Lchi09356	0.61212
Lchi10780	Lchi30341	0.612114
Lchi13364	Lchi27974	0.612097
Lchi00588	Lchi17244	0.612078
Lchi18318	Lchi17244	0.612071
Lchi29402	Lchi11336	0.612068
Lchi03315	Lchi04510	0.612059
Lchi00279	Lchi11893	0.612043
Lchi16838	Lchi05669	0.612043
Lchi12734	Lchi04510	0.612035
Lchi29960	Lchi26570	0.612023
Lchi05365	Lchi26570	0.61199
Lchi21996	Lchi02890	0.611974
Lchi24383	Lchi17350	0.611967
Lchi28031	Lchi00279	0.611964
Lchi22576	Lchi04510	0.611946
Lchi18392	Lchi00587	0.611891
Lchi04466	Lchi05669	0.611889
Lchi29402	Lchi18317	0.611882
Lchi19075	Lchi04510	0.611866
Lchi27774	Lchi04510	0.611848
Lchi04236	Lchi34018	0.611848
Lchi04183	Lchi18392	0.611819
Lchi25021	Lchi30341	0.611818
Lchi09880	Lchi31082	0.611813
Lchi12675	Lchi29960	0.611809
Lchi21084	Lchi21996	0.611804
Lchi04239	Lchi09356	0.611803
Lchi11461	Lchi05207	0.61175
Lchi29402	Lchi08840	0.611713
Lchi24383	Lchi02890	0.611691
Lchi12675	Lchi22905	0.611671
Lchi11336	Lchi30341	0.611652
Lchi27974	Lchi04510	0.611639
Lchi05207	Lchi22905	0.611614
Lchi00279	Lchi16780	0.611591
Lchi29402	Lchi24128	0.611587
Lchi29402	Lchi04466	0.611582
Lchi05207	Lchi09868	0.61157
Lchi04236	Lchi00588	0.611567
Lchi18392	Lchi18317	0.611565
Lchi09880	Lchi02185	0.611542
Lchi12675	Lchi21084	0.611541
Lchi05207	Lchi03315	0.611533
Lchi16780	Lchi34018	0.611517
Lchi19268	Lchi34018	0.611512
Lchi17470	Lchi17244	0.611498
Lchi00587	Lchi03315	0.611494
Lchi17350	Lchi05669	0.611474
Lchi04232	Lchi24128	0.611472
Lchi00718	Lchi08307	0.611469
Lchi19076	Lchi26570	0.611464
Lchi11336	Lchi08525	0.61146
Lchi14322	Lchi21996	0.611397
Lchi04183	Lchi27974	0.611392
Lchi25272	Lchi15610	0.611383
Lchi21996	Lchi31082	0.61137
Lchi27974	Lchi35398	0.61137
Lchi15890	Lchi04510	0.611363
Lchi08906	Lchi05669	0.611351
Lchi08906	Lchi21996	0.611351
Lchi15890	Lchi25377	0.611342
Lchi05207	Lchi08525	0.611337
Lchi07565	Lchi15610	0.611231
Lchi28076	Lchi04510	0.611229
Lchi09880	Lchi00718	0.611194
Lchi16780	Lchi24128	0.611173
Lchi11461	Lchi04510	0.611171
Lchi24383	Lchi13364	0.611161
Lchi24852	Lchi35398	0.611151
Lchi09880	Lchi04466	0.611115
Lchi04239	Lchi18392	0.611109
Lchi05207	Lchi24128	0.611107
Lchi17974	Lchi18317	0.611082
Lchi22577	Lchi03315	0.61108
Lchi28031	Lchi24375	0.611065
Lchi05207	Lchi15610	0.611053
Lchi22905	Lchi26570	0.611028
Lchi22577	Lchi30341	0.611024
Lchi25021	Lchi12675	0.611023
Lchi17244	Lchi04510	0.611013
Lchi24383	Lchi00587	0.611003
Lchi25272	Lchi17244	0.610994
Lchi30341	Lchi34018	0.61097
Lchi17470	Lchi11336	0.610966
Lchi24128	Lchi04510	0.61095
Lchi03315	Lchi25016	0.610943
Lchi24383	Lchi06282	0.610937
Lchi07565	Lchi04510	0.610926
Lchi00940	Lchi05669	0.610919
Lchi24383	Lchi08906	0.610912
Lchi28437	Lchi29402	0.610907
Lchi28031	Lchi04510	0.610898
Lchi17244	Lchi14319	0.610877
Lchi04236	Lchi06282	0.610857
Lchi09880	Lchi14319	0.610857
Lchi24383	Lchi00279	0.610857
Lchi19268	Lchi15610	0.610838
Lchi27974	Lchi05669	0.610837
Lchi11336	Lchi28076	0.610836
Lchi22905	Lchi25377	0.610803
Lchi12734	Lchi17244	0.610795
Lchi04236	Lchi25377	0.610794
Lchi09356	Lchi01329	0.610753
Lchi05207	Lchi19075	0.61074
Lchi12734	Lchi26570	0.610733
Lchi06085	Lchi26570	0.610716
Lchi09356	Lchi00587	0.610701
Lchi05365	Lchi09868	0.6107
Lchi29402	Lchi02890	0.610699
Lchi29960	Lchi04510	0.610686
Lchi09356	Lchi06282	0.610668
Lchi14322	Lchi05669	0.610646
Lchi21084	Lchi17974	0.610612
Lchi04239	Lchi24383	0.610611
Lchi28437	Lchi30341	0.61056
Lchi24383	Lchi18317	0.610558
Lchi18392	Lchi34018	0.610552
Lchi27974	Lchi26570	0.610523
Lchi11336	Lchi27974	0.610507
Lchi18318	Lchi09880	0.610487
Lchi00279	Lchi17244	0.610465
Lchi24375	Lchi26570	0.610453
Lchi18392	Lchi04234	0.610443
Lchi11461	Lchi12675	0.610432
Lchi13364	Lchi05669	0.610428
Lchi31082	Lchi26570	0.610413
Lchi12675	Lchi00588	0.610409
Lchi00718	Lchi17974	0.610406
Lchi28437	Lchi17244	0.610396
Lchi09880	Lchi22905	0.610389
Lchi17244	Lchi15610	0.610379
Lchi28031	Lchi04234	0.610365
Lchi11461	Lchi00718	0.610363
Lchi30341	Lchi24375	0.610362
Lchi04183	Lchi30341	0.610357
Lchi09356	Lchi35398	0.610342
Lchi28076	Lchi15610	0.610328
Lchi21084	Lchi17244	0.610324
Lchi05365	Lchi17974	0.610317
Lchi00588	Lchi30341	0.610311
Lchi09880	Lchi02890	0.610301
Lchi05207	Lchi15890	0.61027
Lchi17974	Lchi19076	0.610256
Lchi09880	Lchi09868	0.610234
Lchi04236	Lchi14322	0.61021
Lchi12675	Lchi15890	0.610201
Lchi15890	Lchi19076	0.610179
Lchi09880	Lchi26570	0.610176
Lchi05669	Lchi08307	0.610167
Lchi34018	Lchi05669	0.610165
Lchi11461	Lchi26570	0.610126
Lchi04236	Lchi27974	0.610112
Lchi22576	Lchi04234	0.61011
Lchi04236	Lchi04466	0.610084
Lchi05207	Lchi30341	0.610077
Lchi24383	Lchi01329	0.610072
Lchi29402	Lchi04234	0.610057
Lchi30341	Lchi08525	0.610053
Lchi09880	Lchi11894	0.61005
Lchi12675	Lchi16400	0.610023
Lchi29960	Lchi11336	0.610016
Lchi09356	Lchi18317	0.610005
Lchi09356	Lchi04234	0.610002
Lchi14319	Lchi15610	0.609986
Lchi12734	Lchi15610	0.609986
Lchi08525	Lchi04510	0.609973
Lchi29402	Lchi08906	0.609972
Lchi18318	Lchi11336	0.609942
Lchi05365	Lchi03315	0.60994
Lchi04183	Lchi26570	0.6099
Lchi24383	Lchi27974	0.609884
Lchi09880	Lchi03315	0.60986
Lchi27974	Lchi15610	0.609853
Lchi09880	Lchi14322	0.609843
Lchi18392	Lchi01329	0.60983
Lchi05669	Lchi35398	0.609819
Lchi03315	Lchi26570	0.609808
Lchi28031	Lchi24128	0.60978
Lchi15610	Lchi04510	0.609779
Lchi17974	Lchi03315	0.609772
Lchi24852	Lchi13364	0.609731
Lchi16780	Lchi04234	0.609705
Lchi11893	Lchi24128	0.609689
Lchi15890	Lchi26570	0.609673
Lchi17470	Lchi15610	0.609656
Lchi12675	Lchi03315	0.609651
Lchi00587	Lchi17974	0.609615
Lchi00718	Lchi26570	0.609615
Lchi18318	Lchi12675	0.609611
Lchi05365	Lchi22905	0.609607
Lchi11336	Lchi19076	0.609602
Lchi24852	Lchi04183	0.609577
Lchi10780	Lchi17244	0.609562
Lchi03315	Lchi02890	0.609559
Lchi17244	Lchi02890	0.609544
Lchi17244	Lchi25016	0.609543
Lchi29402	Lchi34018	0.609543
Lchi05365	Lchi15890	0.609506
Lchi00588	Lchi17974	0.609501
Lchi24375	Lchi15610	0.609498
Lchi00718	Lchi16400	0.609495
Lchi04236	Lchi31082	0.609489
Lchi05207	Lchi11336	0.609479
Lchi30341	Lchi21739	0.609477
Lchi00587	Lchi05669	0.609476
Lchi12675	Lchi05365	0.609474
Lchi29960	Lchi17974	0.609471
Lchi18317	Lchi05669	0.609442
Lchi19268	Lchi04234	0.609442
Lchi00718	Lchi02890	0.609433
Lchi29402	Lchi25272	0.609428
Lchi17244	Lchi21739	0.609428
Lchi17350	Lchi17974	0.609406
Lchi12734	Lchi11336	0.609402
Lchi09880	Lchi05365	0.609399
Lchi21996	Lchi34018	0.609395
Lchi04232	Lchi05365	0.609376
Lchi24383	Lchi04234	0.609373
Lchi28437	Lchi11336	0.60936
Lchi12675	Lchi26570	0.609342
Lchi04232	Lchi04234	0.609337
Lchi15890	Lchi07565	0.609335
Lchi05207	Lchi14319	0.60933
Lchi09880	Lchi06085	0.609328
Lchi17244	Lchi27974	0.609312
Lchi05365	Lchi08840	0.60929
Lchi03315	Lchi31082	0.609272
Lchi04236	Lchi21084	0.609267
Lchi17470	Lchi04510	0.609266
Lchi17244	Lchi31082	0.60925
Lchi11893	Lchi04234	0.609234
Lchi05365	Lchi11893	0.609209
Lchi30341	Lchi25377	0.609205
Lchi25021	Lchi26570	0.60919
Lchi29960	Lchi05207	0.609186
Lchi04236	Lchi00279	0.609158
Lchi09880	Lchi15890	0.609156
Lchi05365	Lchi24128	0.60914
Lchi04061	Lchi21996	0.609136
Lchi09880	Lchi27774	0.609134
Lchi17350	Lchi21996	0.609111
Lchi29960	Lchi15610	0.609088
Lchi21084	Lchi15890	0.609085
Lchi08840	Lchi04510	0.609074
Lchi11461	Lchi03315	0.609059
Lchi21996	Lchi04466	0.609056
Lchi27774	Lchi25377	0.609051
Lchi00718	Lchi05365	0.609036
Lchi04236	Lchi25016	0.60903
Lchi25272	Lchi27974	0.609027
Lchi09356	Lchi27974	0.60902
Lchi29402	Lchi24375	0.609018
Lchi21084	Lchi26570	0.608987
Lchi04239	Lchi21996	0.608975
Lchi00588	Lchi26570	0.608968
Lchi05365	Lchi07565	0.608936
Lchi05365	Lchi30341	0.608914
Lchi12675	Lchi17350	0.608913
Lchi12675	Lchi02185	0.608907
Lchi17974	Lchi07565	0.608866
Lchi17244	Lchi24375	0.608851
Lchi24383	Lchi35398	0.60882
Lchi18318	Lchi03315	0.608812
Lchi17244	Lchi11894	0.608789
Lchi19268	Lchi21739	0.608778
Lchi22577	Lchi12675	0.608773
Lchi17470	Lchi29960	0.608726
Lchi10780	Lchi05207	0.608725
Lchi05365	Lchi19075	0.608713
Lchi16780	Lchi25272	0.60868
Lchi05207	Lchi07565	0.608666
Lchi19076	Lchi15610	0.608652
Lchi29402	Lchi15610	0.608641
Lchi22576	Lchi25272	0.608634
Lchi00718	Lchi12675	0.608615
Lchi09880	Lchi24375	0.608608
Lchi04232	Lchi16838	0.608608
Lchi21996	Lchi08307	0.608604
Lchi12675	Lchi18317	0.608589
Lchi22576	Lchi05365	0.608582
Lchi04061	Lchi27974	0.608535
Lchi09880	Lchi17470	0.608535
Lchi04466	Lchi26570	0.608509
Lchi00279	Lchi12675	0.608478
Lchi18318	Lchi00718	0.608461
Lchi04239	Lchi04236	0.608438
Lchi14322	Lchi30341	0.608437
Lchi21996	Lchi27974	0.60842
Lchi11461	Lchi18317	0.6084
Lchi02197	Lchi13364	0.608396
Lchi13364	Lchi30341	0.608395
Lchi21084	Lchi27774	0.608384
Lchi19076	Lchi04510	0.608374
Lchi11336	Lchi14319	0.608372
Lchi08840	Lchi15610	0.608339
Lchi27774	Lchi26570	0.60833
Lchi15890	Lchi19075	0.608322
Lchi21084	Lchi30341	0.608311
Lchi29960	Lchi15890	0.608288
Lchi24375	Lchi04510	0.608287
Lchi29402	Lchi17244	0.608284
Lchi12675	Lchi08840	0.60828
Lchi29402	Lchi31082	0.608265
Lchi27774	Lchi19075	0.60826
Lchi22577	Lchi26570	0.608258
Lchi11336	Lchi24375	0.60824
Lchi30341	Lchi25016	0.608222
Lchi21996	Lchi27836	0.608218
Lchi28031	Lchi34018	0.6082
Lchi00588	Lchi15890	0.608187
Lchi27774	Lchi19076	0.608185
Lchi00718	Lchi14322	0.608181
Lchi25021	Lchi11336	0.608174
Lchi09880	Lchi28076	0.608157
Lchi05207	Lchi27974	0.608155
Lchi08840	Lchi26570	0.608152
Lchi15890	Lchi18317	0.608121
Lchi19268	Lchi08525	0.60812
Lchi29960	Lchi27774	0.608091
Lchi19076	Lchi22905	0.608073
Lchi00718	Lchi14319	0.60806
Lchi18392	Lchi06282	0.60806
Lchi09880	Lchi12675	0.608014
Lchi06282	Lchi21996	0.608012
Lchi09868	Lchi03315	0.607995
Lchi11461	Lchi25377	0.607943
Lchi17470	Lchi18317	0.60793
Lchi05207	Lchi11894	0.607927
Lchi25021	Lchi15890	0.607926
Lchi11461	Lchi05365	0.607894
Lchi02197	Lchi35398	0.607894
Lchi00279	Lchi11336	0.607891
Lchi17244	Lchi08307	0.607882
Lchi16400	Lchi27774	0.607862
Lchi25021	Lchi17974	0.607851
Lchi09880	Lchi08906	0.607837
Lchi12675	Lchi25016	0.607818
Lchi17974	Lchi19075	0.607814
Lchi24128	Lchi15610	0.607805
Lchi17350	Lchi15890	0.607786
Lchi17974	Lchi25016	0.607776
Lchi04239	Lchi29402	0.607762
Lchi04183	Lchi15610	0.607744
Lchi27774	Lchi07565	0.607731
Lchi30341	Lchi27974	0.607728
Lchi18392	Lchi13364	0.607714
Lchi17244	Lchi17350	0.607687
Lchi04239	Lchi19268	0.60767
Lchi16838	Lchi21996	0.607666
Lchi09880	Lchi10780	0.607658
Lchi13364	Lchi05207	0.607644
Lchi03315	Lchi22905	0.607634
Lchi17470	Lchi00588	0.607631
Lchi29960	Lchi05365	0.607628
Lchi05365	Lchi17244	0.607609
Lchi04236	Lchi01329	0.607609
Lchi29402	Lchi04510	0.607609
Lchi22576	Lchi34018	0.607602
Lchi00279	Lchi03315	0.607602
Lchi00718	Lchi31082	0.607599
Lchi14322	Lchi17244	0.607593
Lchi04510	Lchi25377	0.607592
Lchi18392	Lchi27974	0.607586
Lchi12675	Lchi00587	0.607581
Lchi16780	Lchi05365	0.607556
Lchi18318	Lchi15610	0.607533
Lchi11893	Lchi34018	0.607508
Lchi03315	Lchi08307	0.607462
Lchi00718	Lchi02185	0.607439
Lchi04183	Lchi12675	0.607437
Lchi09880	Lchi28437	0.607419
Lchi04183	Lchi09868	0.607395
Lchi19268	Lchi16838	0.607384
Lchi04236	Lchi08906	0.607373
Lchi04232	Lchi34018	0.607345
Lchi04236	Lchi02890	0.607344
Lchi22577	Lchi17974	0.607332
Lchi09880	Lchi08840	0.607331
Lchi05365	Lchi06085	0.607325
Lchi24852	Lchi04236	0.607322
Lchi12675	Lchi27774	0.607292
Lchi07565	Lchi22905	0.607282
Lchi12675	Lchi24375	0.607281
Lchi21084	Lchi22905	0.607259
Lchi04236	Lchi20009	0.607243
Lchi04183	Lchi05207	0.607226
Lchi22576	Lchi04079	0.607225
Lchi04466	Lchi04510	0.607167
Lchi00718	Lchi12734	0.60715
Lchi09356	Lchi04061	0.607143
Lchi17244	Lchi04466	0.607138
Lchi28031	Lchi05365	0.607112
Lchi28437	Lchi12675	0.60711
Lchi19268	Lchi27974	0.607057
Lchi02805	Lchi35398	0.60703
Lchi00588	Lchi27774	0.607025
Lchi04236	Lchi08307	0.607022
Lchi12734	Lchi12675	0.607019
Lchi16400	Lchi06085	0.606996
Lchi14319	Lchi04510	0.606991
Lchi30341	Lchi04466	0.606976
Lchi20009	Lchi05669	0.606971
Lchi01329	Lchi21996	0.606962
Lchi17470	Lchi00587	0.60694
Lchi17470	Lchi25016	0.606934
Lchi11461	Lchi00587	0.606919
Lchi00718	Lchi22905	0.606915
Lchi00587	Lchi21996	0.606904
Lchi12675	Lchi02890	0.606901
Lchi00587	Lchi15890	0.606885
Lchi19268	Lchi05365	0.606877
Lchi05365	Lchi27774	0.606869
Lchi11894	Lchi15610	0.606864
Lchi04236	Lchi32918	0.606863
Lchi15890	Lchi03315	0.606849
Lchi18318	Lchi26570	0.606846
Lchi17470	Lchi19076	0.606839
Lchi11336	Lchi31082	0.606828
Lchi00718	Lchi11894	0.606816
Lchi25021	Lchi04510	0.606814
Lchi05207	Lchi05365	0.606793
Lchi19075	Lchi22905	0.60679
Lchi25021	Lchi15610	0.606787
Lchi24852	Lchi05669	0.606747
Lchi24852	Lchi27974	0.606741
Lchi26907	Lchi21996	0.606733
Lchi11461	Lchi21084	0.606725
Lchi08906	Lchi17244	0.606724
Lchi08307	Lchi26570	0.606717
Lchi30341	Lchi31082	0.606701
Lchi00718	Lchi08906	0.606663
Lchi05365	Lchi19076	0.606655
Lchi04239	Lchi30341	0.606626
Lchi21739	Lchi04510	0.60662
Lchi22577	Lchi17470	0.606605
Lchi00718	Lchi09868	0.6066
Lchi17470	Lchi17350	0.606578
Lchi00718	Lchi03315	0.606561
Lchi28076	Lchi26570	0.606552
Lchi11461	Lchi17350	0.60655
Lchi17470	Lchi25377	0.606534
Lchi00279	Lchi29402	0.606506
Lchi31082	Lchi22905	0.606502
Lchi27974	Lchi06085	0.606487
Lchi08525	Lchi15610	0.606482
Lchi03315	Lchi08840	0.606481
Lchi17974	Lchi08307	0.606477
Lchi18317	Lchi26570	0.606477
Lchi17244	Lchi18317	0.606471
Lchi24852	Lchi11336	0.606467
Lchi00587	Lchi17244	0.606463
Lchi08906	Lchi03315	0.606439
Lchi03315	Lchi02185	0.606408
Lchi16400	Lchi03315	0.606387
Lchi30341	Lchi35398	0.606349
Lchi22577	Lchi04510	0.606347
Lchi27774	Lchi18317	0.606345
Lchi00279	Lchi09880	0.606322
Lchi25016	Lchi26570	0.606321
Lchi11336	Lchi25377	0.606318
Lchi29402	Lchi01329	0.606302
Lchi10780	Lchi04510	0.606279
Lchi17974	Lchi27774	0.606265
Lchi10780	Lchi11336	0.606246
Lchi12675	Lchi16838	0.606245
Lchi16780	Lchi27974	0.606243
Lchi15890	Lchi31082	0.606204
Lchi22577	Lchi15890	0.606203
Lchi11336	Lchi11894	0.606196
Lchi11461	Lchi00588	0.606179
Lchi34018	Lchi15610	0.606169
Lchi26907	Lchi05669	0.606166
Lchi11461	Lchi19076	0.606161
Lchi05207	Lchi08840	0.606097
Lchi00718	Lchi15890	0.606074
Lchi12675	Lchi06085	0.606068
Lchi00718	Lchi04466	0.606055
Lchi04232	Lchi00940	0.606053
Lchi15890	Lchi25016	0.606048
Lchi29960	Lchi22905	0.606046
Lchi24852	Lchi26570	0.606039
Lchi14319	Lchi26570	0.60602
Lchi25021	Lchi05365	0.606018
Lchi22576	Lchi16838	0.605982
Lchi00587	Lchi27774	0.605974
Lchi08906	Lchi30341	0.605966
Lchi21739	Lchi15610	0.60595
Lchi04183	Lchi02185	0.60595
Lchi18317	Lchi22905	0.605936
Lchi11461	Lchi27774	0.605935
Lchi19268	Lchi04183	0.605934
Lchi04232	Lchi04079	0.605929
Lchi31082	Lchi04510	0.605924
Lchi28437	Lchi03315	0.605917
Lchi18318	Lchi04510	0.605909
Lchi04183	Lchi22905	0.605892
Lchi21996	Lchi18317	0.605873
Lchi17470	Lchi07565	0.605872
Lchi04183	Lchi06085	0.605872
Lchi04183	Lchi17244	0.605862
Lchi04234	Lchi21996	0.605851
Lchi05207	Lchi21739	0.605827
Lchi17470	Lchi21084	0.605809
Lchi22577	Lchi11336	0.605807
Lchi24383	Lchi04061	0.605803
Lchi11461	Lchi29960	0.6058
Lchi17974	Lchi15890	0.605784
Lchi22576	Lchi25590	0.605767
Lchi25021	Lchi27774	0.605754
Lchi05365	Lchi27974	0.605754
Lchi17350	Lchi26570	0.605748
Lchi05207	Lchi06282	0.605742
Lchi17350	Lchi27774	0.605734
Lchi16780	Lchi16838	0.605733
Lchi09356	Lchi16838	0.605729
Lchi12675	Lchi14319	0.605721
Lchi27974	Lchi21739	0.605719
Lchi24852	Lchi32259	0.605714
Lchi13364	Lchi15610	0.605687
Lchi00588	Lchi22905	0.605671
Lchi17974	Lchi31082	0.605665
Lchi00279	Lchi26570	0.605662
Lchi02197	Lchi04183	0.605652
Lchi15610	Lchi25377	0.605645
Lchi19268	Lchi26907	0.605644
Lchi21996	Lchi33905	0.605619
Lchi00588	Lchi04510	0.605583
Lchi09356	Lchi26282	0.605579
Lchi02805	Lchi13364	0.605554
Lchi18963	Lchi35398	0.60552
Lchi04236	Lchi27836	0.605518
Lchi24852	Lchi21996	0.605511
Lchi04183	Lchi04510	0.605493
Lchi04236	Lchi17350	0.605485
Lchi05207	Lchi19076	0.605474
Lchi04236	Lchi25017	0.605461
Lchi24852	Lchi15610	0.605415
Lchi18963	Lchi04183	0.605413
Lchi24852	Lchi04510	0.605404
Lchi25021	Lchi22905	0.605398
Lchi30341	Lchi08307	0.605393
Lchi05207	Lchi04466	0.605384
Lchi24128	Lchi26570	0.605375
Lchi05365	Lchi04510	0.605371
Lchi11336	Lchi04061	0.605366
Lchi22577	Lchi27774	0.605366
Lchi17350	Lchi22905	0.605347
Lchi05207	Lchi35398	0.605326
Lchi09356	Lchi26907	0.605321
Lchi00587	Lchi26570	0.605308
Lchi17350	Lchi30341	0.605297
Lchi27774	Lchi25016	0.605254
Lchi18318	Lchi05365	0.605251
Lchi25021	Lchi17470	0.605249
Lchi18392	Lchi26907	0.605244
Lchi01329	Lchi30341	0.605235
Lchi21084	Lchi15610	0.605233
Lchi04239	Lchi16780	0.605219
Lchi22576	Lchi04239	0.605211
Lchi00279	Lchi30341	0.605208
Lchi22577	Lchi15610	0.605208
Lchi02197	Lchi27974	0.605192
Lchi09868	Lchi25377	0.605172
Lchi05365	Lchi21739	0.605169
Lchi01328	Lchi27974	0.605167
Lchi05207	Lchi24375	0.605166
Lchi11893	Lchi16838	0.605159
Lchi11894	Lchi04510	0.605155
Lchi30341	Lchi02890	0.605149
Lchi12734	Lchi27774	0.605137
Lchi22576	Lchi27974	0.605124
Lchi24383	Lchi20009	0.60512
Lchi15890	Lchi02890	0.605118
Lchi18392	Lchi35398	0.605099
Lchi04080	Lchi27974	0.605086
Lchi06282	Lchi30341	0.605083
Lchi17470	Lchi19075	0.605081
Lchi11893	Lchi04079	0.605069
Lchi05207	Lchi04061	0.605066
Lchi19268	Lchi01329	0.605065
Lchi28437	Lchi15610	0.605064
Lchi18318	Lchi15890	0.605057
Lchi00718	Lchi27774	0.605038
Lchi09880	Lchi04234	0.605035
Lchi00588	Lchi15610	0.605029
Lchi02805	Lchi27974	0.605022
Lchi17470	Lchi26570	0.605
Lchi00718	Lchi08840	0.604984
Lchi28031	Lchi16838	0.604981
Lchi27774	Lchi08307	0.604965
Lchi03315	Lchi14319	0.604945
Lchi11461	Lchi25016	0.604937
Lchi02890	Lchi26570	0.604925
Lchi22577	Lchi05365	0.604924
Lchi17470	Lchi08307	0.604896
Lchi00588	Lchi11336	0.604857
Lchi05365	Lchi28076	0.604855
Lchi11336	Lchi25017	0.604847
Lchi22577	Lchi05207	0.604838
Lchi22576	Lchi21739	0.604807
Lchi17244	Lchi08525	0.604806
Lchi12675	Lchi08307	0.604799
Lchi28437	Lchi04510	0.604772
Lchi11461	Lchi15890	0.604768
Lchi00718	Lchi28437	0.604766
Lchi18963	Lchi13364	0.60476
Lchi09868	Lchi15890	0.604754
Lchi12675	Lchi00940	0.60475
Lchi04236	Lchi01999	0.604748
Lchi17470	Lchi05365	0.604743
Lchi04236	Lchi01328	0.604734
Lchi12675	Lchi27974	0.604726
Lchi12675	Lchi08906	0.604725
Lchi24383	Lchi26282	0.60471
Lchi00279	Lchi00718	0.604702
Lchi16400	Lchi17974	0.604696
Lchi02197	Lchi04510	0.604692
Lchi28031	Lchi04079	0.604668
Lchi04232	Lchi26907	0.604655
Lchi18392	Lchi26282	0.604653
Lchi17974	Lchi02890	0.604631
Lchi18392	Lchi16838	0.604597
Lchi11461	Lchi17974	0.604595
Lchi17962	Lchi04236	0.604586
Lchi28437	Lchi26570	0.604583
Lchi04232	Lchi25272	0.604581
Lchi05207	Lchi01329	0.604567
Lchi16780	Lchi08525	0.604556
Lchi21996	Lchi25017	0.604552
Lchi05207	Lchi34018	0.604511
Lchi00587	Lchi22905	0.604458
Lchi10780	Lchi15610	0.604437
Lchi25021	Lchi05207	0.60442
Lchi18392	Lchi25590	0.604412
Lchi00940	Lchi26570	0.604396
Lchi00279	Lchi15890	0.604396
Lchi14319	Lchi27774	0.604387
Lchi04239	Lchi05669	0.60438
Lchi22576	Lchi23754	0.604378
Lchi11461	Lchi07565	0.604359
Lchi11899	Lchi35398	0.604357
Lchi18318	Lchi05207	0.604316
Lchi08296	Lchi35398	0.604309
Lchi28031	Lchi04239	0.604292
Lchi00718	Lchi17470	0.604292
Lchi15890	Lchi22905	0.604275
Lchi24383	Lchi16838	0.604269
Lchi09356	Lchi20009	0.604258
Lchi11336	Lchi27836	0.60425
Lchi11336	Lchi16838	0.604242
Lchi28437	Lchi05365	0.604222
Lchi02197	Lchi04061	0.604193
Lchi04183	Lchi15890	0.60419
Lchi00718	Lchi10780	0.604174
Lchi25272	Lchi26570	0.60417
Lchi12734	Lchi06085	0.604169
Lchi32259	Lchi27974	0.604168
Lchi04232	Lchi27974	0.604165
Lchi04236	Lchi02197	0.604142
Lchi29402	Lchi27974	0.604142
Lchi04236	Lchi16838	0.604138
Lchi20009	Lchi11336	0.604127
Lchi24852	Lchi25017	0.604125
Lchi27974	Lchi02185	0.604112
Lchi04234	Lchi30341	0.604109
Lchi17974	Lchi22905	0.604106
Lchi00279	Lchi05365	0.604072
Lchi12675	Lchi11894	0.604072
Lchi03315	Lchi11894	0.604061
Lchi21996	Lchi00940	0.604039
Lchi12734	Lchi03315	0.604038
Lchi11461	Lchi17470	0.604032
Lchi00588	Lchi05365	0.604004
Lchi04080	Lchi04236	0.603996
Lchi22577	Lchi11461	0.603986
Lchi02197	Lchi25272	0.603971
Lchi04234	Lchi05669	0.603954
Lchi04236	Lchi04234	0.603953
Lchi14322	Lchi26570	0.603943
Lchi11461	Lchi25021	0.603925
Lchi05365	Lchi15610	0.603906
Lchi17244	Lchi00940	0.60388
Lchi22576	Lchi00940	0.603879
Lchi05365	Lchi16400	0.603869
Lchi35398	Lchi15610	0.603864
Lchi24852	Lchi32917	0.603835
Lchi14322	Lchi03315	0.603826
Lchi04183	Lchi17974	0.603812
Lchi11893	Lchi27974	0.603803
Lchi04232	Lchi04183	0.603802
Lchi02197	Lchi11336	0.603802
Lchi31082	Lchi15610	0.603777
Lchi04231	Lchi27974	0.603773
Lchi22576	Lchi26907	0.603759
Lchi18392	Lchi04079	0.603753
Lchi00718	Lchi28076	0.603739
Lchi18963	Lchi05669	0.603732
Lchi24383	Lchi01999	0.60373
Lchi32918	Lchi27974	0.603723
Lchi11893	Lchi25272	0.603718
Lchi16838	Lchi17244	0.60371
Lchi00718	Lchi06085	0.603708
Lchi04236	Lchi00587	0.603661
Lchi00718	Lchi24375	0.603634
Lchi16780	Lchi04183	0.60363
Lchi00587	Lchi30341	0.603628
Lchi16780	Lchi00940	0.603607
Lchi24852	Lchi17244	0.603605
Lchi20009	Lchi21996	0.603604
Lchi11894	Lchi26570	0.603595
Lchi04232	Lchi25590	0.603571
Lchi28031	Lchi25272	0.603561
Lchi18318	Lchi17974	0.603549
Lchi19268	Lchi00940	0.603531
Lchi04236	Lchi26282	0.603487
Lchi27774	Lchi22905	0.603482
Lchi04239	Lchi05207	0.603467
Lchi28031	Lchi23754	0.603466
Lchi14322	Lchi15610	0.60346
Lchi22577	Lchi22905	0.603453
Lchi05207	Lchi14322	0.603448
Lchi18392	Lchi04061	0.603447
Lchi04236	Lchi02805	0.603419
Lchi03315	Lchi27774	0.603416
Lchi11893	Lchi23754	0.603411
Lchi09868	Lchi22905	0.6034
Lchi18963	Lchi11336	0.603383
Lchi25016	Lchi22905	0.603378
Lchi04183	Lchi03315	0.603374
Lchi10780	Lchi05365	0.603365
Lchi04183	Lchi25272	0.60334
Lchi17470	Lchi16400	0.603329
Lchi04236	Lchi04231	0.60331
Lchi05365	Lchi25272	0.603308
Lchi09356	Lchi01999	0.60329
Lchi04183	Lchi21739	0.603274
Lchi00588	Lchi05207	0.603263
Lchi04466	Lchi06085	0.603255
Lchi04183	Lchi11893	0.60321
Lchi11336	Lchi00940	0.603185
Lchi24375	Lchi27774	0.60318
Lchi28031	Lchi26907	0.603177
Lchi24375	Lchi06085	0.603174
Lchi17470	Lchi17974	0.603156
Lchi11461	Lchi19075	0.603123
Lchi21084	Lchi04510	0.603121
Lchi24383	Lchi00940	0.603116
Lchi04183	Lchi27774	0.603106
Lchi25016	Lchi04510	0.603094
Lchi09880	Lchi04183	0.603088
Lchi03447	Lchi27974	0.603085
Lchi00279	Lchi04510	0.60308
Lchi02197	Lchi05669	0.603075
Lchi11893	Lchi00940	0.60307
Lchi09880	Lchi34018	0.603064
Lchi12734	Lchi17470	0.603063
Lchi09880	Lchi27974	0.603049
Lchi21084	Lchi11336	0.603035
Lchi11461	Lchi08307	0.603026
Lchi24383	Lchi26907	0.603012
Lchi27974	Lchi32917	0.603012
Lchi28437	Lchi05207	0.603008
Lchi27774	Lchi31082	0.603006
Lchi11461	Lchi22905	0.603
Lchi12675	Lchi17470	0.602998
Lchi05365	Lchi02890	0.602996
Lchi18963	Lchi15610	0.602953
Lchi04232	Lchi04239	0.602942
Lchi04236	Lchi32917	0.602918
Lchi02197	Lchi26570	0.602913
Lchi24852	Lchi24383	0.602902
Lchi18318	Lchi22905	0.602899
Lchi17470	Lchi14322	0.60289
Lchi04466	Lchi15610	0.602888
Lchi10780	Lchi26570	0.602884
Lchi05365	Lchi14319	0.60288
Lchi13364	Lchi04510	0.602878
Lchi06282	Lchi05669	0.602862
Lchi09356	Lchi00940	0.602856
Lchi09868	Lchi27774	0.602856
Lchi28031	Lchi27974	0.602855
Lchi21624	Lchi04236	0.602802
Lchi11899	Lchi27974	0.602793
Lchi15890	Lchi08840	0.602776
Lchi18318	Lchi27774	0.602763
Lchi27774	Lchi06085	0.602762
Lchi13364	Lchi11899	0.602758
Lchi11336	Lchi02890	0.60274
Lchi17470	Lchi14319	0.60274
Lchi09880	Lchi24128	0.602732
Lchi04236	Lchi26907	0.60273
Lchi14322	Lchi04510	0.602722
Lchi04232	Lchi23754	0.602718
Lchi27974	Lchi08296	0.602716
Lchi16780	Lchi01329	0.602712
Lchi27774	Lchi02185	0.602691
Lchi29402	Lchi08525	0.602604
Lchi29402	Lchi05365	0.602587
Lchi15890	Lchi08307	0.602586
Lchi16780	Lchi21739	0.602568
Lchi14322	Lchi27774	0.602565
Lchi17470	Lchi11894	0.602561
Lchi24383	Lchi19028	0.60255
Lchi16780	Lchi26907	0.602548
Lchi04183	Lchi35398	0.602545
Lchi24852	Lchi15510	0.602543
Lchi04239	Lchi11893	0.602541
Lchi04236	Lchi19028	0.60253
Lchi02197	Lchi15610	0.602514
Lchi04232	Lchi21739	0.602484
Lchi21996	Lchi26282	0.602462
Lchi22576	Lchi04183	0.602449
Lchi04236	Lchi32259	0.602432
Lchi30341	Lchi18317	0.60243
Lchi04236	Lchi18317	0.602425
Lchi29402	Lchi23754	0.602395
Lchi24852	Lchi25272	0.60239
Lchi04510	Lchi08307	0.60238
Lchi04061	Lchi05669	0.60237
Lchi16400	Lchi22905	0.602351
Lchi00718	Lchi04234	0.602341
Lchi05640	Lchi21996	0.602338
Lchi27774	Lchi11894	0.602332
Lchi04236	Lchi33905	0.602327
Lchi04183	Lchi13364	0.602317
Lchi22576	Lchi01329	0.602304
Lchi27836	Lchi05669	0.602292
Lchi25016	Lchi15610	0.602278
Lchi02805	Lchi32259	0.60227
Lchi12675	Lchi04466	0.602253
Lchi21996	Lchi32918	0.602249
Lchi24852	Lchi01328	0.602244
Lchi12734	Lchi17974	0.602227
Lchi24852	Lchi21739	0.602222
Lchi04183	Lchi16400	0.602209
Lchi27774	Lchi04466	0.602195
Lchi04061	Lchi30341	0.60216
Lchi08906	Lchi15890	0.602152
Lchi16400	Lchi15890	0.602143
Lchi13364	Lchi08296	0.602126
Lchi27974	Lchi27774	0.602119
Lchi24852	Lchi09356	0.602109
Lchi02197	Lchi01328	0.602106
Lchi28437	Lchi15890	0.6021
Lchi17962	Lchi27974	0.602085
Lchi04183	Lchi08296	0.602085
Lchi08525	Lchi27974	0.602083
Lchi04080	Lchi35398	0.602028
Lchi21996	Lchi25590	0.602023
Lchi24383	Lchi02197	0.602011
Lchi24852	Lchi04061	0.602
Lchi18392	Lchi00940	0.601993
Lchi11336	Lchi32917	0.601984
Lchi18392	Lchi23754	0.601973
Lchi11893	Lchi25590	0.601955
Lchi02197	Lchi32918	0.601946
Lchi02805	Lchi01328	0.60194
Lchi14322	Lchi17974	0.601928
Lchi09868	Lchi17974	0.601919
Lchi12675	Lchi14322	0.601918
Lchi00279	Lchi22905	0.601908
Lchi15890	Lchi27774	0.601902
Lchi18963	Lchi04236	0.601899
Lchi09356	Lchi27836	0.601899
Lchi24852	Lchi12675	0.601875
Lchi24852	Lchi02197	0.601874
Lchi02890	Lchi04510	0.601858
Lchi02890	Lchi22905	0.601853
Lchi02197	Lchi21996	0.601853
Lchi02805	Lchi04183	0.601848
Lchi16838	Lchi03315	0.601839
Lchi29402	Lchi06282	0.60183
Lchi05669	Lchi25017	0.601829
Lchi09868	Lchi31082	0.601827
Lchi16780	Lchi04079	0.601816
Lchi11893	Lchi26907	0.601798
Lchi15890	Lchi02185	0.601794
Lchi11336	Lchi08906	0.601781
Lchi24375	Lchi03315	0.601779
Lchi18963	Lchi04510	0.601777
Lchi24852	Lchi32918	0.601773
Lchi09356	Lchi00789	0.601757
Lchi17974	Lchi14319	0.601751
Lchi08525	Lchi26570	0.60175
Lchi04183	Lchi19075	0.601738
Lchi05207	Lchi25377	0.60173
Lchi11899	Lchi32259	0.601713
Lchi11336	Lchi25016	0.601712
Lchi00279	Lchi15610	0.601701
Lchi17470	Lchi03315	0.601695
Lchi03315	Lchi04466	0.601691
Lchi24852	Lchi18963	0.601688
Lchi04236	Lchi00940	0.601686
Lchi15610	Lchi08307	0.601679
Lchi21996	Lchi32917	0.601677
Lchi05365	Lchi25377	0.601655
Lchi16780	Lchi23754	0.601649
Lchi05365	Lchi25016	0.601648
Lchi01329	Lchi05669	0.601646
Lchi29402	Lchi21739	0.601636
Lchi02197	Lchi32259	0.601634
Lchi21624	Lchi27974	0.601627
Lchi24852	Lchi02805	0.601623
Lchi00718	Lchi04183	0.601619
Lchi02197	Lchi17244	0.60161
Lchi17470	Lchi02890	0.601597
Lchi22576	Lchi08525	0.601583
Lchi18963	Lchi26570	0.601573
Lchi35398	Lchi04510	0.601568
Lchi24852	Lchi03447	0.601556
Lchi18392	Lchi27836	0.601551
Lchi19075	Lchi25377	0.601543
Lchi19028	Lchi09356	0.601528
Lchi32259	Lchi08296	0.601486
Lchi27974	Lchi25017	0.601471
Lchi18963	Lchi27974	0.601467
Lchi08906	Lchi17974	0.601457
Lchi06085	Lchi25377	0.601456
Lchi08906	Lchi26570	0.601452
Lchi05365	Lchi11894	0.601451
Lchi10780	Lchi03315	0.601404
Lchi21624	Lchi02197	0.601403
Lchi17974	Lchi04466	0.601385
Lchi09868	Lchi19076	0.601383
Lchi05207	Lchi25016	0.601377
Lchi09356	Lchi33905	0.601375
Lchi09868	Lchi27974	0.601351
Lchi04236	Lchi05640	0.601311
Lchi04232	Lchi32855	0.601285
Lchi04080	Lchi13364	0.601264
Lchi24852	Lchi30341	0.601251
Lchi17470	Lchi04466	0.601247
Lchi24852	Lchi21624	0.601245
Lchi05207	Lchi26282	0.601226
Lchi27974	Lchi24128	0.60121
Lchi28031	Lchi25590	0.601202
Lchi18392	Lchi33905	0.601174
Lchi17974	Lchi02185	0.601171
Lchi00279	Lchi17974	0.601119
Lchi11336	Lchi04466	0.60108
Lchi03315	Lchi06085	0.601063
Lchi28031	Lchi04183	0.601051
Lchi11893	Lchi32855	0.60105
Lchi28031	Lchi00940	0.601045
Lchi18956	Lchi04236	0.601022
Lchi24852	Lchi19268	0.601018
Lchi12675	Lchi28076	0.600996
Lchi24852	Lchi08296	0.600986
Lchi02805	Lchi15510	0.60097
Lchi00789	Lchi18392	0.600952
Lchi04236	Lchi00789	0.600947
Lchi24852	Lchi06085	0.600946
Lchi29402	Lchi04079	0.600918
Lchi18963	Lchi32259	0.600901
Lchi04080	Lchi02197	0.600895
Lchi28031	Lchi01329	0.600894
Lchi02197	Lchi09356	0.600884
Lchi19268	Lchi13364	0.60086
Lchi11461	Lchi02890	0.600843
Lchi11021	Lchi27974	0.600833
Lchi05365	Lchi21084	0.600791
Lchi19268	Lchi06282	0.600789
Lchi02197	Lchi05207	0.600777
Lchi04183	Lchi05365	0.600769
Lchi19075	Lchi18317	0.600756
Lchi04236	Lchi08296	0.600731
Lchi09868	Lchi07565	0.600725
Lchi04231	Lchi35398	0.600723
Lchi04183	Lchi11899	0.60072
Lchi19028	Lchi18392	0.600717
Lchi11336	Lchi34018	0.600705
Lchi33905	Lchi05669	0.600702
Lchi02197	Lchi02805	0.600683
Lchi15510	Lchi27974	0.600664
Lchi00789	Lchi21996	0.600655
Lchi17470	Lchi02185	0.600651
Lchi11336	Lchi14322	0.600648
Lchi27974	Lchi22905	0.600648
Lchi18963	Lchi24383	0.600632
Lchi04183	Lchi08840	0.600603
Lchi17974	Lchi24375	0.600594
Lchi24852	Lchi04231	0.600575
Lchi18318	Lchi17470	0.600539
Lchi11336	Lchi32918	0.60053
Lchi27774	Lchi02890	0.60051
Lchi18963	Lchi25017	0.600505
Lchi17470	Lchi10780	0.600498
Lchi04183	Lchi08525	0.600497
Lchi16838	Lchi30341	0.600479
Lchi03447	Lchi04236	0.600466
Lchi09356	Lchi25590	0.600451
Lchi17244	Lchi34018	0.600441
Lchi26907	Lchi30341	0.600437
Lchi08307	Lchi22905	0.600437
Lchi12675	Lchi10780	0.600434
Lchi16838	Lchi15890	0.600422
Lchi19268	Lchi04079	0.600414
Lchi24852	Lchi04080	0.600411
Lchi17244	Lchi25590	0.600406
Lchi16838	Lchi26570	0.600403
Lchi02805	Lchi21996	0.600402
Lchi20009	Lchi04510	0.600393
Lchi05365	Lchi08906	0.600387
Lchi04231	Lchi21996	0.600386
Lchi15890	Lchi14319	0.600385
Lchi04236	Lchi15510	0.60034
Lchi17470	Lchi27774	0.60032
Lchi17350	Lchi04510	0.600318
Lchi18963	Lchi17244	0.600316
Lchi18963	Lchi09356	0.60031
Lchi17974	Lchi11894	0.600306
Lchi12675	Lchi24128	0.600302
Lchi18963	Lchi21996	0.600293
Lchi04080	Lchi21996	0.600279
Lchi02185	Lchi25377	0.600234
Lchi18956	Lchi05669	0.600223
Lchi18963	Lchi32917	0.600183
Lchi10814	Lchi27974	0.600153
Lchi24383	Lchi00789	0.600151
Lchi17350	Lchi15610	0.600107
Lchi21084	Lchi09868	0.600098
Lchi17470	Lchi04234	0.600097
Lchi01999	Lchi30341	0.600091
Lchi24852	Lchi16780	0.600088
Lchi08840	Lchi22905	0.600087
Lchi05207	Lchi08307	0.60008
Lchi24852	Lchi11899	0.600078
Lchi11461	Lchi31082	0.600055
Lchi11336	Lchi32259	0.600047
Lchi28076	Lchi27774	0.600045
Lchi08906	Lchi15610	0.600039
Lchi18956	Lchi21996	0.600032
Lchi18963	Lchi30341	0.600024
Lchi30341	Lchi26282	0.600015
Lchi02805	Lchi04061	0.599985
Lchi09868	Lchi19075	0.599981
Lchi16838	Lchi15610	0.599981
Lchi19028	Lchi21996	0.59997
Lchi09880	Lchi23754	0.599956
Lchi28437	Lchi22905	0.599922
Lchi17470	Lchi28076	0.599913
Lchi09356	Lchi04079	0.599912
Lchi03315	Lchi27974	0.599897
Lchi17962	Lchi21996	0.59988
Lchi04236	Lchi05710	0.599876
Lchi06282	Lchi15610	0.599875
Lchi24375	Lchi22905	0.599874
Lchi17974	Lchi08840	0.599874
Lchi19028	Lchi05207	0.599869
Lchi29960	Lchi02185	0.599868
Lchi02890	Lchi15610	0.599865
Lchi29402	Lchi26907	0.599838
Lchi24852	Lchi18392	0.599836
Lchi13364	Lchi17244	0.599831
Lchi12734	Lchi22905	0.599823
Lchi24383	Lchi25590	0.599818
Lchi28437	Lchi17974	0.599815
Lchi24852	Lchi05207	0.599794
Lchi09880	Lchi04079	0.599778
Lchi12734	Lchi05365	0.599775
Lchi28031	Lchi21739	0.599772
Lchi11461	Lchi04183	0.599744
Lchi28076	Lchi03315	0.599739
Lchi18392	Lchi20009	0.599727
Lchi01328	Lchi21996	0.599706
Lchi34018	Lchi04510	0.599693
Lchi02185	Lchi22905	0.599657
Lchi24383	Lchi23754	0.599652
Lchi09356	Lchi32918	0.599639
Lchi00718	Lchi27974	0.59962
Lchi17470	Lchi08906	0.599589
Lchi00718	Lchi04079	0.599587
Lchi24383	Lchi04079	0.599572
Lchi00718	Lchi32855	0.59957
Lchi05207	Lchi21084	0.599542
Lchi18317	Lchi04510	0.599542
Lchi08296	Lchi32917	0.599538
Lchi22576	Lchi06282	0.59953
Lchi29402	Lchi26282	0.599525
Lchi17962	Lchi09356	0.59952
Lchi04183	Lchi24375	0.599514
Lchi24383	Lchi05710	0.599514
Lchi28031	Lchi32855	0.599513
Lchi08906	Lchi04510	0.599511
Lchi04234	Lchi17244	0.599484
Lchi09880	Lchi32855	0.599476
Lchi18956	Lchi15610	0.599471
Lchi15890	Lchi27974	0.599464
Lchi11461	Lchi16400	0.59943
Lchi29960	Lchi06085	0.599421
Lchi03447	Lchi02197	0.59942
Lchi04183	Lchi24128	0.599415
Lchi02197	Lchi30341	0.599398
Lchi04236	Lchi11899	0.59937
Lchi04183	Lchi07565	0.599369
Lchi21084	Lchi19075	0.599354
Lchi21739	Lchi26570	0.599334
Lchi21624	Lchi02805	0.599331
Lchi19268	Lchi35398	0.599329
Lchi05207	Lchi31082	0.599328
Lchi16838	Lchi22905	0.599327
Lchi18963	Lchi19268	0.599316
Lchi11893	Lchi01329	0.599299
Lchi24852	Lchi08525	0.599266
Lchi34018	Lchi27774	0.599264
Lchi18963	Lchi02805	0.599259
Lchi08906	Lchi22905	0.599255
[truncated: 329,421+ more rows]
