# Supplementary material for: Genome-Wide Analysis of the Liriodendron chinense Hsf Gene Family under Abiotic Stress and Characterization of the LcHsfA2a Gene
Source: Int J Mol Sci. 2024 Feb 27;25(5):2733. doi: 10.3390/ijms25052733 (PMC10931991; doi:10.3390/ijms25052733)
Supplement: Supplementary file 1 [file ijms-25-02733-s001.zip › Table S6. The edges of LcHsf genes with genes in blue4 module.xlsx]

## Sheet: Sheet1
Table S6 The edges of LcHsf genes with genes in blue4 module
Gene_ID	Gene_remane	Total edges	Edges with LcHsp70 and redox-related genes
Lchi03447	LcHsfA2a	3	0
Lchi00789	LcHsfA2b	6	0
Lchi01028	LcHsfC1a	0	0
Lchi01911	LcHsfB4	0	0
Lchi01929	LcHsfB1a	0	0
Lchi02207	LcHsfB1b	1	0
Lchi04992	LcHsfB2a	1	0
Lchi08322	LcHsfA1a	0	0
Lchi08814	LcHsfC1b	0	0
Lchi11893	LcHsfB2b	78	1
Lchi17678	LcHsfB1c	0	0
Lchi18071	LcHsfA4a	0	0
Lchi19584	LcHsfA8	0	0
Lchi25021	LcHsfA7	32	0
Lchi25374	LcHsfA5	0	0
Lchi25496	LcHsfA3	1	0
Lchi28762	LcHsfB5	0	0
Lchi01220	LcHsfA1b	0	0
Lchi03976	LcHsfA4b	0	0
