# Supplementary material for: Genome-Wide Analysis of the Liriodendron chinense Hsf Gene Family under Abiotic Stress and Characterization of the LcHsfA2a Gene
Source: Int J Mol Sci. 2024 Feb 27;25(5):2733. doi: 10.3390/ijms25052733 (PMC10931991; doi:10.3390/ijms25052733)
Supplement: Supplementary file 1 [file ijms-25-02733-s001.zip › Table S7. Hsf gene numbers in various species.xlsx]

## Sheet: Table 
Table S7. Hsf gene numbers in various species
Taxonomic group	Species	Total	Group HsfA	Group HsfB	Group HsfC
Bryophyte	Physcomitrella patens	8	4	4	0
Gymnosperma	Picea abies	19	8	11	0
Basal Angiosperms	Amborella trichopoda	12	6	5	1
Magnolia	Liriodendron chinense	19	10	7	2
Monocots	Oryza sativa	25	13	8	4
	Zea mays	31	16	10	5
	Brachypodium distachyon	24	13	7	4
Dicots	Vitis vinifera	19	11	7	1
	Arabidopsis thaliana	21	15	5	1
	Populus trichocarpa	30	17	12	1
	Malus domestica	25	16	7	2
	Capsicum annuum	25	17	7	1
	Fagopyrum tataricum	29	17	7	1
	Juglans regia	29	19	9	2
	Camellia sinensis	25	15	9	1
