# Supplementary material for: Genome-Wide Analysis of the Liriodendron chinense Hsf Gene Family under Abiotic Stress and Characterization of the LcHsfA2a Gene
Source: Int J Mol Sci. 2024 Feb 27;25(5):2733. doi: 10.3390/ijms25052733 (PMC10931991; doi:10.3390/ijms25052733)
Supplement: Supplementary file 1 [file ijms-25-02733-s001.zip › Table S8.xlsx]

## Sheet: Sheet1
Table S8. The cis-elements of LcHsf family related to abiotic stress response in L. chinense
Gene ID	cis-elements related to stress	Response to abiotic stress
Lchi08322 (LcHsfA1a)	drought inducible element	drought treatment
Lchi01220 (LcHsfA1b)	low temperature responsive element
Lchi03447 (LcHsfA2a)	drought inducible element,	Heat, drought treatment
	low temperature responsive element
Lchi00789 (LcHsfA2b)	drought inducible element,	Heat, drought treatment
	heat stress responsive element
	low temperature responsive element
Lchi25496 (LcHsfA3)	drought inducible element	Heat, cold, drought
	low temperature responsive element
Lchi18071 (LcHsfA4a)	drought inducible element	ND
	low temperature responsive element
Lchi03976 (LcHsfA4b)	drought inducible element	cold, drought treatment
Lchi25374 (LcHsfA5)	low temperature responsive element	cold, drought treatment
Lchi25021 (LcHsfA7)	drought inducible element	Heat, drought treatment
Lchi19584 (LcHsfA8)	ND	drought treatment
Lchi01929 (LcHsfB1a)	ND	cold, drought treatment
Lchi02207 (LcHsfB1b)	drought inducible element	Heat, drought treatment
Lchi04992 (LcHsfB2a)		heat
Lchi11893 (LcHsfB2b)	low temperature responsive element	Heat, cold stress, drought treatment
Lchi17678 (LcHsfB3)	drought inducible element,	cold stress
	low temperature responsive element
Lchi01911 (LcHsfB4)	ND	ND
Lchi28762 (LcHsfB5)	low temperature responsive element	cold stress
Lchi01028 (LcHsfC1a)	drought inducible element	drought treatment
	low temperature responsive element
Lchi08814 (LcHsfC1b)	drought inducible element	cold stress
Note: ND represent “not found”.
