# Supplementary material for: Genome-Wide Analysis of the Liriodendron chinense Hsf Gene Family under Abiotic Stress and Characterization of the LcHsfA2a Gene
Source: Int J Mol Sci. 2024 Feb 27;25(5):2733. doi: 10.3390/ijms25052733 (PMC10931991; doi:10.3390/ijms25052733)
Supplement: Supplementary file 1 [file ijms-25-02733-s001.zip › Table S9. The IDs of Hsf TFs.xlsx]

## Sheet: Table 
Table S9. The IDs of Hsf TFs in Liriodendron chinense (Lc), Arabidopsis thaliana (At), Oryza sativa (Os), Vitis vinifera (Vv) and Amborella trichopoda (AmTr).
TranscriptID	Subfamily	TranscriptID	Subfamily	TranscriptID	Subfamily	TranscriptID		TranscriptID	Subfamily
Lchi08322	LcHsfA1a	AT4G17750.1	AtHsfA1a	LOC_Os03g63750.1	OsHsfA1a	GSVIVT01024378001	VvHsfA1b	evm_27.model.AmTr_v1.0_scaffold00048.34	AmTrHsfA1b
Lchi01220	LcHsfA1b	AT5G16820.1	AtHsfA1b	LOC_Os03g53340.1	OsHsfA2a	GSVIVT01035385001	VvHsfA2	evm_27.model.AmTr_v1.0_scaffold00002.589	AmTrHsfA2a
Lchi03447	LcHsfA2a	AT1G32330.1	AtHsfA1d	LOC_Os07g08140.1	OsHsfA2b	GSVIVT01015183001	VvHsfA2a	evm_27.model.AmTr_v1.0_scaffold00036.48	AmTrHsfA2b
Lchi00789	LcHsfA2b	AT3G02990.1	AtHsfA1e	LOC_Os10g28340.1	OsHsfA2c	GSVIVT01033781001	VvHsfA3	evm_27.model.AmTr_v1.0_scaffold00040.220	AmTrHsfA3a
Lchi25496	LcHsfA3	AT2G26150.1	AtHsfA2	LOC_Os03g06630.1	OsHsfA2d	GSVIVT01021269001	VvHsfA4a	evm_27.model.AmTr_v1.0_scaffold00069.91	AmTrHsfA3b
Lchi18071	LcHsfA4a	AT5G03720.1	AtHsfA3	LOC_Os03g58160.1	OsHsfA2e	GSVIVT01020781001	VvHsfA4b	evm_27.model.AmTr_v1.0_scaffold00013.281	AmTrHsfA5
Lchi03976	LcHsfA4b	AT4G18880.1	AtHsfA4a	LOC_Os06g36930.1	OsHsfA2f	GSVIVT01021040001	VvHsfA5a	evm_27.model.AmTr_v1.0_scaffold00176.7	AmTrHsfA8
Lchi25374	LcHsfA5	AT5G45710.1	AtHsfA4c	LOC_Os02g32590.1	OsHsfA3	GSVIVT01013107001	VvHsfA5b	evm_27.model.AmTr_v1.0_scaffold00132.31	AmTrHsfB1
Lchi25021	LcHsfA7	AT4G13980.1	AtHsfA5	LOC_Os01g54550.1	OsHsfA4b	GSVIVT01018041001	VvHsfA6a	evm_27.model.AmTr_v1.0_scaffold00069.41	AmTrHsfB2a
Lchi19584	LcHsfA8	AT5G43840.1	AtHsfA6a	LOC_Os05g45410.1	OsHsfA4d	GSVIVT01003118001	VvHsfA7	evm_27.model.AmTr_v1.0_scaffold00009.376	AmTrHsfB3
Lchi01929	LcHsfB1a	AT3G22830.1	AtHsfA6b	LOC_Os02g29340.1	OsHsfA5	GSVIVT01011632001	VvHsfA8	evm_27.model.AmTr_v1.0_scaffold00073.4	AmTrHsfB4a
Lchi02207	LcHsfB1b	AT3G51910.1	AtHsfA7a	LOC_Os01g39020.1	OsHsfA7	GSVIVT01022134001	VvHsfB1a	evm_27.model.AmTr_v1.0_scaffold00095.3	AmTrHsfB4b
Lchi04992	LcHsfB2a	AT3G63350.1	AtHsfA7b	LOC_Os03g12370.1	OsHsfA9	GSVIVT01010595001	VvHsfB2a
Lchi11893	LcHsfB2b	AT1G67970.1	AtHsfA8a	LOC_Os09g28354.1	OsHsfB1	GSVIVT01019829001	VvHsfB2b
Lchi17678	LcHsfB3	AT5G54070.1	AtHsfA9	LOC_Os04g48030.1	OsHsfB2a	GSVIVT01002066001	VvHsfB2c
Lchi01911	LcHsfB4	AT4G36990.1	AtHsfB1a	LOC_Os08g43334.1	OsHsfB2b	GSVIVT01033257001	VvHsfB3
Lchi28762	LcHsfB5	AT5G62020.1	AtHsfB2a	LOC_Os09g35790.1	OsHsfB2c	GSVIVT01009477001	VvHsfB4a
Lchi01028	LcHsfC1a	AT4G11660.1	AtHsfB2b	LOC_Os08g36700.1	OsHsfB4a	GSVIVT01037333001	VvHsfB4b
Lchi08814	LcHsfC1b	AT2G41690.1	AtHsfB3a	LOC_Os07g44690.1	OsHsfB4b	GSVIVT01015389001	VvHsfC
		AT1G46264.1	AtHsfB4a	LOC_Os09g28200.1	OsHsfB4c
		AT3G24520.1	AtHsfC1a	LOC_Os03g25120.1	OsHsfB4d
				LOC_Os01g43590.1	OsHsfC1a
				LOC_Os01g53220.1	OsHsfC1b
				LOC_Os02g13800.1	OsHsfC2a
				LOC_Os06g35960.1	OsHsfC2b
